# Supplementary material for: Crystal structures and Hirshfeld surface analyses of (N-hexyl-N-methyl­dithio­carbamato-κ2 S,S′)triphenyl­tin(IV) and [N-methyl-N-(2-phenyl­ethyl)­dithio­carbamato-κ2 S,S′]tri­phenyl­tin(IV)
Source: Acta Crystallogr E Crystallogr Commun. 2018 Apr 6;74(Pt 5):630–7. doi: 10.1107/S2056989018005133 (PMC5947476; doi:10.1107/S2056989018005133)
Supplement: Supplementary file 1 [file e-74-00630-sup1.cif]

##############################################################################
#                                                                            #
# This CIF contains the data in a paper accepted for publication in          #
# Acta Crystallographica Section E. It conforms to the requirements of       #
# Notes for Authors for Acta Crystallographica Section E, and has been       #
# peer reviewed under the auspices of the IUCr Commission on Journals.       #
#                                                                            #
# Full details of the Crystallographic Information File format               #
# are given in the paper "The Crystallographic Information File (CIF):       #
# a New Standard Archive File for Crystallography" by S. R. Hall, F. H.      #
# Allen and I. D. Brown [Acta Cryst. (1991), A47, 655-685].                  #
#                                                                            #
# The current version of the core CIF dictionary is obtainable from          #
# ftp://ftp.iucr.org/pub/cif_core.dic.                                       #
#                                                                            #
# Software is freely available for graphical display of the structure(s)     #
# in this CIF. For information consult the CIF software page                 #
# http://www.iucr.org/resources/cif/software.                                #
#                                                                            #
# This file may be used for bona fide research purposes within the           #
# scientific community so long as proper attribution is given to the journal # 
# article from which it was obtained.                                        #
#                                                                            #
##############################################################################
data_I
_database_code_depnum_ccdc_archive 'CCDC 1833663'
_audit_creation_method     'SHELXL-2014/7'
_chemical_name_systematic
;\
(<i>N</i>-Hexyl-<i>N</i>-methyldithiocarbamato-\k^2^<i>S</i>,<i>S</i>')\
triphenyltin(IV)
;
_chemical_name_common     ?
_chemical_formula_moiety     'C26 H31 N S2 Sn'
_chemical_formula_sum     'C26 H31 N S2 Sn'
_chemical_formula_iupac     '[Sn (C6 H5)3 (C8 H16 N S2)]'
_chemical_formula_weight     540.38
_chemical_melting_point     ?
_shelx_space_group_comment
;
The symmetry employed for this shelxl refinement is uniquely defined
by the following loop, which should always be used as a source of
symmetry information in preference to the above space-group names.
They are only intended as comments.
;
_space_group_crystal_system     triclinic
_space_group_name_H-M_alt     'P -1'
_space_group_name_Hall     '-P 1'
loop_
    _space_group_symop_operation_xyz
    'x, y, z'
    '-x, -y, -z'
_cell_length_a     9.8590(6)
_cell_length_b     10.4256(5)
_cell_length_c     14.3960(8)
_cell_angle_alpha     110.557(5)
_cell_angle_beta     94.057(5)
_cell_angle_gamma     110.730(5)
_cell_volume     1263.24(13)
_cell_formula_units_Z     2
_cell_measurement_reflns_used     4558
_cell_measurement_theta_min     4.7300
_cell_measurement_theta_max     75.3890
_cell_measurement_temperature     173(2)
_exptl_crystal_description     prism
_exptl_crystal_colour     colourless
_exptl_crystal_size_max     0.300
_exptl_crystal_size_mid     0.200
_exptl_crystal_size_min     0.050
_exptl_crystal_density_diffrn     1.421
_exptl_crystal_density_meas     ?
_exptl_crystal_density_method     ?
_exptl_crystal_F_000     552
_exptl_absorpt_coefficient_mu     9.669
_exptl_absorpt_correction_type     multi-scan
_exptl_absorpt_process_details
;
(CrysAlis PRO; Agilent, 2015)
;
_shelx_estimated_absorpt_T_min     0.159
_shelx_estimated_absorpt_T_max     0.644
_exptl_absorpt_correction_T_min     0.20398
_exptl_absorpt_correction_T_max     1.00000
_diffrn_ambient_temperature     173(2)
_diffrn_radiation_type     CuK\a
_diffrn_radiation_wavelength     1.54184
_diffrn_radiation_source     'SuperNova (Cu) X-ray Source'
_diffrn_radiation_monochromator     Mirror
_diffrn_measurement_device_type
        'Agilent Technologies SuperNova Dual diffractometer with Atlas detector'
_diffrn_measurement_method     '\w scan'
_diffrn_reflns_number     8833
_diffrn_reflns_av_R_equivalents     0.0566
_diffrn_reflns_theta_min     4.737
_diffrn_reflns_theta_max     75.437
_diffrn_reflns_theta_full     67.684
_diffrn_measured_fraction_theta_max     0.963
_diffrn_measured_fraction_theta_full     0.999
_diffrn_reflns_limit_h_min     -11
_diffrn_reflns_limit_h_max     12
_diffrn_reflns_limit_k_min     -12
_diffrn_reflns_limit_k_max     13
_diffrn_reflns_limit_l_min     -17
_diffrn_reflns_limit_l_max     17
_diffrn_standards_number     0
_diffrn_standards_interval_count     0
_diffrn_standards_decay_%     0
_refine_special_details
;
The maximum and minimum residual electron density peaks of
1.75 and 1.50 e\%A^-3^, respectively, were located 0.95 \%A and 0.86 \%A
from the Sn atom.
;
_reflns_number_total     5033
_reflns_number_gt     4580
_reflns_threshold_expression     'I > 2\s(I)'
_refine_ls_structure_factor_coef     Fsqd
_refine_ls_matrix_type     full
_refine_ls_R_factor_all     0.0473
_refine_ls_R_factor_gt     0.0426
_refine_ls_wR_factor_gt     0.1153
_refine_ls_wR_factor_ref     0.1214
_refine_ls_goodness_of_fit_ref     1.063
_refine_ls_restrained_S_all     1.063
_refine_ls_number_reflns     5033
_refine_ls_number_parameters     273
_refine_ls_number_restraints     0
_refine_ls_hydrogen_treatment     constr
_refine_ls_weighting_scheme     calc
_refine_ls_weighting_details
                      'w=1/[\s^2^(Fo^2^)+(0.0811P)^2^] where P=(Fo^2^+2Fc^2^)/3'
_atom_sites_solution_hydrogens     geom
_atom_sites_solution_primary     ?
_atom_sites_solution_secondary     ?
_refine_ls_shift/su_max     0.001
_refine_ls_shift/su_mean     0.000
_refine_diff_density_max     1.746
_refine_diff_density_min     -1.505
_refine_ls_extinction_method     none
_refine_ls_extinction_coef     .
loop_
    _atom_type_symbol
    _atom_type_description
    _atom_type_scat_dispersion_real
    _atom_type_scat_dispersion_imag
    _atom_type_scat_source
    'C' 'C' 0.0180 0.0090
                         'International Tables Vol C Tables 4.2.6.8 and 6.1.1.4'
    'H' 'H' 0.0000 0.0000
                         'International Tables Vol C Tables 4.2.6.8 and 6.1.1.4'
    'N' 'N' 0.0310 0.0180
                         'International Tables Vol C Tables 4.2.6.8 and 6.1.1.4'
    'S' 'S' 0.3330 0.5570
                         'International Tables Vol C Tables 4.2.6.8 and 6.1.1.4'
    'Sn' 'Sn' 0.0260 5.4590
                         'International Tables Vol C Tables 4.2.6.8 and 6.1.1.4'
_computing_data_collection
;
CrysAlis PRO (Agilent, 2015)
;
_computing_cell_refinement
;
CrysAlis PRO (Agilent, 2015)
;
_computing_data_reduction
;
CrysAlis PRO (Agilent, 2015)
;
_computing_structure_solution
;
SIR92 (Altomare <i>et al.</i>,  1993)
;
_computing_structure_refinement
;
SHELXL2014 (Sheldrick, 2015)
;
_computing_molecular_graphics
;
ORTEP-3 for Windows (Farrugia, 2012) and DIAMOND (Brandenburg,
2006)
;
_computing_publication_material
;
publCIF (Westrip, 2010)
;
loop_
    _atom_site_type_symbol
    _atom_site_label
    _atom_site_fract_x
    _atom_site_fract_y
    _atom_site_fract_z
    _atom_site_U_iso_or_equiv
    _atom_site_adp_type
    _atom_site_calc_flag
    _atom_site_occupancy
    _atom_site_disorder_assembly
    _atom_site_disorder_group
    Sn Sn 0.42003(3) 0.66365(2) 0.17688(2) 0.02940(11) Uani d 1 . .
    S S1 0.28273(12) 0.69634(11) 0.31417(8) 0.0359(2) Uani d 1 . .
    S S2 0.46733(12) 0.99031(11) 0.31126(8) 0.0375(2) Uani d 1 . .
    N N1 0.2964(4) 0.9556(4) 0.4439(3) 0.0361(7) Uani d 1 . .
    C C1 0.3470(4) 0.8930(4) 0.3645(3) 0.0311(8) Uani d 1 . .
    C C2 0.1843(6) 0.8691(6) 0.4837(4) 0.0466(11) Uani d 1 . .
    H H2A 0.0966 0.7982 0.4288 0.070 Uiso calc 1 . .
    H H2B 0.1561 0.9368 0.5374 0.070 Uiso calc 1 . .
    H H2C 0.2248 0.8137 0.5119 0.070 Uiso calc 1 . .
    C C3 0.3467(5) 1.1182(5) 0.4945(3) 0.0413(10) Uani d 1 . .
    H H3A 0.4459 1.1674 0.4825 0.050 Uiso calc 1 . .
    H H3B 0.3566 1.1477 0.5688 0.050 Uiso calc 1 . .
    C C4 0.2394(5) 1.1719(5) 0.4560(4) 0.0410(9) Uani d 1 . .
    H H4A 0.1386 1.1175 0.4634 0.049 Uiso calc 1 . .
    H H4B 0.2351 1.1492 0.3828 0.049 Uiso calc 1 . .
    C C5 0.2864(6) 1.3392(5) 0.5142(4) 0.0506(11) Uani d 1 . .
    H H5A 0.3883 1.3936 0.5083 0.061 Uiso calc 1 . .
    H H5B 0.2880 1.3617 0.5871 0.061 Uiso calc 1 . .
    C C6 0.1802(7) 1.3931(6) 0.4730(4) 0.0537(12) Uani d 1 . .
    H H6A 0.1801 1.3713 0.4003 0.064 Uiso calc 1 . .
    H H6B 0.0781 1.3362 0.4774 0.064 Uiso calc 1 . .
    C C7 0.2206(9) 1.5598(7) 0.5301(5) 0.0694(17) Uani d 1 . .
    H H7A 0.3247 1.6157 0.5288 0.083 Uiso calc 1 . .
    H H7B 0.1564 1.5891 0.4932 0.083 Uiso calc 1 . .
    C C8 0.2058(9) 1.6078(7) 0.6395(5) 0.0719(18) Uani d 1 . .
    H H8A 0.1058 1.5468 0.6426 0.108 Uiso calc 1 . .
    H H8B 0.2218 1.7137 0.6672 0.108 Uiso calc 1 . .
    H H8C 0.2800 1.5941 0.6795 0.108 Uiso calc 1 . .
    C C11 0.6597(4) 0.7469(4) 0.2096(3) 0.0304(7) Uani d 1 . .
    C C12 0.7510(5) 0.8927(5) 0.2260(3) 0.0379(9) Uani d 1 . .
    H H12 0.7089 0.9628 0.2292 0.045 Uiso calc 1 . .
    C C13 0.9038(5) 0.9364(5) 0.2376(4) 0.0447(10) Uani d 1 . .
    H H13 0.9657 1.0367 0.2495 0.054 Uiso calc 1 . .
    C C14 0.9665(5) 0.8351(6) 0.2318(4) 0.0454(10) Uani d 1 . .
    H H14 1.0710 0.8654 0.2394 0.054 Uiso calc 1 . .
    C C15 0.8759(5) 0.6892(6) 0.2148(4) 0.0427(10) Uani d 1 . .
    H H15 0.9188 0.6195 0.2113 0.051 Uiso calc 1 . .
    C C16 0.7237(5) 0.6441(5) 0.2028(3) 0.0356(8) Uani d 1 . .
    H H16 0.6622 0.5433 0.1900 0.043 Uiso calc 1 . .
    C C21 0.3260(4) 0.7039(4) 0.0583(3) 0.0286(7) Uani d 1 . .
    C C22 0.1745(5) 0.6661(5) 0.0340(4) 0.0404(9) Uani d 1 . .
    H H22 0.1116 0.6201 0.0704 0.048 Uiso calc 1 . .
    C C23 0.1134(6) 0.6942(6) -0.0422(4) 0.0513(12) Uani d 1 . .
    H H23 0.0091 0.6666 -0.0583 0.062 Uiso calc 1 . .
    C C24 0.2042(6) 0.7626(6) -0.0950(4) 0.0486(11) Uani d 1 . .
    H H24 0.1623 0.7819 -0.1474 0.058 Uiso calc 1 . .
    C C25 0.3532(6) 0.8021(6) -0.0721(4) 0.0491(11) Uani d 1 . .
    H H25 0.4154 0.8502 -0.1079 0.059 Uiso calc 1 . .
    C C26 0.4154(5) 0.7723(5) 0.0041(3) 0.0396(9) Uani d 1 . .
    H H26 0.5196 0.7990 0.0190 0.047 Uiso calc 1 . .
    C C31 0.3442(4) 0.4284(4) 0.1449(3) 0.0300(7) Uani d 1 . .
    C C32 0.2560(5) 0.3130(5) 0.0524(3) 0.0359(8) Uani d 1 . .
    H H32 0.2296 0.3366 -0.0024 0.043 Uiso calc 1 . .
    C C33 0.2063(5) 0.1638(5) 0.0394(4) 0.0468(11) Uani d 1 . .
    H H33 0.1433 0.0870 -0.0233 0.056 Uiso calc 1 . .
    C C34 0.2475(6) 0.1261(5) 0.1167(4) 0.0519(12) Uani d 1 . .
    H H34 0.2146 0.0240 0.1071 0.062 Uiso calc 1 . .
    C C35 0.3367(6) 0.2384(6) 0.2077(4) 0.0503(12) Uani d 1 . .
    H H35 0.3673 0.2135 0.2607 0.060 Uiso calc 1 . .
    C C36 0.3824(5) 0.3874(5) 0.2229(4) 0.0423(10) Uani d 1 . .
    H H36 0.4408 0.4634 0.2872 0.051 Uiso calc 1 . .
loop_
    _atom_site_aniso_label
    _atom_site_aniso_U_11
    _atom_site_aniso_U_22
    _atom_site_aniso_U_33
    _atom_site_aniso_U_12
    _atom_site_aniso_U_13
    _atom_site_aniso_U_23
    Sn 0.02606(15) 0.03203(15) 0.03534(16) 0.01310(11) 0.00868(10) 0.01771(11)
    S1 0.0372(5) 0.0344(4) 0.0426(5) 0.0156(4) 0.0165(4) 0.0201(4)
    S2 0.0369(5) 0.0362(5) 0.0465(5) 0.0170(4) 0.0175(4) 0.0208(4)
    N1 0.0326(18) 0.0422(18) 0.0386(17) 0.0188(15) 0.0119(14) 0.0177(15)
    C1 0.0272(18) 0.0334(18) 0.0350(18) 0.0149(15) 0.0058(15) 0.0139(15)
    C2 0.056(3) 0.049(2) 0.049(2) 0.027(2) 0.030(2) 0.027(2)
    C3 0.041(2) 0.042(2) 0.039(2) 0.0205(19) 0.0047(18) 0.0101(18)
    C4 0.038(2) 0.040(2) 0.049(2) 0.0189(18) 0.0124(19) 0.0191(19)
    C5 0.053(3) 0.040(2) 0.060(3) 0.020(2) 0.017(2) 0.019(2)
    C6 0.070(3) 0.052(3) 0.053(3) 0.032(3) 0.022(2) 0.028(2)
    C7 0.095(5) 0.055(3) 0.084(4) 0.041(3) 0.044(4) 0.042(3)
    C8 0.109(6) 0.062(3) 0.066(4) 0.049(4) 0.028(4) 0.033(3)
    C11 0.0265(18) 0.0358(18) 0.0315(17) 0.0131(15) 0.0086(14) 0.0155(15)
    C12 0.033(2) 0.038(2) 0.044(2) 0.0159(17) 0.0089(17) 0.0158(17)
    C13 0.031(2) 0.045(2) 0.052(2) 0.0098(18) 0.0079(19) 0.018(2)
    C14 0.026(2) 0.056(3) 0.049(2) 0.0161(19) 0.0061(18) 0.017(2)
    C15 0.036(2) 0.056(3) 0.044(2) 0.028(2) 0.0103(18) 0.020(2)
    C16 0.036(2) 0.042(2) 0.0357(19) 0.0205(17) 0.0106(16) 0.0192(17)
    C21 0.0264(18) 0.0300(16) 0.0332(17) 0.0134(14) 0.0054(14) 0.0154(14)
    C22 0.0256(19) 0.052(2) 0.050(2) 0.0162(17) 0.0109(17) 0.026(2)
    C23 0.034(2) 0.070(3) 0.056(3) 0.026(2) 0.004(2) 0.027(2)
    C24 0.056(3) 0.058(3) 0.044(2) 0.033(2) 0.005(2) 0.024(2)
    C25 0.058(3) 0.060(3) 0.052(3) 0.031(2) 0.023(2) 0.039(2)
    C26 0.030(2) 0.052(2) 0.047(2) 0.0187(18) 0.0131(17) 0.027(2)
    C31 0.0247(17) 0.0306(17) 0.0366(18) 0.0113(14) 0.0093(15) 0.0151(15)
    C32 0.030(2) 0.041(2) 0.042(2) 0.0147(17) 0.0176(16) 0.0204(17)
    C33 0.042(2) 0.035(2) 0.049(2) 0.0056(18) 0.018(2) 0.0105(19)
    C34 0.056(3) 0.033(2) 0.073(3) 0.017(2) 0.033(3) 0.027(2)
    C35 0.059(3) 0.052(3) 0.063(3) 0.030(2) 0.026(2) 0.039(2)
    C36 0.049(3) 0.037(2) 0.048(2) 0.0188(19) 0.010(2) 0.0238(18)
_geom_special_details
;
 All esds (except the esd in the dihedral angle between two l.s. planes)
 are estimated using the full covariance matrix.  The cell esds are taken
 into account individually in the estimation of esds in distances, angles
 and torsion angles; correlations between esds in cell parameters are only
 used when they are defined by crystal symmetry.  An approximate (isotropic)
 treatment of cell esds is used for estimating esds involving l.s. planes.
;
loop_
    _geom_bond_atom_site_label_1
    _geom_bond_atom_site_label_2
    _geom_bond_site_symmetry_2
    _geom_bond_distance
    _geom_bond_publ_flag
    Sn C21 . 2.123(4) ?
    Sn C31 . 2.156(4) ?
    Sn C11 . 2.159(4) ?
    Sn S1 . 2.4672(11) ?
    Sn S2 . 3.1113(11) ?
    S1 C1 . 1.761(4) ?
    S2 C1 . 1.688(4) ?
    N1 C1 . 1.330(5) ?
    N1 C2 . 1.453(6) ?
    N1 C3 . 1.462(6) ?
    C2 H2A . 0.9800 ?
    C2 H2B . 0.9800 ?
    C2 H2C . 0.9800 ?
    C3 C4 . 1.514(6) ?
    C3 H3A . 0.9900 ?
    C3 H3B . 0.9900 ?
    C4 C5 . 1.518(6) ?
    C4 H4A . 0.9900 ?
    C4 H4B . 0.9900 ?
    C5 C6 . 1.526(7) ?
    C5 H5A . 0.9900 ?
    C5 H5B . 0.9900 ?
    C6 C7 . 1.521(8) ?
    C6 H6A . 0.9900 ?
    C6 H6B . 0.9900 ?
    C7 C8 . 1.510(9) ?
    C7 H7A . 0.9900 ?
    C7 H7B . 0.9900 ?
    C8 H8A . 0.9800 ?
    C8 H8B . 0.9800 ?
    C8 H8C . 0.9800 ?
    C11 C12 . 1.388(6) ?
    C11 C16 . 1.404(6) ?
    C12 C13 . 1.389(6) ?
    C12 H12 . 0.9500 ?
    C13 C14 . 1.383(7) ?
    C13 H13 . 0.9500 ?
    C14 C15 . 1.384(7) ?
    C14 H14 . 0.9500 ?
    C15 C16 . 1.382(6) ?
    C15 H15 . 0.9500 ?
    C16 H16 . 0.9500 ?
    C21 C22 . 1.386(5) ?
    C21 C26 . 1.392(6) ?
    C22 C23 . 1.382(7) ?
    C22 H22 . 0.9500 ?
    C23 C24 . 1.383(8) ?
    C23 H23 . 0.9500 ?
    C24 C25 . 1.358(7) ?
    C24 H24 . 0.9500 ?
    C25 C26 . 1.398(6) ?
    C25 H25 . 0.9500 ?
    C26 H26 . 0.9500 ?
    C31 C32 . 1.396(6) ?
    C31 C36 . 1.405(6) ?
    C32 C33 . 1.392(6) ?
    C32 H32 . 0.9500 ?
    C33 C34 . 1.385(8) ?
    C33 H33 . 0.9500 ?
    C34 C35 . 1.375(8) ?
    C34 H34 . 0.9500 ?
    C35 C36 . 1.385(6) ?
    C35 H35 . 0.9500 ?
    C36 H36 . 0.9500 ?
loop_
    _geom_angle_atom_site_label_1
    _geom_angle_atom_site_label_2
    _geom_angle_atom_site_label_3
    _geom_angle_site_symmetry_1
    _geom_angle_site_symmetry_3
    _geom_angle
    _geom_angle_publ_flag
    C21 Sn C31 . . 112.73(14) ?
    C21 Sn C11 . . 114.88(15) ?
    C31 Sn C11 . . 104.73(15) ?
    C21 Sn S1 . . 109.94(11) ?
    C31 Sn S1 . . 90.00(11) ?
    C11 Sn S1 . . 121.53(10) ?
    C21 Sn S2 . . 84.08(10) ?
    C31 Sn S2 . . 152.54(11) ?
    C11 Sn S2 . . 85.86(11) ?
    S1 Sn S2 . . 63.26(3) ?
    C1 S1 Sn . . 98.62(14) ?
    C1 S2 Sn . . 78.80(14) ?
    C1 N1 C2 . . 123.0(4) ?
    C1 N1 C3 . . 121.5(4) ?
    C2 N1 C3 . . 115.4(4) ?
    N1 C1 S2 . . 124.0(3) ?
    N1 C1 S1 . . 116.7(3) ?
    S2 C1 S1 . . 119.3(2) ?
    N1 C2 H2A . . 109.5 ?
    N1 C2 H2B . . 109.5 ?
    H2A C2 H2B . . 109.5 ?
    N1 C2 H2C . . 109.5 ?
    H2A C2 H2C . . 109.5 ?
    H2B C2 H2C . . 109.5 ?
    N1 C3 C4 . . 111.7(4) ?
    N1 C3 H3A . . 109.3 ?
    C4 C3 H3A . . 109.3 ?
    N1 C3 H3B . . 109.3 ?
    C4 C3 H3B . . 109.3 ?
    H3A C3 H3B . . 107.9 ?
    C3 C4 C5 . . 111.4(4) ?
    C3 C4 H4A . . 109.3 ?
    C5 C4 H4A . . 109.4 ?
    C3 C4 H4B . . 109.3 ?
    C5 C4 H4B . . 109.4 ?
    H4A C4 H4B . . 108.0 ?
    C4 C5 C6 . . 111.1(4) ?
    C4 C5 H5A . . 109.4 ?
    C6 C5 H5A . . 109.4 ?
    C4 C5 H5B . . 109.4 ?
    C6 C5 H5B . . 109.4 ?
    H5A C5 H5B . . 108.0 ?
    C7 C6 C5 . . 113.2(5) ?
    C7 C6 H6A . . 108.9 ?
    C5 C6 H6A . . 108.9 ?
    C7 C6 H6B . . 108.9 ?
    C5 C6 H6B . . 108.9 ?
    H6A C6 H6B . . 107.8 ?
    C8 C7 C6 . . 115.3(5) ?
    C8 C7 H7A . . 108.4 ?
    C6 C7 H7A . . 108.4 ?
    C8 C7 H7B . . 108.4 ?
    C6 C7 H7B . . 108.4 ?
    H7A C7 H7B . . 107.5 ?
    C7 C8 H8A . . 109.5 ?
    C7 C8 H8B . . 109.5 ?
    H8A C8 H8B . . 109.5 ?
    C7 C8 H8C . . 109.5 ?
    H8A C8 H8C . . 109.5 ?
    H8B C8 H8C . . 109.5 ?
    C12 C11 C16 . . 119.1(4) ?
    C12 C11 Sn . . 122.6(3) ?
    C16 C11 Sn . . 117.9(3) ?
    C11 C12 C13 . . 120.2(4) ?
    C11 C12 H12 . . 119.9 ?
    C13 C12 H12 . . 119.9 ?
    C14 C13 C12 . . 120.5(4) ?
    C14 C13 H13 . . 119.7 ?
    C12 C13 H13 . . 119.7 ?
    C13 C14 C15 . . 119.5(4) ?
    C13 C14 H14 . . 120.2 ?
    C15 C14 H14 . . 120.2 ?
    C16 C15 C14 . . 120.5(4) ?
    C16 C15 H15 . . 119.7 ?
    C14 C15 H15 . . 119.7 ?
    C15 C16 C11 . . 120.1(4) ?
    C15 C16 H16 . . 119.9 ?
    C11 C16 H16 . . 119.9 ?
    C22 C21 C26 . . 118.0(4) ?
    C22 C21 Sn . . 121.1(3) ?
    C26 C21 Sn . . 120.9(3) ?
    C23 C22 C21 . . 121.2(4) ?
    C23 C22 H22 . . 119.4 ?
    C21 C22 H22 . . 119.4 ?
    C24 C23 C22 . . 119.9(4) ?
    C24 C23 H23 . . 120.1 ?
    C22 C23 H23 . . 120.1 ?
    C25 C24 C23 . . 120.1(4) ?
    C25 C24 H24 . . 119.9 ?
    C23 C24 H24 . . 119.9 ?
    C24 C25 C26 . . 120.2(5) ?
    C24 C25 H25 . . 119.9 ?
    C26 C25 H25 . . 119.9 ?
    C21 C26 C25 . . 120.5(4) ?
    C21 C26 H26 . . 119.7 ?
    C25 C26 H26 . . 119.7 ?
    C32 C31 C36 . . 117.4(4) ?
    C32 C31 Sn . . 124.4(3) ?
    C36 C31 Sn . . 118.2(3) ?
    C33 C32 C31 . . 120.8(4) ?
    C33 C32 H32 . . 119.6 ?
    C31 C32 H32 . . 119.6 ?
    C34 C33 C32 . . 120.8(4) ?
    C34 C33 H33 . . 119.6 ?
    C32 C33 H33 . . 119.6 ?
    C35 C34 C33 . . 119.1(4) ?
    C35 C34 H34 . . 120.5 ?
    C33 C34 H34 . . 120.5 ?
    C34 C35 C36 . . 120.7(5) ?
    C34 C35 H35 . . 119.7 ?
    C36 C35 H35 . . 119.7 ?
    C35 C36 C31 . . 121.2(4) ?
    C35 C36 H36 . . 119.4 ?
    C31 C36 H36 . . 119.4 ?
loop_
    _geom_torsion_atom_site_label_1
    _geom_torsion_atom_site_label_2
    _geom_torsion_atom_site_label_3
    _geom_torsion_atom_site_label_4
    _geom_torsion_site_symmetry_1
    _geom_torsion_site_symmetry_2
    _geom_torsion_site_symmetry_3
    _geom_torsion_site_symmetry_4
    _geom_torsion
    _geom_torsion_publ_flag
    C2 N1 C1 S2 . . . . 175.2(3) ?
    C3 N1 C1 S2 . . . . -2.3(6) ?
    C2 N1 C1 S1 . . . . -5.0(5) ?
    C3 N1 C1 S1 . . . . 177.6(3) ?
    Sn S2 C1 N1 . . . . 179.5(4) ?
    Sn S2 C1 S1 . . . . -0.32(19) ?
    Sn S1 C1 N1 . . . . -179.4(3) ?
    Sn S1 C1 S2 . . . . 0.4(2) ?
    C1 N1 C3 C4 . . . . 96.6(5) ?
    C2 N1 C3 C4 . . . . -81.0(5) ?
    N1 C3 C4 C5 . . . . 175.9(4) ?
    C3 C4 C5 C6 . . . . 178.5(4) ?
    C4 C5 C6 C7 . . . . 178.9(5) ?
    C5 C6 C7 C8 . . . . -66.4(8) ?
    C16 C11 C12 C13 . . . . -1.3(6) ?
    Sn C11 C12 C13 . . . . -174.2(3) ?
    C11 C12 C13 C14 . . . . 0.7(7) ?
    C12 C13 C14 C15 . . . . -0.3(7) ?
    C13 C14 C15 C16 . . . . 0.5(7) ?
    C14 C15 C16 C11 . . . . -1.1(7) ?
    C12 C11 C16 C15 . . . . 1.5(6) ?
    Sn C11 C16 C15 . . . . 174.7(3) ?
    C26 C21 C22 C23 . . . . 0.5(7) ?
    Sn C21 C22 C23 . . . . 179.0(4) ?
    C21 C22 C23 C24 . . . . -0.7(8) ?
    C22 C23 C24 C25 . . . . 0.0(8) ?
    C23 C24 C25 C26 . . . . 0.8(8) ?
    C22 C21 C26 C25 . . . . 0.2(7) ?
    Sn C21 C26 C25 . . . . -178.3(4) ?
    C24 C25 C26 C21 . . . . -0.9(8) ?
    C36 C31 C32 C33 . . . . 1.2(6) ?
    Sn C31 C32 C33 . . . . -177.2(3) ?
    C31 C32 C33 C34 . . . . -2.3(7) ?
    C32 C33 C34 C35 . . . . 1.0(8) ?
    C33 C34 C35 C36 . . . . 1.3(8) ?
    C34 C35 C36 C31 . . . . -2.5(8) ?
    C32 C31 C36 C35 . . . . 1.2(7) ?
    Sn C31 C36 C35 . . . . 179.6(4) ?
loop_
    _geom_hbond_atom_site_label_D
    _geom_hbond_atom_site_label_H
    _geom_hbond_atom_site_label_A
    _geom_hbond_site_symmetry_A
    _geom_hbond_distance_DH
    _geom_hbond_distance_HA
    _geom_hbond_distance_DA
    _geom_hbond_angle_DHA
    C32 H32 Cg1 2_665 0.95 2.88 3.630(4) 137
    C26 H26 Cg2 2_665 0.95 2.99 3.641(5) 127
_shelx_hkl_file
;
 -11   1   9 12036.1 699.804   9
 -11   2   9 338.048 198.547   9
 -11   3  -4 4170.79 598.042  13
 -11   3  -3 21118.7 1382.35  13
 -11   3  -2 20280.5 1447.99  13
 -11   3  -1 82.4493 456.905  13
 -11   3   9 15529.7 881.100   9
 -11   4  -6 20240.3 1061.60  13
 -11   4  -5 9835.64 901.409  13
 -11   4  -4 19607.7 1383.83  13
 -11   4  -3 23538.5 1650.64  13
 -11   4  -2 2455.53 714.100  13
 -11   4  -1 458.034 481.511  13
 -11   4   8 14761.6 990.152   9
 -11   5  -6 18976.1 1190.54  13
 -11   5  -5 695.604 413.437  13
 -11   5  -4 11229.8 1153.22  13
 -11   5  -3 6581.52 953.726  13
 -11   5  -2 5937.55 976.192  13
 -11   5  -1 32276.7 2077.05  13
 -11   5   7 11947.2 856.987   9
 -11   6  -7 10723.4 774.679  13
 -11   6  -6 784.442 350.724  13
 -11   6  -5 22351.7 1459.43  13
 -11   6  -4 9335.76 1053.17  13
 -11   6  -3 15310.4 1383.23  13
 -11   6  -2 26914.8 1826.22  13
 -11   7  -6 42789.3 1670.54  13
 -11   7  -5 9455.75 897.955  13
 -11   7  -4 9529.57 942.393  13
 -11   7  -3 19290.5 1383.94  13
 -11   7   0 24565.5 1407.06  14
 -11   7   1 6706.90 732.708  14
 -11   7   2 33892.3 1508.48  14
 -11   7   3 27614.5 1237.66  14
 -11   8   0 5656.18 721.706  14
 -11   8   1 14758.6 1033.25  14
 -11   8   2 14047.7 926.473  14
 -11   9  -2 19248.8 1130.68  14
 -11   9  -1 2782.05 500.529  14
 -11   9   0 2170.56 397.036  14
 -10  -1   9-547.290 229.718   9
 -10  -1  10 2248.80 320.602   9
 -10   0  10 26387.1 1242.97   9
 -10   0  11 776.705 229.196   9
 -10   1  -3 10833.4 931.947  13
 -10   1  -2 9395.69 953.406  13
 -10   1  -1 542.856 414.502  13
 -10   1   0 26396.5 1723.04  13
 -10   1  10-49.8558 225.149   9
 -10   1  11 17017.3 951.399   9
 -10   2  -6 5246.66 567.949  13
 -10   2  -5 6.75567 213.119  13
 -10   2  -4 4962.39 747.431  13
 -10   2  -3 48047.3 2311.57  13
 -10   2  -2 1637.34 614.056  13
 -10   2  -1 28027.0 1918.44  13
 -10   2   0 19278.2 1670.79  13
 -10   2   1 9859.82 1246.20  13
 -10   2  10 4451.45 636.072   9
 -10   2  11 20017.4 1076.93   9
 -10   3  -7 4564.69 580.874  13
 -10   3  -6 510.001 373.197  13
 -10   3  -5 13280.2 1247.44  13
 -10   3  -4 62415.8 2810.81  13
 -10   3  -3 1335.00 632.382  13
 -10   3  -2 47947.8 2648.05  13
 -10   3  -1 6149.99 1115.02  13
 -10   3   0 4942.09 1008.90  13
 -10   3   1 14003.4 1494.87  13
 -10   3   9 2380.28 636.398   9
 -10   3  10 39627.1 1853.07   9
 -10   4  -8 23871.6 1295.27  13
 -10   4  -7 5604.39 801.041  13
 -10   4  -6 14375.9 1333.69  13
 -10   4  -5 58631.1 2811.22  13
 -10   4  -4 598.616 616.695  13
 -10   4  -3 44685.5 2670.78  13
 -10   4  -2 21556.7 1916.65  13
 -10   4  -1 1126.30 635.309  13
 -10   4   0 24445.9 2029.25  13
 -10   4   1 38537.2 2538.61  13
 -10   4   9 50498.5 2335.13   9
 -10   5  -9 22954.8 1154.24  13
 -10   5  -8 2344.68 533.856  13
 -10   5  -7 4943.41 829.970  13
 -10   5  -6 16105.2 1486.18  13
 -10   5  -5 2076.66 765.685  13
 -10   5  -4 28891.4 2153.65  13
 -10   5  -3 43027.5 2654.78  13
 -10   5  -2-923.779 609.751  13
 -10   5  -1 31434.1 2339.73  13
 -10   5   0 18359.0 1813.99  13
 -10   5   1 2809.80 862.713  13
 -10   5   8 6667.05 911.737   9
 -10   6  -9 280.003 185.446  13
 -10   6  -8 5329.28 742.287  13
 -10   6  -7 16134.1 1359.04  13
 -10   6  -6 5945.63 975.217  13
 -10   6  -5 15449.7 1489.45  13
 -10   6  -4 58846.0 2961.49  13
 -10   6  -3 1182.69 655.225  13
 -10   6  -2 28403.6 2171.14  13
 -10   6  -1 4500.76 962.002  13
 -10   6   0 446.443 491.208  13
 -10   6   3 2633.95 649.503  14
 -10   6   4 74804.2 2676.03  14
 -10   6   5 351.782 356.594  14
 -10   6   6 10711.6 863.351  14
 -10   6   7 5437.01 549.824  14
 -10   7  -9 5151.87 587.694  13
 -10   7  -8 15507.9 1132.01  13
 -10   7  -7 8032.94 924.040  13
 -10   7  -6 19977.4 1517.08  13
 -10   7  -5 39581.4 2218.38  13
 -10   7  -4 1502.21 628.630  13
 -10   7  -3 25700.6 1900.60  13
 -10   7  -2 13325.2 1439.43  13
 -10   7  -1 192.749 301.309  13
 -10   7   2 2780.62 691.273  14
 -10   7   3 69406.4 2844.61  14
 -10   7   4 2828.09 642.895  14
 -10   7   5 3144.34 570.149  14
 -10   7   6 5530.50 616.126  14
 -10   8  -8 1696.97 365.869  13
 -10   8  -7 16332.0 1130.74  13
 -10   8  -6 22544.9 1409.00  13
 -10   8  -5 350.769 357.151  13
 -10   8  -4 19943.4 1421.93  13
 -10   8  -3 27647.8 1655.14  13
 -10   8   2 21308.8 1660.83  14
 -10   8   3 9143.64 1059.97  14
 -10   8   4 1351.88 423.433  14
 -10   8   5 13689.8 991.495  14
 -10   9   0 1631.94 587.372  14
 -10   9   1 12342.0 1218.14  14
 -10   9   2 21975.0 1498.45  14
 -10   9   3 3829.65 601.943  14
 -10   9   4 29509.8 1337.01  14
 -10  10  -1 2072.89 527.338  14
 -10  10   0 13213.0 1045.26  14
 -10  10   1 20477.8 1191.02  14
 -10  10   2 687.681 275.668  14
  -9  -2   9 41739.9 1826.50   9
  -9  -2  10 3485.76 519.083   9
  -9  -2  11 1256.72 258.655   9
  -9  -1  10-99.1747 236.712   9
  -9  -1  11 7246.98 762.382   9
  -9  -1  12 7576.98 665.424   9
  -9   0  -2 20833.1 1447.51  13
  -9   0  -1 36911.8 2025.47  13
  -9   0   0 3212.37 691.361  13
  -9   0   1 9171.43 1118.52  13
  -9   0  11 8580.66 885.232   9
  -9   0  12 8936.00 795.030   9
  -9   0  13 13751.4 770.312   9
  -9   1  -6 4176.81 553.830  13
  -9   1  -5 30719.8 1626.02  13
  -9   1  -4 11500.3 1103.38  13
  -9   1  -3 4793.05 828.588  13
  -9   1  -2 38718.8 2221.01  13
  -9   1  -1 3142.69 735.226  13
  -9   1   0 82334.3 3369.72  13
  -9   1   1 37094.9 2307.10  13
  -9   1   2 889.221 579.981  13
  -9   1  11 940.571 456.234   9
  -9   1  12 12677.4 1001.54   9
  -9   1  13 2479.00 373.757   9
  -9   2  -8 8938.01 774.632  13
  -9   2  -7 5179.37 688.114  13
  -9   2  -6 15974.8 1308.29  13
  -9   2  -5 8129.47 1043.04  13
  -9   2  -4 1039.48 520.907  13
  -9   2  -3 55855.9 2796.12  13
  -9   2  -2 11197.7 1319.33  13
  -9   2  -1 105947. 3887.44  13
  -9   2   0 37225.5 2342.37  13
  -9   2   1-526.169 509.045  13
  -9   2   2 13277.8 1474.74  13
  -9   2   3 13670.2 1488.07  13
  -9   2  10 1434.44 621.785   9
  -9   2  11 19123.0 1538.00   9
  -9   2  12 8094.28 882.500   9
  -9   3  -9 10359.5 886.705  13
  -9   3  -8 4084.80 670.855  13
  -9   3  -3 7988.41 1175.82  13
  -9   3  -2 34452.5 2321.61  13
  -9   3  -1 31468.7 2225.32  13
  -9   3   0 196.039 570.612  13
  -9   3   1 9200.07 1275.91  13
  -9   3   2 62183.0 3233.33  13
  -9   3   3 17885.1 1834.40  13
  -9   3  10 26506.3 2110.65   9
  -9   3  11 9569.45 1117.82   9
  -9   3  12 10740.6 853.894   9
  -9   4 -10 15345.4 1032.12  13
  -9   4  -3 14933.6 1571.41  13
  -9   4  -2 73848.9 3491.57  13
  -9   4  -1 3797.41 908.919  13
  -9   4   0 44939.4 2840.25  13
  -9   4   1 95356.5 4207.72  13
  -9   4   2 4196.75 1043.86  13
  -9   4   9 21439.2 2074.01   9
  -9   4  10 4847.56 911.846   9
  -9   4  11 739.815 326.861   9
  -9   5 -11 14034.1 880.616  13
  -9   5  -3 125726. 4645.25  13
  -9   5  -2 20047.8 1981.90  13
  -9   5  -1 68937.6 3590.35  13
  -9   5   0 52784.3 3270.23  13
  -9   5   1 1347.28 804.454  13
  -9   5   2 22434.9 2300.01  13
  -9   5   4-91.8112 294.652  14
  -9   5   5 42073.0 2242.05  14
  -9   5   6 8286.12 949.938  14
  -9   5   7 24170.6 1528.57  14
  -9   5   8 5057.10 913.688   9
  -9   5   8 5993.11 710.068  14
  -9   5   9 3011.39 445.111  14
  -9   5   9 1283.67 487.514   9
  -9   6 -11 1190.84 304.924  13
  -9   6  -4 101379. 4116.16  13
  -9   6  -3 1471.47 587.239  13
  -9   6  -2 72223.7 3642.31  13
  -9   6  -1 38611.0 2804.67  13
  -9   6   0 4129.21 990.548  13
  -9   6   1 15351.0 1926.63  13
  -9   6   4 40297.4 2518.17  14
  -9   6   5 33553.4 2204.91  14
  -9   6   6 19729.1 1627.18  14
  -9   6   7 76.9308 335.796  14
  -9   6   8 7385.92 818.539  14
  -9   6   9 56.0179 173.797  14
  -9   7 -11 17783.5 1003.85  13
  -9   7  -6 9562.71 1162.49  13
  -9   7  -5 91475.2 3640.27  13
  -9   7  -4 12009.2 1425.24  13
  -9   7  -3 23677.3 1983.44  13
  -9   7  -2 30894.5 2286.93  13
  -9   7  -1 3622.73 868.813  13
  -9   7   3 33515.7 2592.52  14
  -9   7   4 16439.5 1777.48  14
  -9   7   5 410.397 517.321  14
  -9   7   6 9791.64 1188.46  14
  -9   7   7 10091.8 1061.13  14
  -9   7   8 594.996 289.993  14
  -9   8 -10 507.853 254.570  13
  -9   8  -9 47786.0 1948.80  13
  -9   8  -8 15777.9 1230.00  13
  -9   8  -7 5016.25 759.871  13
  -9   8  -6 31293.5 1876.95  13
  -9   8  -5 25947.2 1735.42  13
  -9   8  -4 19.5263 409.110  13
  -9   8   3 29975.2 2431.14  14
  -9   8   4 228.897 520.634  14
  -9   8   5 25258.4 1945.56  14
  -9   8   6 9366.82 1053.45  14
  -9   8   7 709.483 353.857  14
  -9   9   1 4776.12 1045.73  14
  -9   9   2 33953.4 2338.46  14
  -9   9   3 3905.35 875.026  14
  -9   9   4 29860.0 1893.48  14
  -9   9   5 4828.53 696.349  14
  -9  10   0 9989.70 1136.29  14
  -9  10   1 32160.9 1876.92  14
  -9  10   2 3182.82 655.495  14
  -9  10   3 16074.2 1094.18  14
  -9  11  -2 10315.6 924.771  14
  -9  11  -1 12352.8 943.041  14
  -9  11   0 11653.3 840.539  14
  -8  -3  11 20159.5 1228.29   9
  -8  -3  12 4387.15 529.445   9
  -8  -2  10 6793.21 926.825   9
  -8  -2  11-261.015 362.352   9
  -8  -2  12 3993.24 598.950   9
  -8  -2  13 20415.7 1105.45   9
  -8  -2  14-77.4658 148.890   9
  -8  -1   1 5868.27 894.637  13
  -8  -1   2 4036.46 785.186  13
  -8  -1  11 2919.70 643.791   9
  -8  -1  12 21400.0 1434.82   9
  -8  -1  13 778.385 370.319   9
  -8  -1  14 31597.9 1215.08   9
  -8   0  -4 26096.9 1635.79  13
  -8   0  -3 21015.3 1556.98  13
  -8   0  -2 7166.87 974.022  13
  -8   0  -1 36078.4 2156.11  13
  -8   0   0 23327.1 1811.72  13
  -8   0   1 10678.1 1486.73   2
  -8   0   1 11150.1 1303.18  13
  -8   0   2 41345.9 2924.55   2
  -8   0   2 37735.8 2351.04  13
  -8   0   3 11170.7 1301.69  13
  -8   0   3 16278.8 1898.73   2
  -8   0   4 24410.2 2192.01   2
  -8   0  11 27735.4 1894.69   9
  -8   0  12-111.256 341.617   9
  -8   0  13 22473.3 1375.05   9
  -8   0  14 11947.3 815.238   9
  -8   1  -8 21343.3 1243.12  13
  -8   1  -2 36548.3 2200.82  13
  -8   1  -1 58526.9 3469.93   2
  -8   1  -1 64451.9 2916.56  13
  -8   1   0 20230.5 1690.05  13
  -8   1   0 19355.7 1994.43   2
  -8   1   1 102972. 4436.52   2
  -8   1   1 103987. 3764.42  13
  -8   1   2 3076.82 804.003   2
  -8   1   2 1663.21 679.042  13
  -8   1   3 3427.19 861.303   2
  -8   1   3 3712.91 877.639  13
  -8   1   4 4848.52 1037.97   2
  -8   1   5 7033.81 1208.36   2
  -8   1  11 420.155 525.300   9
  -8   1  12 6624.22 990.814   9
  -8   1  13 22553.6 1456.40   9
  -8   1  14 248.668 251.210   9
  -8   2 -10 3745.00 482.474  13
  -8   2  -2 102709. 4449.52   2
  -8   2  -1 29923.1 2394.08   2
  -8   2  -1 35861.8 2204.01  13
  -8   2   0 57968.4 3280.01   2
  -8   2   0 60282.4 2855.03  13
  -8   2   1 13813.1 1671.89   2
  -8   2   1 12627.2 1379.17  13
  -8   2   2 18376.4 1860.61   2
  -8   2   2 15420.1 1577.49  13
  -8   2   3 29493.4 2353.53   2
  -8   2   3 26479.1 2067.31  13
  -8   2   4 89309.2 4034.29   2
  -8   2   5 55922.3 3220.64   2
  -8   2  11 4366.43 1045.14   9
  -8   2  12 44752.2 2559.22   9
  -8   2  13-270.032 351.773   9
  -8   3  -3 54654.6 3331.88   2
  -8   3  -2 9904.63 1417.03   2
  -8   3  -1 75442.2 3284.56  13
  -8   3  -1 73624.0 3706.02   2
  -8   3   0 21989.1 2048.14   2
  -8   3   0 23908.9 1903.37  13
  -8   3   1 13569.6 1609.38   2
  -8   3   1 14583.2 1560.25  13
  -8   3   2 32245.4 2413.19   2
  -8   3   2 32773.3 2428.66  13
  -8   3   3 56965.5 3169.63   2
  -8   3   3 60569.7 3387.88  13
  -8   3   4 7065.11 1176.69   2
  -8   3   5 27294.4 2242.66   2
  -8   3  10 2938.74 1138.48   9
  -8   3  11 33287.2 2578.83   9
  -8   3  12 619.516 459.663   9
  -8   4  -3 704.524 409.645   2
  -8   4  -2 97491.2 4445.29   2
  -8   4  -1 47791.3 3041.70   2
  -8   4  -1 50923.9 2864.23  13
  -8   4   0 24366.8 2184.20   2
  -8   4   0 25504.2 2144.23  13
  -8   4   1 67251.2 3713.54  13
  -8   4   1 59593.4 3271.91   2
  -8   4   2 1587.49 770.384  13
  -8   4   2 1166.70 514.465   2
  -8   4   3 4201.46 862.612   2
  -8   4   3 5000.08 1284.84  13
  -8   4   4 13412.5 1512.66   2
  -8   4   5 14753.6 1450.99  14
  -8   4   6 4196.18 783.359  14
  -8   4   7 65464.7 2823.19  14
  -8   4   8 5614.61 841.240  14
  -8   4   9 1895.14 979.395   9
  -8   4   9 3223.48 604.185  14
  -8   4  10 2488.48 722.552   9
  -8   4  10 7136.91 753.814  14
  -8   4  11 740.644 389.695   9
  -8   4  11 1157.99 252.171  14
  -8   5  -3 71332.0 3986.35   2
  -8   5  -2 46738.4 3169.53   2
  -8   5  -1 17415.3 1918.21  13
  -8   5  -1 13797.1 1598.31   2
  -8   5   0 25632.5 2149.29   2
  -8   5   0 30806.6 2667.04  13
  -8   5   1-715.342 669.292  13
  -8   5   1 1474.88 511.491   2
  -8   5   2 3030.16 1022.52  13
  -8   5   2 3871.58 885.610   2
  -8   5   5 3655.93 824.246  14
  -8   5   6 80820.6 3563.98  14
  -8   5   7-122.875 323.555  14
  -8   5   8 26935.5 2301.76   9
  -8   5   8 27347.9 1865.81  14
  -8   5   9 11298.6 1107.60  14
  -8   5  10 10081.9 930.815  14
  -8   5  11 7532.86 646.277  14
  -8   6  -2 16911.4 1875.15  13
  -8   6  -2 13160.1 1683.27   2
  -8   6  -1 41175.2 3025.12  13
  -8   6  -1 37337.2 2640.47   2
  -8   6   0 6991.58 1358.99  13
  -8   6   1 498.415 546.082  13
  -8   6   4 7751.32 1410.20  14
  -8   6   5 112555. 4862.55  14
  -8   6   6 806.770 700.926  14
  -8   6   7 8461.40 1301.98  14
  -8   6   8 22520.6 1851.90  14
  -8   6   9 7493.95 993.899  14
  -8   6  10 6373.16 740.653  14
  -8   7  -4 9766.79 1244.08  13
  -8   7  -3 929.468 447.185  13
  -8   7  -2 62358.2 3329.91  13
  -8   7  -2 60152.0 2685.39   8
  -8   7  -1 80844.8 3216.58   8
  -8   7   0 1621.66 636.192   8
  -8   7   4 38186.5 3287.04  14
  -8   7   5 4691.38 1257.27  14
  -8   7   6 8068.29 1534.10  14
  -8   7   7 34608.5 2546.19  14
  -8   7   8 790.383 594.607  14
  -8   7   9 5591.47 789.480  14
  -8   8  -6 13932.3 1325.23  13
  -8   8  -4 12428.9 1192.27   8
  -8   8  -3 41929.6 2240.86   8
  -8   8  -2 97677.1 3573.65   8
  -8   8  -1 33859.0 2186.78   8
  -8   8   0 28070.0 2007.54   8
  -8   8   3 9980.77 1854.92  14
  -8   8   4 17708.3 2220.08  14
  -8   8   5 6664.34 1455.08  14
  -8   8   6 21594.0 2053.38  14
  -8   8   7 160.711 512.325  14
  -8   8   8 1501.50 480.187  14
  -8   9  -5 23108.6 1493.07   8
  -8   9  -4 11262.3 1164.20   8
  -8   9  -3 28109.8 1875.19   8
  -8   9  -2 28264.0 1922.50   8
  -8   9  -1 24353.6 1809.09   8
  -8   9   0 7679.56 1077.69   8
  -8   9   2 22107.0 2250.65  14
  -8   9   3 28053.0 2380.94  14
  -8   9   4 2721.01 900.111  14
  -8   9   5 15728.4 1504.93  14
  -8   9   6 558.626 398.499  14
  -8  10  -5 19342.6 1316.77   8
  -8  10  -4 16417.4 1286.55   8
  -8  10  -3 2364.57 616.873   8
  -8  10  -2 19607.6 1494.55   8
  -8  10  -1 16830.4 1400.36   8
  -8  10   0-123.250 498.476  14
  -8  10   1 17721.0 1587.43  14
  -8  10   2 9680.35 1132.76  14
  -8  10   3 923.039 443.985  14
  -8  10   4 13899.0 1008.35  14
  -8  11  -5 33341.8 1508.30   8
  -8  11  -4 6383.55 749.043   8
  -8  11  -3 15700.0 1144.63   8
  -8  11  -2 17860.5 1307.36  14
  -8  11  -1 4948.22 717.762  14
  -8  11   0 23909.3 1370.58  14
  -8  11   1 2115.92 340.063   6
  -8  11   1 2610.15 468.918  14
  -7  -3  10 45562.1 2405.13   9
  -7  -3  11 21316.6 1601.25   9
  -7  -3  12 265.491 304.599   9
  -7  -3  13 2214.13 499.137   9
  -7  -3  14 6782.68 624.678   9
  -7  -2   3 41339.9 3161.08   2
  -7  -2   4 69170.2 3928.63   2
  -7  -2   5 87769.9 4266.04   2
  -7  -2   6 11678.8 1633.15   2
  -7  -2  11 118.490 355.997   9
  -7  -2  12 512.258 421.743   9
  -7  -2  13 20924.8 1408.12   9
  -7  -2  14 9091.02 804.240   9
  -7  -2  15 11444.0 707.231   9
  -7  -1   0 45260.6 3102.51   2
  -7  -1   1 58699.9 3480.56   2
  -7  -1   1 64912.9 3015.01  13
  -7  -1   2-89.2730 400.942   2
  -7  -1   2 226.828 277.312  13
  -7  -1   3 23017.6 2147.75   2
  -7  -1   3 22110.3 1815.18  13
  -7  -1   4 46956.2 3001.79   2
  -7  -1   5 3181.93 958.691   2
  -7  -1   6 106782. 4634.38   2
  -7  -1  11 8291.75 1117.83   9
  -7  -1  12 36276.7 2132.20   9
  -7  -1  13 5547.28 819.858   9
  -7  -1  14 14338.7 1076.99   9
  -7  -1  15 13227.7 832.740   9
  -7   0  -3 24647.1 2429.47   2
  -7   0  -2 1845.65 542.353   2
  -7   0  -1 11595.8 1219.33  13
  -7   0  -1 8357.08 1262.09   2
  -7   0   0 68800.8 2880.74  13
  -7   0   0 58807.9 3130.22   2
  -7   0   1 5848.55 907.740  13
  -7   0   1 5381.19 1066.65   2
  -7   0   2 111985. 4334.44   2
  -7   0   2 111518. 3817.80  13
  -7   0   3 40479.3 2353.17  13
  -7   0   3 46351.9 2805.00   2
  -7   0   4 14747.2 1456.38  13
  -7   0   4 17299.8 1777.87   2
  -7   0   5 87406.4 4041.57   2
  -7   0  11 35566.7 2322.51   9
  -7   0  12 401.957 527.935   9
  -7   0  13 4225.37 811.633   9
  -7   0  14 23814.2 1468.52   9
  -7   0  15 578.974 277.782   9
  -7   1  -4 17340.2 1893.21   2
  -7   1  -3 8492.94 1277.65   2
  -7   1  -2 11349.6 1371.84   2
  -7   1  -1 174419. 5163.30   2
  -7   1   0 27085.3 1786.22  13
  -7   1   0 23933.6 1924.49   2
  -7   1   1 180328. 4602.25  13
  -7   1   1 180191. 5209.14   2
  -7   1   2 35980.6 2393.20   2
  -7   1   2 31119.8 1999.74  13
  -7   1   3 14355.8 1575.20   2
  -7   1   3 10549.3 1226.16  13
  -7   1   4 28371.7 2072.80  13
  -7   1   4 33419.8 2373.23   2
  -7   1   5 37097.7 2539.35   2
  -7   1  11 712.652 522.172   9
  -7   1  12 1059.25 572.877   9
  -7   1  13 43404.4 2417.69   9
  -7   1  14 14192.2 1183.49   9
  -7   2  -5 35086.8 2695.69   2
  -7   2  -4 13421.9 1541.96   2
  -7   2  -3 12094.2 1446.30   2
  -7   2  -2 108413. 4072.58   2
  -7   2  -1 26149.8 1994.88   2
  -7   2   0 105804. 3951.94   2
  -7   2   1 42794.8 2525.87   2
  -7   2   2 58.2171 276.320  13
  -7   2   2 141.114 325.427   2
  -7   2   3 76383.8 3463.85   2
  -7   2   3 72277.9 3339.17  13
  -7   2   4 111304. 4307.79  13
  -7   2   4 126423. 4502.13   2
  -7   2   5 18941.7 1856.02   2
  -7   2   6 253338. 6723.07   2
  -7   2  11 5973.76 1166.74   9
  -7   2  12 38373.7 2668.99   9
  -7   2  13 12022.1 1331.36   9
  -7   2  14 21245.7 1296.49   9
  -7   3  -6 74222.8 4040.43   2
  -7   3  -5 416.119 524.430   2
  -7   3  -4 16998.4 1813.88   2
  -7   3  -3 89618.9 3892.35   2
  -7   3  -2 1089.85 490.381   2
  -7   3  -1 15874.5 1580.43   2
  -7   3   0 167451. 5013.82   2
  -7   3   1 8486.46 1197.04   2
  -7   3   2 28957.3 2259.53  13
  -7   3   2 30082.2 2138.29   2
  -7   3   3 75658.9 3414.97   2
  -7   3   3 82562.7 4074.60  13
  -7   3   4 1434.62 600.907   2
  -7   3   5 35484.2 2101.97  14
  -7   3   5 54472.5 2987.10   2
  -7   3   6 37957.5 2200.32  14
  -7   3   6 50767.0 2940.46   2
  -7   3   7 986.771 495.135   2
  -7   3   7 484.095 311.276  14
  -7   3   8 73003.5 3022.33  14
  -7   3   9 28352.8 1836.40  14
  -7   3  10 12386.8 1779.66   9
  -7   3  10 10431.8 1060.44  14
  -7   3  11 25810.7 2380.13   9
  -7   3  11 21899.4 1370.38  14
  -7   3  12 1596.07 583.472   9
  -7   3  12 2068.13 419.651  14
  -7   3  13 8841.13 627.371  14
  -7   3  13 3378.00 615.927   9
  -7   4  -7 61064.8 2880.95   4
  -7   4  -6 57.7859 463.524   4
  -7   4  -6-413.333 588.150   2
  -7   4  -5 20642.3 1729.45   4
  -7   4  -5 19125.6 2066.39   2
  -7   4  -4 29281.7 2421.65   2
  -7   4  -4 28283.3 1973.87   4
  -7   4  -3 60059.1 3306.08   2
  -7   4  -2 311.737 490.960   2
  -7   4  -1 264503. 6467.42   2
  -7   4   0 29861.7 2108.53   2
  -7   4   0 31394.5 2359.04  13
  -7   4   1 62406.8 3041.17   2
  -7   4   1 72555.6 3867.57  13
  -7   4   2 54606.3 2832.31   2
  -7   4   2 62277.8 3876.02  13
  -7   4   3 4662.67 1129.43  13
  -7   4   3 1608.61 483.193   2
  -7   4   4 45798.8 2581.97   2
  -7   4   5 92543.7 3758.46  14
  -7   4   5 111476. 4049.15   2
  -7   4   6-43.0201 174.838  14
  -7   4   7 109401. 4033.54  14
  -7   4   8 32103.3 2149.24  14
  -7   4   9 35092.4 2882.23   9
  -7   4   9 39332.1 2270.07  14
  -7   4  10 6619.66 906.338  14
  -7   4  10 5646.24 1120.64   9
  -7   4  11 352.290 302.658  14
  -7   4  11 997.646 355.794   9
  -7   4  12 2226.48 454.044  14
  -7   5 -10 21586.0 1738.50   4
  -7   5  -9 4379.65 909.074   4
  -7   5  -8 72702.8 3325.04   4
  -7   5  -7 12692.0 1488.38   4
  -7   5  -6 5413.13 1017.01   4
  -7   5  -6 4128.06 1050.54   2
  -7   5  -5 4973.18 915.062   4
  -7   5  -5 4492.46 1168.59   2
  -7   5  -4 32761.1 2661.76   2
  -7   5  -4 32660.8 2205.25   4
  -7   5  -3 1363.01 633.849   2
  -7   5  -3 1856.08 512.987   4
  -7   5  -2 190590. 5707.14   2
  -7   5  -1 16712.9 1823.06  13
  -7   5  -1 14553.7 1587.98   2
  -7   5  -1 13847.9 1169.48   8
  -7   5   0 84915.8 2883.97   8
  -7   5   0 87953.1 3588.40   2
  -7   5   1 68836.8 2667.56   8
  -7   5   1 69408.3 3099.52   2
  -7   5   1 70143.5 4394.00  13
  -7   5   2 1792.77 924.542  13
  -7   5   2-1525.35 491.867   2
  -7   5   5-540.115 605.301  14
  -7   5   6 139754. 5275.97  14
  -7   5   7 21672.7 2052.40  14
  -7   5   8 34071.1 2460.91  14
  -7   5   9 11490.5 1406.63  14
  -7   5  10 7658.50 1050.97  14
  -7   5  11 523.883 325.746  14
  -7   5  12 23017.4 1222.99  14
  -7   6 -11 11484.0 1241.61   4
  -7   6 -10-603.839 626.743   4
  -7   6  -9 27958.4 2124.41   4
  -7   6  -8 21283.6 1994.21   4
  -7   6  -7 1876.33 828.972   4
  -7   6  -6 41860.2 2751.53   4
  -7   6  -6 41383.9 3367.94   2
  -7   6  -5 18269.3 1784.20   4
  -7   6  -5 18759.2 2142.70   2
  -7   6  -4 33698.5 2300.91   4
  -7   6  -4 34117.2 2776.41   2
  -7   6  -3 150705. 3831.43   8
  -7   6  -3 157505. 4798.65   4
  -7   6  -3 156780. 5437.76   2
  -7   6  -2 16995.2 1795.73  13
  -7   6  -2 19167.3 1824.89   2
  -7   6  -2 19161.4 1434.12   8
  -7   6  -1 30718.1 2610.77  13
  -7   6  -1 36387.8 2012.78   8
  -7   6  -1 32296.0 2219.60   2
  -7   6   0 136424. 3937.27   8
  -7   6   0 135077. 7344.78  18
  -7   6   1 7399.37 2063.55  18
  -7   6   1 4625.02 760.635   8
  -7   6   2 44322.1 2269.98   8
  -7   6   5 52214.5 3823.74  14
  -7   6   6 52379.1 3669.82  14
  -7   6   7 11625.7 1734.08  14
  -7   6   8 16676.7 1950.25  14
  -7   6   9 19260.0 1855.49  14
  -7   6  10 3219.07 788.878  14
  -7   6  11 18937.4 1322.60  14
  -7   7 -12 2427.15 600.712   4
  -7   7 -11 864.733 491.941   4
  -7   7 -10 27324.0 2076.79   4
  -7   7  -9 51722.9 2949.59   4
  -7   7  -8 1991.84 845.058   4
  -7   7  -7 161491. 5435.48   4
  -7   7  -6 24823.8 2157.99   4
  -7   7  -5 5054.66 1148.16   2
  -7   7  -5 7192.68 1214.26   4
  -7   7  -4 17101.3 1710.18   4
  -7   7  -4 17054.2 1388.93   8
  -7   7  -3 27222.4 1783.29   8
  -7   7  -2 25863.1 3282.00  18
  -7   7  -2 33504.7 2036.98   8
  -7   7  -1 117345. 3853.95   8
  -7   7  -1 106187. 6552.82  18
  -7   7   0 14221.5 2673.07  18
  -7   7   0 17250.8 1514.52   8
  -7   7   1 85194.4 3300.95   8
  -7   7   2 3524.30 699.334   8
  -7   7   3 5300.36 884.433   8
  -7   7   4 24935.1 3019.53  14
  -7   7   5 33371.7 3313.26  14
  -7   7   6 3524.72 1215.00  14
  -7   7   7 53377.0 3662.65  14
  -7   7   8 12677.1 1733.25  14
  -7   7   9 2475.17 724.605  14
  -7   7  10 6356.00 842.946  14
  -7   8 -12 1715.35 520.100   4
  -7   8 -11 13811.9 1383.38   4
  -7   8 -10 51255.4 2728.30   4
  -7   8  -9 527.474 595.222   4
  -7   8  -8 80541.5 3719.09   4
  -7   8  -7 8253.29 1300.88   4
  -7   8  -6 3321.28 881.799   4
  -7   8  -5 16094.3 1372.55   8
  -7   8  -5 16420.6 1729.78   4
  -7   8  -4 34239.3 2069.90   8
  -7   8  -4 32762.9 2360.78   4
  -7   8  -3 7676.92 1077.77   8
  -7   8  -2 189254. 5086.27   8
  -7   8  -1 12125.6 1343.31   8
  -7   8   0 68829.9 3089.11   8
  -7   8   1 7630.01 1057.22   8
  -7   8   2 11188.6 1270.52   8
  -7   8   3 2880.57 1420.95  14
  -7   8   4 17295.3 2333.29  14
  -7   8   5-640.198 821.263  14
  -7   8   6 22481.9 2289.82  14
  -7   8   7 1087.43 813.990  14
  -7   8   8 4164.50 804.548  14
  -7   8   9 4324.32 591.370  14
  -7   9 -12 10102.0 999.681   4
  -7   9 -11 16010.6 1355.85   4
  -7   9 -10 2336.40 727.469   4
  -7   9  -9 38705.4 2352.99   4
  -7   9  -8 12940.3 1443.64   4
  -7   9  -7 72.0493 527.818   4
  -7   9  -6 15816.5 1296.99   8
  -7   9  -6 15673.4 1580.82   4
  -7   9  -5 41204.8 2205.42   8
  -7   9  -4-503.759 437.455   8
  -7   9  -3 42729.7 2424.92   8
  -7   9  -2 5468.56 953.712   8
  -7   9  -1 25471.2 1939.55   8
  -7   9   0 27645.5 1962.59   8
  -7   9   1 15376.9 1472.95   8
  -7   9   2 16958.8 2090.90  14
  -7   9   2 15928.8 1477.83   8
  -7   9   3 31588.8 2617.13  14
  -7   9   4-762.111 475.301   6
  -7   9   4-651.320 685.232  14
  -7   9   5 40559.9 2468.78  14
  -7   9   6 9589.12 1086.47  14
  -7   9   7 3036.07 508.828  14
  -7  10 -11 1912.32 526.306   4
  -7  10 -10 21386.4 1514.91   4
  -7  10  -9 36130.3 2026.28   4
  -7  10  -8 1122.89 508.847   4
  -7  10  -7 33135.5 1634.08   8
  -7  10  -6 5754.29 732.023   8
  -7  10  -5 4687.83 781.782   8
  -7  10  -4 30307.2 1905.98   8
  -7  10  -3 12617.0 1310.18   8
  -7  10  -2 18142.6 1545.69   8
  -7  10  -1 50917.6 2553.87   8
  -7  10   0 6498.64 1085.13  14
  -7  10   0 5388.52 915.213   8
  -7  10   1 28240.6 1819.37   8
  -7  10   1 27871.5 2008.82  14
  -7  10   2 13219.2 1336.60  14
  -7  10   3 783.189 435.283  14
  -7  10   3-66.0190 93.6985   6
  -7  10   4 6057.54 737.567  14
  -7  10   4 5568.29 608.349   6
  -7  10   5 10262.9 735.194  14
  -7  11  -7 10203.7 846.757   8
  -7  11  -6 1522.35 407.814   8
  -7  11  -5 11562.5 1034.97   8
  -7  11  -4 36721.3 1883.97   8
  -7  11  -3 5202.98 757.440   8
  -7  11  -2 48218.8 2198.02  14
  -7  11  -2 60255.9 2405.85   8
  -7  11  -1 594.257 463.814   8
  -7  11  -1 76.5450 338.742  14
  -7  11   0 25902.9 1464.53  14
  -7  11   0 31225.3 1656.15   8
  -7  11   1 6562.62 672.449  14
  -7  11   2 108.130 165.887  14
  -7  11   2 1209.36 307.382   6
  -7  12  -7-12.6728 149.805   8
  -7  12  -6 14348.1 897.769   8
  -7  12  -5 13159.2 915.975   8
  -7  12  -4 2223.70 412.543   8
  -7  12  -3 33986.3 1459.95   8
  -7  12  -2 2267.11 434.718   8
  -6  -4  11 283.552 210.921   9
  -6  -4  12 25729.2 1616.51   9
  -6  -4  13 9764.65 936.573   9
  -6  -4  14 121.626 198.990   9
  -6  -4  15 9325.70 627.973   9
  -6  -3   5 8863.80 1435.82   2
  -6  -3  10 3695.46 836.412   9
  -6  -3  11 47598.5 2558.58   9
  -6  -3  12 20284.0 1603.13   9
  -6  -3  13 775.469 403.452   9
  -6  -3  14 1860.55 456.474   9
  -6  -3  15 29295.3 1303.16   9
  -6  -3  16 1659.47 252.591   9
  -6  -2   1 37648.4 2710.17   2
  -6  -2   2 59965.9 3383.62   2
  -6  -2   3 3011.57 950.016   2
  -6  -2   4 51589.4 3202.78   2
  -6  -2  11 4865.90 898.555   9
  -6  -2  12-462.863 339.327   9
  -6  -2  13 5255.43 864.403   9
  -6  -2  14 19350.5 1369.93   9
  -6  -2  15 2523.58 471.434   9
  -6  -2  16 23174.4 979.275   9
  -6  -1  -2 40449.9 2671.57   2
  -6  -1  -1 24877.3 1997.54   2
  -6  -1   0 4209.06 841.867   2
  -6  -1   1 44076.9 2549.68   2
  -6  -1   2 51238.9 2783.69   2
  -6  -1   3 87143.6 3721.63   2
  -6  -1  11 6453.37 1086.00   9
  -6  -1  12 39806.5 2375.39   9
  -6  -1  13 17013.1 1485.59   9
  -6  -1  14 133.917 334.282   9
  -6  -1  15 7641.36 777.308   9
  -6  -1  16 4675.05 493.630   9
  -6   0  -4 12314.5 1585.43   2
  -6   0  -3 40070.9 2493.06   2
  -6   0  -2 10732.8 1225.11   2
  -6   0  -1 916.886 484.291   2
  -6   0   0 76018.1 3043.28   2
  -6   0   1 106666. 3644.66   2
  -6   0   2 139447. 4296.74   2
  -6   0   3 129288. 4322.99   2
  -6   0  11 27230.4 2091.78   9
  -6   0  12 8741.65 1258.85   9
  -6   0  13-424.146 466.156   9
  -6   0  14 9680.08 1114.02   9
  -6   0  15 26414.9 1442.37   9
  -6   1  -6 32814.8 2630.19   2
  -6   1  -5 8199.99 1249.00   2
  -6   1  -4 54086.8 2857.71   2
  -6   1  -3 33607.6 2126.24   2
  -6   1  -2 54.9333 311.833   2
  -6   1  -1 103362. 3435.50   2
  -6   1   0 89425.6 3195.77   2
  -6   1   1 129692. 3924.46   2
  -6   1   2 166693. 4595.04   2
  -6   1   3 22008.6 1781.30   2
  -6   1  11 5694.58 1089.31   9
  -6   1  12 105.525 253.735  14
  -6   1  12 646.694 426.700   9
  -6   1  13 19207.7 1723.45   9
  -6   1  14 43168.2 2233.83   9
  -6   1  15 17.9519 258.605   9
  -6   2  -7 11657.5 1623.67   2
  -6   2  -6 11509.7 1514.14   2
  -6   2  -5 101741. 4113.02   2
  -6   2  -4 67692.1 3122.75   2
  -6   2  -3 5793.36 936.352   2
  -6   2  -2 58407.1 2671.61   2
  -6   2  -1 98868.7 3392.84   2
  -6   2   0 27428.7 1811.21   2
  -6   2   1 108914. 3608.35   2
  -6   2   2 85476.0 3293.26   2
  -6   2   3 26701.5 1949.63   2
  -6   2   7 64903.4 2796.44  14
  -6   2   8-1179.49 495.297  14
  -6   2   9 30444.6 1935.41  14
  -6   2  10 42841.6 2241.57  14
  -6   2  10 45888.1 3086.52   9
  -6   2  11 903.422 377.192  14
  -6   2  11 262.995 667.673   9
  -6   2  12 18837.2 1256.76  14
  -6   2  12 20126.0 1935.62   9
  -6   2  13 15374.8 1046.02  14
  -6   2  13 15080.5 1525.09   9
  -6   2  14 991.194 308.336  14
  -6   2  14 860.741 342.275   9
  -6   3  -8 57109.2 3936.18   1
  -6   3  -8 59555.8 2645.14   4
  -6   3  -8 55489.2 3576.80   2
  -6   3  -7 33909.3 2002.91   4
  -6   3  -7 32373.7 2705.35   2
  -6   3  -6 130877. 5064.44   2
  -6   3  -6 132414. 3869.44   4
  -6   3  -5 76432.6 3641.85   2
  -6   3  -5 81276.1 3021.16   4
  -6   3  -4 16203.3 1621.83   2
  -6   3  -3 61421.9 2924.51   2
  -6   3  -2 52555.8 2610.55   2
  -6   3  -1 1383.13 555.311   2
  -6   3   0 154178. 4290.14   2
  -6   3   1 85354.1 3227.07   2
  -6   3   2 138641. 4132.26   2
  -6   3   3 129673. 4065.39   2
  -6   3   4-66.9680 274.148   2
  -6   3   6 53108.4 2653.60  14
  -6   3   7 13718.7 1395.84  14
  -6   3   8 15437.3 1480.45  14
  -6   3   9 76042.7 3179.95  14
  -6   3  10 2120.22 642.303  14
  -6   3  10 4192.05 954.450   9
  -6   3  11 13001.6 1536.22   9
  -6   3  11 12464.1 1202.51  14
  -6   3  12 3851.11 787.467   9
  -6   3  12 3737.97 635.352  14
  -6   3  13 861.274 391.088  14
  -6   3  13-48.6567 300.455   9
  -6   3  14 6833.39 603.497  14
  -6   4 -10 3172.02 773.432   4
  -6   4  -9 58682.2 2839.14   4
  -6   4  -8 92880.4 4826.33   2
  -6   4  -8 85398.8 4929.00   1
  -6   4  -8 89042.0 3507.55   4
  -6   4  -7 86811.6 3455.87   4
  -6   4  -7 86447.2 4568.68   2
  -6   4  -6 19537.3 2064.38   2
  -6   4  -6 20655.5 1676.74   4
  -6   4  -5 8878.40 1381.32   2
  -6   4  -5 10438.1 1239.13   4
  -6   4  -4 133940. 4747.26   2
  -6   4  -3 90070.0 3683.99   2
  -6   4  -2 27979.4 1988.08   2
  -6   4  -1 271939. 5824.34   2
  -6   4   0 127646. 3906.87   2
  -6   4   1 83845.9 3119.58   2
  -6   4   2 127804. 3849.91   2
  -6   4   3 868.605 327.946   2
  -6   4   4 16304.1 1431.72   2
  -6   4   5 42355.1 2324.58   2
  -6   4   6 37124.3 2483.20  14
  -6   4   7 40342.7 2616.15  14
  -6   4   8 73919.6 3462.71  14
  -6   4   9 12688.4 1527.61   9
  -6   4   9 11419.7 1407.34  14
  -6   4  10 21581.8 1850.39   9
  -6   4  10 21699.1 1770.49  14
  -6   4  11 2066.66 586.425  14
  -6   4  12 626.105 356.612  14
  -6   4  13 14292.6 1042.21  14
  -6   5 -12 9300.88 1197.62   4
  -6   5 -11 3632.03 886.208   4
  -6   5 -10 50867.6 2776.40   4
  -6   5  -9 24904.0 2036.27   4
  -6   5  -8 72566.5 4694.49   1
  -6   5  -8 81725.7 3620.85   4
  -6   5  -8 81437.1 4756.50   2
  -6   5  -7 64298.0 3220.30   4
  -6   5  -7 67196.4 4253.90   2
  -6   5  -6 1585.27 645.967   4
  -6   5  -6 533.997 608.527   2
  -6   5  -5 69193.6 3145.45   4
  -6   5  -5 72769.7 3910.94   2
  -6   5  -4 77938.2 3759.64   2
  -6   5  -3 1028.39 542.435   2
  -6   5  -2 139973. 4361.75   2
  -6   5  -1 49089.5 2465.37   2
  -6   5   0 33223.3 1964.79   2
  -6   5   1 61769.0 2564.99   2
  -6   5   2 5894.54 810.857   2
  -6   5   2 5038.48 1623.76  18
  -6   5   3 43263.1 2057.04   8
  -6   5   4 95141.6 3102.39   8
  -6   5   5 29541.1 2526.03  14
  -6   5   6 29212.5 2536.47  14
  -6   5   7 70518.0 3797.31  14
  -6   5   8 418.803 594.870  14
  -6   5   9 29337.2 2328.55  14
  -6   5  10 12782.4 1463.07  14
  -6   5  11 3064.36 811.051  14
  -6   5  12 9487.12 1033.96  14
  -6   6 -13 7489.62 966.919   4
  -6   6 -12 17502.2 1548.71   4
  -6   6 -11 37958.3 2411.22   4
  -6   6 -10 7719.85 1282.21   4
  -6   6  -9 30292.2 2321.95   4
  -6   6  -8 90054.2 5188.20   2
  -6   6  -8 91346.1 4005.10   4
  -6   6  -7 15307.4 1706.38   4
  -6   6  -7 12776.4 1993.16   2
  -6   6  -6 92962.1 3952.95   4
  -6   6  -6 90422.3 4689.74   2
  -6   6  -5 63202.4 3652.29   2
  -6   6  -5 58548.2 3048.88   4
  -6   6  -4 31585.0 2429.22   2
  -6   6  -4 31942.2 2178.88   4
  -6   6  -3 76871.1 3454.91   2
  -6   6  -3 73098.4 3117.19   4
  -6   6  -2 55465.0 2732.37   2
  -6   6  -1 345.510 342.267   8
  -6   6  -1 1164.52 462.001   2
  -6   6   0 141928. 3833.91   8
  -6   6   0 139596. 6934.76  18
  -6   6   1 107456. 6380.12  18
  -6   6   1 97390.1 3204.36   8
  -6   6   2 29004.7 3413.92  18
  -6   6   2 24224.0 1601.20   8
  -6   6   3 67448.5 2690.33   8
  -6   6   4 6415.54 871.388   8
  -6   6   5 10186.7 1816.79  14
  -6   6   6 54728.6 3877.56  14
  -6   6   7 3013.60 1009.85  14
  -6   6   8 25825.0 2485.95  14
  -6   6   9 41530.2 2937.95  14
  -6   6  10 618.968 557.031  14
  -6   6  11 8127.76 1040.42  14
  -6   7 -14 7007.64 753.390   4
  -6   7 -13 16256.3 1349.01   4
  -6   7 -12 21196.0 1703.49   4
  -6   7 -11 10354.0 1337.20   4
  -6   7 -10 7338.09 1264.66   4
  -6   7  -9 91988.7 4044.36   4
  -6   7  -8 18109.1 1834.09   4
  -6   7  -7 78063.7 4441.15   2
  -6   7  -7 91337.4 4074.99   4
  -6   7  -6 65579.3 3421.15   4
  -6   7  -6 66138.1 3843.74   2
  -6   7  -5 21246.4 1531.14   8
  -6   7  -5 23899.2 2218.30   2
  -6   7  -5 23210.2 2011.69   4
  -6   7  -4 33399.8 2307.09   4
  -6   7  -4 35843.1 2068.13   8
  -6   7  -3 56369.2 2952.36   4
  -6   7  -3 61781.4 2773.45   8
  -6   7  -2 10284.3 2268.95  18
  -6   7  -2 11210.0 1223.75   8
  -6   7  -2 9241.42 1199.54   4
  -6   7  -1 119495. 6523.43  18
  -6   7  -1 121660. 3889.66   8
  -6   7   0 95423.9 5988.81  18
  -6   7   0 94488.6 3396.22   8
  -6   7   1 41849.5 2245.18   8
  -6   7   1 40797.0 4100.94  18
  -6   7   2 29701.7 1890.90   8
  -6   7   2 38378.0 4185.64  18
  -6   7   3 2990.44 684.423   8
  -6   7   4 195.317 995.947  14
  -6   7   4-161.317 222.909   8
  -6   7   5 46515.6 3791.14  14
  -6   7   6 18961.0 2394.70  14
  -6   7   7 11172.4 1771.53  14
  -6   7   8 21931.6 2267.09  14
  -6   7   9 1028.35 716.804  14
  -6   7  10 2525.15 649.811  14
  -6   8 -14 6630.89 754.349   4
  -6   8 -13 12849.5 1198.73   4
  -6   8 -12 7936.30 1126.87   4
  -6   8 -11 2810.14 908.548   4
  -6   8 -10 66444.1 3290.07   4
  -6   8  -9 20323.7 1932.68   4
  -6   8  -8 41524.4 2720.62   4
  -6   8  -7 88392.3 3939.68   4
  -6   8  -6-67.2741 225.167   8
  -6   8  -6-192.564 362.885   4
  -6   8  -5 5935.82 1718.86  18
  -6   8  -5 4921.97 965.719   4
  -6   8  -5 6219.47 946.748   8
  -6   8  -4 132230. 4206.39   8
  -6   8  -4 127260. 7095.34  18
  -6   8  -3-84.7539 415.779   4
  -6   8  -3 33.1352 213.989  18
  -6   8  -3 833.192 541.798   8
  -6   8  -2 65399.8 3045.59   8
  -6   8  -2 63096.1 4889.82  18
  -6   8  -1 99463.9 5953.95  18
  -6   8  -1 103699. 3807.30   8
  -6   8   0 70315.2 3123.28   8
  -6   8   1 23758.5 1825.99   8
  -6   8   2 13240.8 1351.40   8
  -6   8   3 3890.51 799.245   8
  -6   8   3 4906.66 1403.62  14
  -6   8   4 20464.2 2437.37  14
  -6   8   5 7927.16 1520.06  14
  -6   8   5 6992.39 1165.55   6
  -6   8   6 16603.1 1869.22  14
  -6   8   7 15503.4 1681.39  14
  -6   8   8 2802.32 682.839  14
  -6   8   9 7527.19 764.439  14
  -6   9 -14 25462.8 1303.59   4
  -6   9 -13 9081.98 994.149   4
  -6   9 -12 9962.56 1156.94   4
  -6   9 -11 25804.1 1909.49   4
  -6   9 -10 9193.33 1266.77   4
  -6   9  -9 8690.54 1223.08   4
  -6   9  -8 55064.9 2974.32   4
  -6   9  -7 3540.23 670.674   8
  -6   9  -7 4512.40 964.478   4
  -6   9  -6 28161.5 2088.16   4
  -6   9  -6 28787.9 1915.99   8
  -6   9  -5 20353.9 1687.97   8
  -6   9  -5 22497.2 1867.17   4
  -6   9  -4 1049.12 554.883   8
  -6   9  -3 39909.9 2458.86   8
  -6   9  -2 32596.3 2225.43   8
  -6   9  -1 5585.27 956.123   8
  -6   9   0 43733.0 2515.48   8
  -6   9   1 23131.7 1841.05   8
  -6   9   2 1797.50 652.865   8
  -6   9   2 2541.38 931.383  14
  -6   9   3 26652.5 2299.06  14
  -6   9   3 27167.9 1956.97   8
  -6   9   4 1542.01 741.293  14
  -6   9   4 94.4001 568.101   6
  -6   9   5 4832.39 873.139   6
  -6   9   5 10406.4 1207.42  14
  -6   9   6 21968.1 1527.16  14
  -6   9   7 4416.52 575.278  14
  -6  10 -13 7619.64 794.873   4
  -6  10 -12 12636.7 1109.29   4
  -6  10 -11 9409.20 1088.94   4
  -6  10 -10 4497.04 841.332   4
  -6  10  -9 85417.2 3267.35   4
  -6  10  -8 4561.47 676.834   8
  -6  10  -8 4187.73 837.026   4
  -6  10  -7 63735.3 2826.18   4
  -6  10  -7 62329.6 2544.19   8
  -6  10  -6 31920.3 1965.52   8
  -6  10  -5 8972.16 1164.61   8
  -6  10  -4 19658.1 1668.44   8
  -6  10  -3 28496.1 2021.97   8
  -6  10  -2 1315.87 638.280   8
  -6  10  -1 41567.7 2396.61   8
  -6  10   0 18365.3 1610.73   8
  -6  10   0 17679.1 1635.45  14
  -6  10   1 16979.0 1563.92  14
  -6  10   1 16155.2 1473.87   8
  -6  10   2 14150.9 1344.06  14
  -6  10   2 13304.2 1325.17   8
  -6  10   3 1151.36 441.872   6
  -6  10   3 422.247 399.988  14
  -6  10   4 457.353 284.598  14
  -6  10   4 886.033 352.726   6
  -6  10   5 10499.5 708.945  14
  -6  11 -12 9108.22 761.962   4
  -6  11 -11 1566.74 462.347   4
  -6  11 -10 50672.8 2009.86   4
  -6  11  -9 6517.08 787.301   4
  -6  11  -8 31293.2 1548.81   8
  -6  11  -7 11611.9 1057.89   8
  -6  11  -6-149.750 290.373   8
  -6  11  -5 6909.68 906.252   8
  -6  11  -4 28167.4 1793.34   8
  -6  11  -3 1701.06 551.074   8
  -6  11  -2 36834.0 2015.41   8
  -6  11  -2 34656.7 1858.85  14
  -6  11  -1 19247.6 1309.00  14
  -6  11  -1 18788.6 1412.23   8
  -6  11   0 6771.17 764.673  14
  -6  11   0 9318.46 986.844   8
  -6  11   1 16194.1 1189.33   8
  -6  11   2 5726.35 672.471   6
  -6  11   3 2019.05 337.177   6
  -6  12  -8 23661.7 1110.08   8
  -6  12  -7 853.096 313.943   8
  -6  12  -6 6212.48 692.554   8
  -6  12  -5 16411.5 1131.20   8
  -6  12  -4 1399.45 422.119   8
  -6  12  -3 13683.5 1025.54   8
  -6  12  -2 10557.8 860.977   8
  -6  12  -1 565.372 259.061   8
  -6  12  -1 508.165 265.129   6
  -6  12   0 12381.5 756.564   6
  -5  -4  10 135502. 4076.17   9
  -5  -4  11 26206.7 1830.80   9
  -5  -4  12 45084.5 2312.37   9
  -5  -4  13 17962.7 1411.56   9
  -5  -4  14 1477.24 453.958   9
  -5  -4  15 10108.6 837.472   9
  -5  -4  16 16340.5 836.635   9
  -5  -3   3 341414. 8130.44   2
  -5  -3   4 145974. 5465.63   2
  -5  -3  10 19537.3 1668.65   9
  -5  -3  11 51411.4 2682.65   9
  -5  -3  12 30728.0 2073.59   9
  -5  -3  13 292.480 390.407   9
  -5  -3  14 1665.00 514.203   9
  -5  -3  15 18308.4 1222.12   9
  -5  -3  16 7062.17 627.618   9
  -5  -2  -5 4610.92 1689.82   1
  -5  -2   0 140104. 4204.07   2
  -5  -2   1 1884.02 586.541   2
  -5  -2   2 161470. 4699.06   2
  -5  -2   3 149685. 4794.42   2
  -5  -2  11 73587.0 3230.67   9
  -5  -2  12 469.166 441.293   9
  -5  -2  13 3722.74 794.585   9
  -5  -2  14 31434.3 1864.18   9
  -5  -2  15-174.506 335.026   9
  -5  -2  16 11022.8 825.960   9
  -5  -1  -6 26560.2 3134.33   1
  -5  -1  -3 10356.9 1278.65   2
  -5  -1  -2 24275.4 1681.09   2
  -5  -1  -1 13404.6 1201.66   2
  -5  -1   0 2903.06 562.160   2
  -5  -1   1 12681.5 1190.11   2
  -5  -1   2 242967. 5274.93   2
  -5  -1  11 9227.34 1254.65   9
  -5  -1  12 30484.7 2142.49   9
  -5  -1  13 28460.3 1979.46   9
  -5  -1  14-227.199 431.733   9
  -5  -1  15 6841.74 828.434   9
  -5  -1  16 19353.3 1100.59   9
  -5   0  -7 22112.1 2747.92   1
  -5   0  -7 13693.5 2264.38  20
  -5   0  -6 18560.9 1967.15   2
  -5   0  -5 77282.2 3653.76   2
  -5   0  -4 1018.67 423.432   2
  -5   0  -3 59915.3 2588.81   2
  -5   0  -2 9955.04 1005.59   2
  -5   0  -1 550.500 368.063   2
  -5   0   0 31066.4 1676.29   2
  -5   0   1 238349. 4711.81   2
  -5   0   2 18010.6 1440.07   2
  -5   0  11 52836.0 2871.83   9
  -5   0  12 29364.5 2144.74   9
  -5   0  13 566.406 326.130  14
  -5   0  13 475.779 466.716   9
  -5   0  14 3618.34 737.974   9
  -5   0  14 5161.83 641.617  14
  -5   0  15 42231.7 1958.50   9
  -5   0  16 3310.16 490.305   9
  -5   1  -8 2443.58 904.176  20
  -5   1  -8 3599.30 1073.38   2
  -5   1  -8 1960.25 754.398   1
  -5   1  -7 25582.5 2343.43   2
  -5   1  -7 31844.7 3039.30   1
  -5   1  -6 60595.7 3318.63   2
  -5   1  -5 6832.32 1048.16   2
  -5   1  -4 23652.4 1716.46   2
  -5   1  -3 77854.7 2821.27   2
  -5   1  -2 39948.5 1928.85   2
  -5   1  -1 1378.42 390.527   2
  -5   1   0 140649. 3500.54   2
  -5   1   1 1441.18 465.505   2
  -5   1   9 3695.23 732.265  14
  -5   1  10 34390.5 2377.42   9
  -5   1  10 34736.9 2030.63  14
  -5   1  11 39199.0 2090.45  14
  -5   1  11 35966.1 2515.12   9
  -5   1  12 4688.79 729.080  14
  -5   1  12 4811.89 1008.05   9
  -5   1  13 3955.30 666.511  14
  -5   1  13 4450.09 845.257   9
  -5   1  14 18332.9 1500.17   9
  -5   1  14 18304.0 1138.12  14
  -5   1  15 1770.18 384.236  14
  -5   1  15 1603.00 435.597   9
  -5   2  -8 15800.2 2102.45   1
  -5   2  -8 13608.4 2144.28  20
  -5   2  -8 18322.1 2054.28   2
  -5   2  -7 27825.1 2361.76   2
  -5   2  -6 34692.3 2429.70   2
  -5   2  -5 13193.5 1405.09   2
  -5   2  -4 150773. 4261.35   2
  -5   2  -3 2404.39 555.113   2
  -5   2  -2 45672.2 2091.29   2
  -5   2  -1 53212.1 2195.38   2
  -5   2   0 32453.8 1733.21   2
  -5   2   1 136710. 3591.70   2
  -5   2   2 564825. 7643.10   2
  -5   2   8 51631.3 2531.26  14
  -5   2   9 4642.60 769.635  14
  -5   2  10 39951.8 2247.01  14
  -5   2  10 42558.0 2798.56   9
  -5   2  11 11973.9 1521.19   9
  -5   2  11 10449.9 1178.91  14
  -5   2  12 36949.3 1948.04  14
  -5   2  12 39681.7 2534.00   9
  -5   2  13 5410.03 781.883  14
  -5   2  13 4670.96 843.337   9
  -5   2  14 1814.83 440.062  14
  -5   2  14 616.682 527.241   9
  -5   2  15 11158.6 768.514  14
  -5   3  -9 3562.69 943.817   2
  -5   3  -9 2226.86 901.059  20
  -5   3  -9 3346.00 969.188   1
  -5   3  -8 23184.2 2481.09   1
  -5   3  -8 23306.5 2297.92   2
  -5   3  -8 24108.2 1708.28   4
  -5   3  -7 63148.7 3605.74   2
  -5   3  -6 26896.0 2196.66   2
  -5   3  -5 384200. 7605.54   2
  -5   3  -4 13540.3 1374.65   2
  -5   3  -3 29376.6 1852.76   2
  -5   3  -2 196773. 4458.62   2
  -5   3  -1 23438.7 1524.60   2
  -5   3   0 2626.04 553.216   2
  -5   3   1 337721. 5603.83   2
  -5   3   2 49641.2 2211.28   2
  -5   3   7 52035.4 2647.16  14
  -5   3   8 1273.09 602.899  14
  -5   3   9 81788.5 3824.14   9
  -5   3   9 80547.9 3337.35  14
  -5   3  10 426.163 484.542  14
  -5   3  10 1416.26 655.532   9
  -5   3  11 39806.0 2449.90   9
  -5   3  11 37236.4 2133.39  14
  -5   3  12 2724.43 631.495  14
  -5   3  12 3453.70 805.219   9
  -5   3  13 851.454 457.546  14
  -5   3  14 898.089 363.890  14
  -5   4 -11 27169.6 2113.62   4
  -5   4 -10 1572.52 655.227   4
  -5   4  -9 16529.2 2196.94  20
  -5   4  -9 19437.6 1719.91   4
  -5   4  -9 16390.4 2097.90   2
  -5   4  -9 16813.2 2264.62   1
  -5   4  -8 81942.0 3351.00   4
  -5   4  -8 80384.0 4647.67   1
  -5   4  -8 89923.3 4648.16   2
  -5   4  -7 32941.4 2100.26   4
  -5   4  -7 32917.6 2731.94   2
  -5   4  -6 205557. 6330.79   2
  -5   4  -5 10095.6 1366.78   2
  -5   4  -4 16632.1 1582.29   2
  -5   4  -3 78192.6 3092.73   2
  -5   4  -2 69085.7 2713.91   2
  -5   4  -1 21272.7 1449.03   2
  -5   4   0 273036. 4939.17   2
  -5   4   1 29619.4 1624.82   2
  -5   4   2 222055. 4407.62   2
  -5   4   3 74170.9 2600.26   2
  -5   4   3 58435.3 3885.88  18
  -5   4   4 1440.56 418.763   2
  -5   4   6 30980.2 2236.88  14
  -5   4   7 9780.04 1256.03  14
  -5   4   8 96590.3 3950.44  14
  -5   4   9 10300.1 1379.78  14
  -5   4  10 18390.2 1742.96  14
  -5   4  11 5342.72 961.282  14
  -5   4  12 3213.11 686.870  14
  -5   4  13 702.943 458.019  14
  -5   4  14 28985.0 1566.10  14
  -5   5 -13 37561.0 2284.03   4
  -5   5 -12 46007.2 2678.63   4
  -5   5 -11 4519.82 992.019   4
  -5   5 -10 44013.1 2688.15   4
  -5   5  -9 33749.0 3115.28   1
  -5   5  -9 37163.8 3248.66   2
  -5   5  -9 36632.6 2496.65   4
  -5   5  -9 33527.2 3204.83  20
  -5   5  -8 9453.65 1286.67   4
  -5   5  -8 8232.75 1600.13   2
  -5   5  -8 7951.41 1561.41   1
  -5   5  -7 65171.0 3959.88   2
  -5   5  -7 68391.4 3245.07   4
  -5   5  -6 19481.8 2118.02   2
  -5   5  -5 31124.5 2398.58   2
  -5   5  -4 178721. 5167.42   2
  -5   5  -3 2898.69 660.762   2
  -5   5  -2 111085. 3474.24   2
  -5   5  -1 125341. 3434.09   2
  -5   5   0 2145.28 445.351   2
  -5   5   1 105109. 2864.35   2
  -5   5   1 104799. 5459.10  18
  -5   5   2 117900. 5886.79  18
  -5   5   3 6002.77 1531.36  18
  -5   5   4 92723.2 2891.92   8
  -5   5   5 22052.9 2118.11  14
  -5   5   5 20559.2 1427.34   8
  -5   5   6 1415.70 553.261  14
  -5   5   7 50210.5 3155.56  14
  -5   5   8 15477.8 1820.25  14
  -5   5   9 822.098 793.654  14
  -5   5  10 17637.0 1792.58  14
  -5   5  11 6487.67 1078.88  14
  -5   5  12 1920.79 650.624  14
  -5   5  13 16574.5 1337.80  14
  -5   6 -14 24666.4 1627.21   4
  -5   6 -13 36331.4 2249.74   4
  -5   6 -12 15985.3 1657.01   4
  -5   6 -11 41496.1 2657.65   4
  -5   6 -10 13312.5 1579.66   4
  -5   6  -9 987.415 710.141   2
  -5   6  -9 218.058 683.596  20
  -5   6  -9 585.987 628.357   4
  -5   6  -8 75606.6 4479.37   2
  -5   6  -8 86593.9 3880.69   4
  -5   6  -7 83972.7 4485.21   2
  -5   6  -7 85079.5 3767.73   4
  -5   6  -6 43791.4 2610.32   4
  -5   6  -6 43542.7 3064.39   2
  -5   6  -5 257837. 6834.00   2
  -5   6  -4 390.776 398.546   2
  -5   6  -3 80376.7 3221.25   2
  -5   6  -2 60612.9 2577.31   2
  -5   6  -1 37546.6 3385.66  18
  -5   6   0 13888.3 2208.89  18
  -5   6   1 174686. 7289.73  18
  -5   6   2-809.209 886.401  18
  -5   6   2 840.185 345.412   8
  -5   6   3 100096. 3143.65   8
  -5   6   3 112036. 6116.68  18
  -5   6   4 8315.69 1511.42  14
  -5   6   4 4685.24 736.607   8
  -5   6   5 242.867 286.438   8
  -5   6   5 461.381 532.409  14
  -5   6   6 11354.1 1721.91  14
  -5   6   7 53702.0 3501.52  14
  -5   6   8 490.669 712.157  14
  -5   6   9 53859.6 3184.14  14
  -5   6  10 4944.46 1042.60  14
  -5   6  11 3071.51 784.845  14
  -5   6  12 4174.97 722.976  14
  -5   7 -15 20868.2 1155.77   4
  -5   7 -14 30544.8 1801.24   4
  -5   7 -13 4593.58 910.107   4
  -5   7 -12 47907.6 2721.09   4
  -5   7 -11 33700.0 2413.13   4
  -5   7 -10 2881.12 854.149   4
  -5   7  -9 55973.2 3136.35   4
  -5   7  -8 77092.5 3699.81   4
  -5   7  -8 68560.1 4116.76   2
  -5   7  -7 37803.7 2579.07   4
  -5   7  -7 30793.3 2655.19   2
  -5   7  -6 195584. 6165.90   2
  -5   7  -6 196012. 5657.68   4
  -5   7  -5 435.830 406.636   8
  -5   7  -5-488.699 300.046   4
  -5   7  -4 50168.9 2709.29   4
  -5   7  -4 58307.7 2713.09   8
  -5   7  -3 20469.8 1626.84   8
  -5   7  -3 22230.3 2839.89  18
  -5   7  -2 70306.3 4808.45  18
  -5   7  -2 73463.6 3025.57   8
  -5   7  -1 67311.1 2896.74   8
  -5   7  -1 63667.8 4529.30  18
  -5   7  -1 63638.5 2698.20   7
  -5   7   0 84617.5 5198.59  18
  -5   7   0 87284.3 3232.84   8
  -5   7   1-950.153 896.379  18
  -5   7   1 188.610 291.756   8
  -5   7   2 125326. 6864.93  18
  -5   7   2 109651. 3624.72   8
  -5   7   3 640.828 363.293   8
  -5   7   4 11872.6 1859.23  14
  -5   7   4 14852.6 1396.80   8
  -5   7   5 15799.8 2076.59  14
  -5   7   5 18314.4 1585.33   8
  -5   7   6 35742.4 2431.98   6
  -5   7   6 25313.7 2434.97  14
  -5   7   7 1319.92 482.516   6
  -5   7   7 1110.35 663.389  14
  -5   7   8 32408.9 2426.57  14
  -5   7   9 733.463 581.815  14
  -5   7  10 4126.00 754.080  14
  -5   8 -15 21149.3 1203.66   4
  -5   8 -14 346.134 383.112   4
  -5   8 -13 16171.2 1506.49   4
  -5   8 -12 31391.3 2192.21   4
  -5   8 -11 785.962 711.648   4
  -5   8 -10 52482.8 2995.46   4
  -5   8  -9 27803.5 2247.70   4
  -5   8  -8 3129.06 930.350   4
  -5   8  -7 108415. 4257.79   4
  -5   8  -7 98202.6 3463.84   8
  -5   8  -7 98609.6 6127.80  18
  -5   8  -6 33391.6 2361.87   4
  -5   8  -6 35865.2 3712.28  18
  -5   8  -6 34193.1 2122.75   8
  -5   8  -5 4799.10 1361.53  18
  -5   8  -5 3261.87 762.563   8
  -5   8  -5 1563.07 625.705   4
  -5   8  -4 44098.7 2604.68   4
  -5   8  -4 55206.2 2869.07   8
  -5   8  -4 48473.1 4255.91  18
  -5   8  -3 15262.6 1563.69   8
  -5   8  -3 16514.6 2535.78  18
  -5   8  -3 15422.0 1430.37   7
  -5   8  -2 29780.0 3355.72  18
  -5   8  -2 30168.2 2000.14   7
  -5   8  -2 30334.7 2148.47   8
  -5   8  -1 111301. 3994.31   8
  -5   8  -1 109064. 3784.98   7
  -5   8  -1 102663. 5920.91  18
  -5   8   0 7781.22 1105.52   8
  -5   8   0 7152.73 1827.74  18
  -5   8   1 48989.6 4379.87  18
  -5   8   1 43690.2 2485.91   8
  -5   8   2 12472.7 1343.55   8
  -5   8   2 13912.1 1815.47  14
  -5   8   3 2512.31 1029.31  14
  -5   8   3 2532.75 663.714   8
  -5   8   4 28023.2 2464.09  14
  -5   8   4 32007.0 2268.83   8
  -5   8   5 10899.3 1498.37  14
  -5   8   5 9003.80 1415.44   6
  -5   8   6 3716.54 937.028   6
  -5   8   6 4825.69 1017.01  14
  -5   8   7 41253.4 2219.38   6
  -5   8   7 35383.1 2191.13  14
  -5   8   8 5015.22 803.785  14
  -5   8   9 473.796 265.014  14
  -5   9 -15 3599.06 517.145   4
  -5   9 -14 25331.0 1541.34   4
  -5   9 -13 35207.0 2040.09   4
  -5   9 -12 12940.3 1423.55   4
  -5   9 -11 46188.8 2612.07   4
  -5   9 -10 15194.2 1599.12   4
  -5   9  -9 1919.45 741.225   4
  -5   9  -8 33220.5 2323.43   4
  -5   9  -8 32234.5 1954.53   8
  -5   9  -7 13012.1 1329.59   8
  -5   9  -7 12834.4 1422.81   4
  -5   9  -6 19575.1 1765.73   4
  -5   9  -6 19259.8 1680.68   8
  -5   9  -5 79582.5 3434.62   8
  -5   9  -4 157.895 360.049   7
  -5   9  -4 533.898 368.743   8
  -5   9  -3 10438.8 1250.86   7
  -5   9  -3 11783.9 1431.21   8
  -5   9  -2 31716.0 2232.69   8
  -5   9  -2 31181.0 2104.69   7
  -5   9  -1 11217.5 1416.95   8
  -5   9   0 10079.1 1292.89   8
  -5   9   1 59673.9 3307.04  14
  -5   9   1 60778.2 3030.35   8
  -5   9   2-279.149 390.131   8
  -5   9   2-552.961 553.632  14
  -5   9   3 39411.8 2463.47   8
  -5   9   3 43184.4 2579.06  14
  -5   9   4 7051.38 1227.12   6
  -5   9   4 6099.45 1004.66  14
  -5   9   5-41.3440 453.217   6
  -5   9   5-34.0951 425.070  14
  -5   9   6 8208.76 857.478  14
  -5   9   6 6046.65 876.622   6
  -5   9   7 20675.0 967.778  14
  -5  10 -14 32299.0 1525.86   4
  -5  10 -13 4912.26 744.930   4
  -5  10 -12 13091.5 1266.74   4
  -5  10 -11 9171.06 1125.26   4
  -5  10 -10 4251.47 922.364   4
  -5  10  -9 34740.5 1835.79   8
  -5  10  -9 38989.3 2285.84   4
  -5  10  -8 49411.4 2534.78   4
  -5  10  -8 50856.7 2381.55   8
  -5  10  -7 31456.7 2003.93   8
  -5  10  -7 35289.5 2126.03   4
  -5  10  -6 82158.2 3344.16   8
  -5  10  -5 2371.50 723.392   8
  -5  10  -5 985.774 418.002   7
  -5  10  -4 1307.24 553.255   7
  -5  10  -4 1958.40 718.816   8
  -5  10  -3 17022.6 1641.13   8
  -5  10  -2 14625.7 1509.79   8
  -5  10  -1 23055.6 1846.04   8
  -5  10  -1 24055.8 1798.27  14
  -5  10   0 65245.8 2883.60  14
  -5  10   0 69678.9 3113.61   8
  -5  10   1 234.928 401.212   8
  -5  10   1 97.7073 356.743  14
  -5  10   2 23753.0 1533.31  14
  -5  10   2 20988.5 1681.41   8
  -5  10   3 2964.46 533.360  14
  -5  10   3 3565.45 739.904   6
  -5  10   4 1370.44 501.809   6
  -5  10   5 1733.79 438.325   6
  -5  11 -13 6009.20 619.583   4
  -5  11 -12 5687.91 696.184   4
  -5  11 -11 207.578 354.335   4
  -5  11 -10 33744.5 1709.85   4
  -5  11  -9 25975.0 1465.03   8
  -5  11  -8 846.478 431.279   8
  -5  11  -7 23839.4 1618.99   8
  -5  11  -6 5833.68 914.646   8
  -5  11  -5 981.039 524.050   8
  -5  11  -4 27134.4 1840.45   8
  -5  11  -3 19199.2 1550.80   8
  -5  11  -2 7026.99 982.200   8
  -5  11  -1 54668.8 2420.94   8
  -5  11   0 1935.87 504.421   8
  -5  11   1 11460.6 1033.05   6
  -5  11   1 9478.32 929.526   8
  -5  11   2 11686.9 955.168   6
  -5  11   3 732.637 285.256   6
  -5  12  -9 704.031 278.157   8
  -5  12  -8 16526.0 1072.19   8
  -5  12  -7 22250.8 1321.75   8
  -5  12  -6 231.321 339.444   8
  -5  12  -5 32432.7 1656.23   8
  -5  12  -4 4998.31 699.768   8
  -5  12  -3 827.675 370.744   8
  -5  12  -2 12892.9 949.193   8
  -5  12  -1 5610.45 612.645   6
  -5  12  -1 6222.16 598.843   8
  -5  12   0 11281.0 763.853   6
  -5  13  -6 17169.3 843.845   8
  -5  13  -5 271.846 192.180   8
  -4  -5  13 12689.2 1113.49   9
  -4  -5  14 45498.8 1884.88   9
  -4  -5  15 1498.32 356.017   9
  -4  -5  16 4407.95 459.147   9
  -4  -4  10 58925.1 2684.58   9
  -4  -4  11 66075.2 2873.49   9
  -4  -4  12 8961.49 1106.90   9
  -4  -4  13 56127.8 2544.55   9
  -4  -4  14 794.534 417.482   9
  -4  -4  15 1372.07 398.941   9
  -4  -4  16 7476.86 696.396   9
  -4  -4  17 12500.8 679.534   9
  -4  -3   2 66209.2 2880.21   2
  -4  -3  10 72284.5 3069.02   9
  -4  -3  11 2315.87 690.949   9
  -4  -3  12 34681.6 2171.96   9
  -4  -3  13 10116.0 1169.99   9
  -4  -3  14 4397.71 805.867   9
  -4  -3  15 12313.3 1069.26   9
  -4  -3  16 12700.4 934.151   9
  -4  -3  17 4185.90 439.667   9
  -4  -2  -6 14429.1 2256.27   1
  -4  -2  -5 35512.6 3319.46   1
  -4  -2  -1 42740.3 1942.41   2
  -4  -2   0 133175. 3303.95   2
  -4  -2   1 44636.6 1975.67   2
  -4  -2  10 1213.23 558.670   9
  -4  -2  11 84180.3 3392.99   9
  -4  -2  12 30529.5 2077.21   9
  -4  -2  13 11695.6 1284.02   9
  -4  -2  14 19929.4 1546.75   9
  -4  -2  15 2019.57 551.834   9
  -4  -2  16 2692.08 498.490   9
  -4  -2  17 6837.43 561.424   9
  -4  -1  -7 2755.64 1066.36   1
  -4  -1  -6 22206.4 2658.88   1
  -4  -1  -6 61922.0 4053.66  20
  -4  -1  -5 5673.13 1306.80  20
  -4  -1  -4 65390.5 2973.32   2
  -4  -1  -3 29800.3 1762.87   2
  -4  -1  -2 33657.1 1677.97   2
  -4  -1  -1 34676.7 1575.06   2
  -4  -1   0 30868.7 1469.43   2
  -4  -1   1 3107.82 548.690   2
  -4  -1  10 121888. 3988.39   9
  -4  -1  11 68839.0 3123.29   9
  -4  -1  12 22286.5 1810.13   9
  -4  -1  13 37600.8 2251.48   9
  -4  -1  13 49963.8 2218.38  14
  -4  -1  14 524.778 385.676  14
  -4  -1  14-346.038 489.633   9
  -4  -1  15 2398.92 502.458  14
  -4  -1  15 1644.06 497.020   9
  -4  -1  16 9993.43 858.657   9
  -4  -1  17 12465.2 742.288   9
  -4   0  -8 6632.86 1604.68   1
  -4   0  -8 4686.83 1270.15  20
  -4   0  -7 37130.5 3296.82  20
  -4   0  -7 52661.5 3314.46   2
  -4   0  -6 2506.12 744.718   2
  -4   0  -5 83121.5 3399.05   2
  -4   0  -4 69580.3 2751.86   2
  -4   0  -3 6523.72 791.033   2
  -4   0  -2 112108. 2829.76   2
  -4   0  -1 22525.6 1227.18   2
  -4   0   0 8625.26 774.708   2
  -4   0   1 442310. 5648.22   2
  -4   0  10 48670.9 2615.90   9
  -4   0  10 59417.2 2544.92  14
  -4   0  11 21869.1 1562.69  14
  -4   0  11 20123.6 1769.35   9
  -4   0  12 30927.3 2153.53   9
  -4   0  12 35551.9 1964.36  14
  -4   0  13 15776.7 1499.76   9
  -4   0  13 16945.4 1322.53  14
  -4   0  14 529.572 378.117  14
  -4   0  14 846.601 464.337   9
  -4   0  15 9972.71 1011.20   9
  -4   0  15 11532.7 923.155  14
  -4   0  16 15698.8 1033.43   9
  -4   0  16 13353.9 829.071  14
  -4   1  -9 4663.44 1388.80  20
  -4   1  -9 8323.91 1725.78   1
  -4   1  -8 20508.5 2118.37   2
  -4   1  -8 13853.5 2042.59  20
  -4   1  -7 742.052 795.719   1
  -4   1  -7-257.647 385.692   2
  -4   1  -6 57814.7 3028.17   2
  -4   1  -5 95258.1 3457.41   2
  -4   1  -4 11211.5 1104.05   2
  -4   1  -3 224877. 4287.30   2
  -4   1  -2 134651. 3085.48   2
  -4   1  -1 93897.9 2476.50   2
  -4   1   0 474627. 5571.76   2
  -4   1   9 30836.5 1910.10  14
  -4   1  10 3252.38 838.625   9
  -4   1  10 3270.24 703.771  14
  -4   1  11 28892.1 2159.17   9
  -4   1  11 27802.2 1806.99  14
  -4   1  12 22568.7 1895.27   9
  -4   1  12 22195.3 1571.64  14
  -4   1  13 1301.86 493.648   9
  -4   1  13 363.393 384.519  14
  -4   1  14 14248.3 1103.42  14
  -4   1  14 13433.8 1255.82   9
  -4   1  15 5245.85 719.850   9
  -4   1  15 6977.63 708.727  14
  -4   2 -10 67456.1 4497.99   1
  -4   2 -10 51006.6 4023.66  20
  -4   2  -9 30937.0 2983.73   1
  -4   2  -9 24088.0 2721.04  20
  -4   2  -9 28922.3 2560.07   2
  -4   2  -8 641.970 640.777   1
  -4   2  -8 308.024 429.339   2
  -4   2  -8-319.052 588.921  20
  -4   2  -7 44463.5 2864.31   2
  -4   2  -6 161995. 5000.92   2
  -4   2  -5 29099.3 1942.22   2
  -4   2  -4 429327. 6621.23   2
  -4   2  -3 70903.2 2487.10   2
  -4   2  -2 86457.3 2557.39   2
  -4   2  -1 69010.4 2195.42   2
  -4   2   0 50528.3 1871.19   2
  -4   2   1 3440.33 572.352   2
  -4   2   4 103119. 3082.34  18
  -4   2   8 44313.1 2267.92  14
  -4   2   9 22161.3 1688.99  14
  -4   2   9 22945.4 1887.01   9
  -4   2  10 25949.0 1817.22  14
  -4   2  10 29735.2 2195.95   9
  -4   2  11 62675.1 2764.94  14
  -4   2  11 64380.0 3159.07   9
  -4   2  12 11019.3 1240.48   9
  -4   2  12 9988.93 1124.73  14
  -4   2  13 21389.9 1444.79  14
  -4   2  13 24631.9 1680.68   9
  -4   2  14 5032.81 728.740  14
  -4   2  14 3857.32 581.594   9
  -4   2  15 981.641 388.673  14
  -4   3 -10 38364.8 3444.19  20
  -4   3 -10 45331.0 3643.37   1
  -4   3  -9 15012.3 2088.24   1
  -4   3  -9 13811.4 1338.65   4
  -4   3  -9 15177.8 2012.16   2
  -4   3  -9 14543.5 2099.23  20
  -4   3  -8 23239.2 2366.88   1
  -4   3  -8 23945.7 2287.44   2
  -4   3  -7 116566. 4689.28   2
  -4   3  -6 28703.2 2216.70   2
  -4   3  -5 490731. 8094.59   2
  -4   3  -4 93642.3 3244.70   2
  -4   3  -3 67465.3 2514.21   2
  -4   3  -2 93472.5 2736.63   2
  -4   3  -1 31322.9 1516.45   2
  -4   3   0 3025.90 503.251   2
  -4   3   1 444570. 5550.70   2
  -4   3   3 178108. 5327.45  18
  -4   3   4 57878.6 2625.91  18
  -4   3   7 53941.0 2618.74  14
  -4   3   8 24250.8 1778.96  14
  -4   3   8 24469.4 1865.18   9
  -4   3   9 13069.3 1380.76  14
  -4   3   9 14001.5 1448.71   9
  -4   3  10 66219.4 3051.24   9
  -4   3  10 54624.9 2757.38  14
  -4   3  11 20268.8 1555.77   9
  -4   3  11 20272.0 1660.58  14
  -4   3  12 13686.4 1260.65  14
  -4   3  13 10256.4 1059.72  14
  -4   3  14-58.4067 395.669  14
  -4   4 -12 24481.1 2078.09   4
  -4   4 -11 27152.3 2096.80   4
  -4   4 -10 4664.02 1179.52   1
  -4   4 -10 8443.63 1231.42   4
  -4   4 -10 5206.73 1445.41  20
  -4   4  -9 71646.1 4203.77   2
  -4   4  -9 63859.2 4221.76  20
  -4   4  -9 72949.7 3214.92   4
  -4   4  -9 66353.4 4188.22   1
  -4   4  -8 60231.5 3780.68   1
  -4   4  -8 65304.6 3845.28   2
  -4   4  -7 32330.5 2601.05   2
  -4   4  -6 260841. 6712.31   2
  -4   4  -5 10575.4 1304.12   2
  -4   4  -4 6669.88 929.177   2
  -4   4  -3 208045. 4524.89   2
  -4   4  -2 36812.0 1763.35   2
  -4   4  -1 2249.62 457.614   2
  -4   4   0 114377. 2726.14   2
  -4   4   1 18887.3 1100.48   2
  -4   4   2 57958.6 1898.39   2
  -4   4   2 51110.9 3283.12  18
  -4   4   3 68461.4 2127.63   2
  -4   4   3 51383.8 3047.98  18
  -4   4   4 24641.2 2034.29  18
  -4   4   6 40501.0 2408.38  14
  -4   4   7 24999.3 1950.63  14
  -4   4   8 39937.3 2440.34  14
  -4   4   9 52681.2 2855.22  14
  -4   4  10-595.589 494.407  14
  -4   4  11 26504.5 1889.52  14
  -4   4  12 17626.9 1458.46  14
  -4   4  13 391.601 429.552  14
  -4   4  14 25786.0 1610.78  14
  -4   5 -13 4631.57 1011.49   4
  -4   5 -12 133298. 4665.18   4
  -4   5 -11-263.366 628.610   4
  -4   5 -10 57891.9 4225.77  20
  -4   5 -10 61944.5 3160.61   4
  -4   5  -9 40507.9 3419.50  20
  -4   5  -9 40043.8 3225.10   2
  -4   5  -9 40204.8 2502.65   4
  -4   5  -9 37370.4 3046.47   1
  -4   5  -8 318.140 629.770   2
  -4   5  -8 1368.43 518.367   4
  -4   5  -8 674.766 499.431   1
  -4   5  -7 44029.1 3006.09   2
  -4   5  -7 46779.0 2933.90   1
  -4   5  -6 86689.3 3931.43   2
  -4   5  -5 9177.54 1262.15   2
  -4   5  -4 226975. 5353.62   2
  -4   5  -3 64732.3 2596.29   2
  -4   5  -2 45188.8 1969.32   2
  -4   5  -1 46086.6 1819.01   2
  -4   5   0 34667.3 2907.56  18
  -4   5   0 36230.8 1486.02   2
  -4   5   1 469.292 759.677  18
  -4   5   2 159578. 6009.05  18
  -4   5   3 107245. 4958.76  18
  -4   5   4 83531.8 4249.45  18
  -4   5   5 75568.7 3576.08  14
  -4   5   6 2233.47 719.978  14
  -4   5   7 9070.57 1308.68  14
  -4   5   8 51412.9 3001.18  14
  -4   5   9 9890.10 1353.71  14
  -4   5  10 21686.3 1833.02  14
  -4   5  11 20129.2 1625.67  14
  -4   5  12 3216.42 717.709  14
  -4   5  13 9010.07 995.059  14
  -4   6 -15 13307.0 1133.07   4
  -4   6 -14 9187.02 1202.90   4
  -4   6 -13 103709. 3974.82   4
  -4   6 -12 2133.11 862.840   4
  -4   6 -11 50784.7 2962.70   4
  -4   6 -10 21411.9 1920.23   4
  -4   6 -10 21168.5 2554.53  20
  -4   6  -9 1535.64 701.148  20
  -4   6  -9 508.334 556.387   4
  -4   6  -8 31864.3 2731.66   2
  -4   6  -8 32044.8 2280.14   4
  -4   6  -7 138516. 5341.72   2
  -4   6  -6 10260.9 1427.97   2
  -4   6  -5 145495. 4730.12   2
  -4   6  -4 39368.9 2281.34   2
  -4   6  -3 81159.8 2985.90   2
  -4   6  -2 12326.8 1968.03  18
  -4   6  -1 131458. 5836.43  18
  -4   6   0 28211.5 2837.78  18
  -4   6   1 130366. 5823.45  18
  -4   6   2 94213.0 5126.13  18
  -4   6   3 96725.7 5300.93  18
  -4   6   3 92207.6 3017.72   8
  -4   6   4 34913.6 2652.75  14
  -4   6   4 35686.0 1946.62   8
  -4   6   5 5857.50 1155.94  14
  -4   6   5 5225.46 759.365   8
  -4   6   6 1634.04 655.098  14
  -4   6   6 1753.83 574.373   6
  -4   6   7 59158.1 2780.66   6
  -4   6   7 50654.8 3091.55  14
  -4   6   8 22155.8 1672.42   6
  -4   6   8 18901.1 1874.59  14
  -4   6   9 20291.3 1803.79  14
  -4   6  10 19045.4 1565.41  14
  -4   6  11 3618.23 762.549  14
  -4   7 -15 3226.09 639.571   4
  -4   7 -14 52287.9 2588.67   4
  -4   7 -13 1720.59 772.460   4
  -4   7 -12 18353.7 1837.81   4
  -4   7 -11 43509.1 2730.36   4
  -4   7 -10 6310.94 1146.91   4
  -4   7  -9 22551.1 1993.47   4
  -4   7  -9 20137.8 2741.97  18
  -4   7  -8 100186. 4067.80   4
  -4   7  -7-546.036 341.645   4
  -4   7  -6 97296.1 5664.71  18
  -4   7  -6 96629.1 4013.20   2
  -4   7  -6 96124.0 3766.04   4
  -4   7  -5 92154.3 5393.69  18
  -4   7  -4 13077.2 2129.74  18
  -4   7  -3 60414.2 4267.11  18
  -4   7  -2 84390.7 4928.85  18
  -4   7  -1 755.675 996.684  18
  -4   7   0 108273. 5664.76  18
  -4   7   0 102375. 3545.55   8
  -4   7   0 104688. 3519.63   7
  -4   7   1 34124.3 2078.13   8
  -4   7   1 34226.7 2072.02   7
  -4   7   1 35353.0 3423.71  18
  -4   7   2 36315.0 2158.95   8
  -4   7   2 44348.8 3959.69  18
  -4   7   3 20990.1 2074.08  14
  -4   7   3 21656.1 3060.43  18
  -4   7   3 22063.6 1745.67   8
  -4   7   4 1200.93 427.469   8
  -4   7   4 59.8764 468.792  14
  -4   7   5-962.757 454.111  14
  -4   7   6 33595.7 2414.42   6
  -4   7   6 28799.3 2293.23  14
  -4   7   7 11533.3 1382.35   6
  -4   7   7 7170.49 1118.36  14
  -4   7   8 11597.5 1332.17  14
  -4   7   8 17554.2 1471.91   6
  -4   7   9 15787.8 1330.62  14
  -4   7  10-453.156 317.022  14
  -4   8 -16 2506.95 394.593   4
  -4   8 -15 14864.0 1193.16   4
  -4   8 -14 6892.03 997.943   4
  -4   8 -13 7628.06 1146.44   4
  -4   8 -12 72838.4 3419.28   4
  -4   8 -11 3300.73 913.852   4
  -4   8 -10 25357.1 2089.31   4
  -4   8  -9 34495.0 2424.81   4
  -4   8  -8 3605.67 1287.94  18
  -4   8  -8 6437.62 1155.50   4
  -4   8  -8 6249.67 980.349   8
  -4   8  -7 7511.76 1133.03   4
  -4   8  -7 9317.14 1179.99   8
  -4   8  -7 8678.42 1716.38  18
  -4   8  -6 132789. 4462.44   4
  -4   8  -6 135326. 6832.51  18
  -4   8  -5 61.1702 452.215   8
  -4   8  -5-242.342 422.076   4
  -4   8  -5 1230.02 938.619  18
  -4   8  -4 16840.6 1605.08   8
  -4   8  -4 15311.6 1466.89   7
  -4   8  -4 16060.4 2265.58  18
  -4   8  -3 67861.5 3019.85   7
  -4   8  -3 73029.5 3311.64   8
  -4   8  -3 67680.6 4643.25  18
  -4   8  -2 46515.9 3867.29  18
  -4   8  -2 44392.3 2488.56   7
  -4   8  -2 45386.7 2641.26   8
  -4   8  -1 22829.7 2840.91  18
  -4   8  -1 26561.6 2016.95   8
  -4   8  -1 22824.5 1850.33   7
  -4   8   0 68632.9 4867.65  18
  -4   8   0 65846.0 3132.43   7
  -4   8   0 64425.0 3149.21   8
  -4   8   1 7101.93 1110.55   7
  -4   8   1 6241.24 1056.70   8
  -4   8   2 21906.7 2015.28  14
  -4   8   2 21255.8 1893.76   8
  -4   8   3 21250.9 1884.33   8
  -4   8   3 18896.4 1821.47  14
  -4   8   4 27080.1 2139.44  14
  -4   8   5 34541.4 2278.44  14
  -4   8   5 35493.3 2561.99   6
  -4   8   6 2511.71 759.266   6
  -4   8   6 2120.09 603.232  14
  -4   8   7 3374.64 731.853   6
  -4   8   7 2944.52 641.639  14
  -4   8   8 27272.5 1359.73  14
  -4   9 -15 16891.6 1216.53   4
  -4   9 -14 3105.84 741.808   4
  -4   9 -13 69103.5 3033.06   4
  -4   9 -12 3665.18 907.437   4
  -4   9 -11 49764.0 2781.71   4
  -4   9 -10 3835.78 888.938   4
  -4   9  -9 6713.32 1098.58   4
  -4   9  -9 5771.12 900.141   8
  -4   9  -8 12134.0 1378.33   4
  -4   9  -8 12489.4 1306.17   8
  -4   9  -7 54680.6 2783.02   8
  -4   9  -7 52088.1 2826.22   4
  -4   9  -6 302.949 351.797   8
  -4   9  -6 401.348 409.679   7
  -4   9  -5 149608. 4798.90   8
  -4   9  -5 137640. 4243.00   7
  -4   9  -4 3039.50 714.665   7
  -4   9  -4 3139.87 848.385   8
  -4   9  -3 7187.34 1136.98   8
  -4   9  -3 8637.84 1166.92   7
  -4   9  -2 9875.96 1330.71   7
  -4   9  -2 11307.3 1412.96   8
  -4   9  -1 35866.7 2425.34   8
  -4   9  -1 37334.6 2444.68   7
  -4   9   0 7843.35 1118.01  14
  -4   9   0 6184.06 1124.69   8
  -4   9   0 6792.08 1190.42   7
  -4   9   1 48479.8 2671.78  14
  -4   9   1 48842.9 2840.32   8
  -4   9   2 23130.1 1772.23  14
  -4   9   2 22327.6 1995.99   8
  -4   9   3 10802.4 1186.19  14
  -4   9   3 7228.70 1185.35   8
  -4   9   4 17690.3 1396.47  14
  -4   9   4 19282.0 1806.81   6
  -4   9   5 1395.78 399.619  14
  -4   9   5 1821.83 673.580   6
  -4   9   6 488.943 276.399   6
  -4   9   7 31213.2 1298.14   5
  -4  10 -15 764.479 302.801   4
  -4  10 -14 36494.1 1770.85   4
  -4  10 -13 1332.68 497.164   4
  -4  10 -12 18072.1 1509.13   4
  -4  10 -11 12224.2 1286.47   4
  -4  10 -10 13167.2 1156.43   8
  -4  10 -10 13605.6 1382.06   4
  -4  10  -9 14602.8 1348.57   8
  -4  10  -9 14898.0 1432.69   4
  -4  10  -8 77640.8 3122.07   4
  -4  10  -8 79472.7 3210.93   8
  -4  10  -7 1929.97 452.602   7
  -4  10  -7 1581.66 631.145   8
  -4  10  -6 62502.7 3021.01   8
  -4  10  -6 58686.8 2665.21   7
  -4  10  -5 20398.2 1798.71   8
  -4  10  -5 18773.4 1567.16   7
  -4  10  -4 441.609 458.368   7
  -4  10  -4 1322.78 600.533   8
  -4  10  -3 9917.56 1250.84   8
  -4  10  -3 8642.89 1157.71   7
  -4  10  -2 24642.7 1981.35   8
  -4  10  -2 24950.2 1946.61   7
  -4  10  -1 570.587 327.843   8
  -4  10  -1 689.069 596.684   7
  -4  10   0 62024.2 3009.97   8
  -4  10   1 19996.2 1695.75   8
  -4  10   2 8751.11 1073.48   8
  -4  10   2 12356.9 1304.25   6
  -4  10   3 15487.4 1360.79   6
  -4  10   4 615.682 322.447   6
  -4  10   5-231.671 260.658   6
  -4  11 -13 10749.6 847.089   4
  -4  11 -12 14093.0 1049.08   4
  -4  11 -11 6182.40 794.855   4
  -4  11 -10 14337.4 1119.37   8
  -4  11 -10 14592.1 1156.48   4
  -4  11  -9 22386.1 1523.43   8
  -4  11  -8 4347.99 816.023   8
  -4  11  -7 14812.5 1408.06   8
  -4  11  -7 16227.2 1259.28   7
  -4  11  -6 23270.4 1752.73   8
  -4  11  -6 21591.6 1505.84   7
  -4  11  -5 1572.61 680.758   8
  -4  11  -5 1276.27 543.551   7
  -4  11  -4 28505.1 1920.09   8
  -4  11  -4 29974.8 1866.19   7
  -4  11  -3 25185.0 1794.94   8
  -4  11  -3 26139.1 1758.24   7
  -4  11  -2-747.940 505.983   8
  -4  11  -1 22032.8 1558.54   8
  -4  11   0 20311.9 1408.91   8
  -4  11   0 22639.2 1463.02   6
  -4  11   1 301.782 352.909   6
  -4  11   1 435.915 286.794   8
  -4  11   2 13523.6 977.325   6
  -4  11   3 3919.56 481.426   6
  -4  12 -10 9836.59 758.599   8
  -4  12  -9 6927.21 717.595   8
  -4  12  -8 1282.03 436.461   8
  -4  12  -7 48770.4 2041.14   8
  -4  12  -6 1484.66 510.994   8
  -4  12  -5 32163.8 1682.29   8
  -4  12  -4 3105.26 588.386   8
  -4  12  -3 28.0446 271.952   8
  -4  12  -2 4584.89 572.625   8
  -4  12  -2 5066.53 595.662   6
  -4  12  -1 8328.12 704.126   6
  -4  12  -1 7171.90 607.613   8
  -4  12   0 668.065 231.405   6
  -4  13  -7 47.5458 125.089   8
  -4  13  -6 16327.9 830.316   8
  -4  13  -5 2932.84 359.862   8
  -3  -5  12 69200.8 2649.65   9
  -3  -5  13 2112.77 539.496   9
  -3  -5  14 56546.3 2241.39   9
  -3  -5  15 9867.26 887.232   9
  -3  -5  16 2535.73 435.637   9
  -3  -4  10 12119.9 1178.45   9
  -3  -4  11 113304. 3692.73   9
  -3  -4  12 2456.51 629.524   9
  -3  -4  13 29583.1 1889.64   9
  -3  -4  14 15073.1 1304.95   9
  -3  -4  15 446.269 376.607   9
  -3  -4  16 1294.22 375.769   9
  -3  -4  17 11496.5 745.641   9
  -3  -3  -5 15737.3 2070.23   1
  -3  -3  -4 41810.9 3066.31   1
  -3  -3  -3 3120.92 916.749   1
  -3  -3   1 129587. 2950.87   2
  -3  -3  10 36935.8 2123.36   9
  -3  -3  11 3530.31 759.000   9
  -3  -3  12 8342.74 1092.57   9
  -3  -3  13 39378.0 2220.72   9
  -3  -3  14 25.2289 372.947   9
  -3  -3  15 10445.3 1038.25   9
  -3  -3  16 13502.6 1003.56   9
  -3  -3  17 15.3024 186.347   9
  -3  -2  -7 572.460 831.215   1
  -3  -2  -6 6499.43 1352.71   1
  -3  -2  -5 31327.4 2793.76   1
  -3  -2  -4 110057. 4045.64  20
  -3  -2  -2 113908. 2864.52   2
  -3  -2  -1 1362.90 328.920   2
  -3  -2   0 126165. 2585.00   2
  -3  -2   1 28431.9 1308.28   2
  -3  -2  10 1137.71 467.433   9
  -3  -2  11 1057.34 385.116   9
  -3  -2  12 152757. 4509.13   9
  -3  -2  13 503.644 364.910  14
  -3  -2  13 312.165 337.155   9
  -3  -2  14 17784.1 1451.41  14
  -3  -2  14 12325.8 1270.96   9
  -3  -2  15 5093.34 804.034  14
  -3  -2  15 3717.93 711.784   9
  -3  -2  16 2408.25 470.677   9
  -3  -2  17 2902.01 422.387   9
  -3  -1  -8 3533.62 1271.11   1
  -3  -1  -8 7495.99 1401.49  20
  -3  -1  -7 3076.07 1126.64   1
  -3  -1  -7 5200.91 1159.30  20
  -3  -1  -6 43119.8 3013.32  20
  -3  -1  -6 32210.6 2817.17   1
  -3  -1  -5 60462.1 2884.79   2
  -3  -1  -5 77655.6 3837.94  20
  -3  -1  -4 47380.3 2273.84   2
  -3  -1  -3 68337.5 2332.31   2
  -3  -1  -2 41136.0 1574.96   2
  -3  -1  -1 233667. 3403.68   2
  -3  -1   0 127252. 2458.51   2
  -3  -1  10 2673.98 693.064   9
  -3  -1  11 143732. 4436.30   9
  -3  -1  11 171556. 4112.05  14
  -3  -1  12-265.032 351.051   9
  -3  -1  12 500.582 398.512  14
  -3  -1  13 45676.3 2449.43   9
  -3  -1  13 61364.4 2551.35  14
  -3  -1  14 14807.6 1269.29  14
  -3  -1  14 11032.0 1166.86   9
  -3  -1  15 138.272 367.418  14
  -3  -1  15 680.336 430.489   9
  -3  -1  16 7072.44 759.033  14
  -3  -1  16 6497.98 730.533   9
  -3   0  -9 13018.7 2062.85  20
  -3   0  -9 19519.1 2566.81   1
  -3   0  -8 7611.52 1557.06   1
  -3   0  -8 3910.94 1152.00  20
  -3   0  -7 78737.8 4403.00   1
  -3   0  -7 69003.9 3511.05   2
  -3   0  -6 24755.5 1965.99   2
  -3   0  -6 17718.1 1998.61  20
  -3   0  -5 130481. 3989.41   2
  -3   0  -4 163550. 3869.92   2
  -3   0  -3 4377.81 594.176   2
  -3   0  -2 165004. 2991.29   2
  -3   0  -1 141757. 2580.39   2
  -3   0   0 7123.85 613.689   2
  -3   0  10 105907. 3774.47   9
  -3   0  10 113321. 3450.64  14
  -3   0  11 6550.80 902.909  14
  -3   0  11 6769.23 985.110   9
  -3   0  12 28154.5 1767.75  14
  -3   0  12 26850.5 1941.65   9
  -3   0  13 42101.8 2117.93  14
  -3   0  13 37574.8 2224.93   9
  -3   0  14 14527.6 1216.51  14
  -3   0  14 13055.9 1269.36   9
  -3   0  15 881.483 427.475   9
  -3   0  15 1532.34 495.206  14
  -3   0  16 7480.41 740.867   9
  -3   0  16 6314.85 710.520  14
  -3   1 -10 33313.2 3303.55   1
  -3   1 -10 21011.5 2669.37  20
  -3   1  -9 47802.0 3697.23   1
  -3   1  -9 28457.7 2903.65  20
  -3   1  -8 87714.5 4131.97   2
  -3   1  -8 98624.8 4991.10   1
  -3   1  -7 238.008 443.706   2
  -3   1  -7-937.390 663.039   1
  -3   1  -7 939.308 704.924  20
  -3   1  -6 56328.0 2848.39   2
  -3   1  -5 84895.6 3085.41   2
  -3   1  -4 134385. 3407.95   2
  -3   1  -3 77187.6 2278.94   2
  -3   1  -2 258292. 3744.62   2
  -3   1  -1 109271. 2302.96   2
  -3   1   0 341216. 4059.56   2
  -3   1   4 312729. 3247.54  18
  -3   1   9 44430.1 2404.95   9
  -3   1   9 44982.0 2208.55  14
  -3   1  10 19629.9 1553.20  14
  -3   1  10 19326.6 1688.15   9
  -3   1  11 4876.20 854.162  14
  -3   1  11 5255.51 938.773   9
  -3   1  12 51005.6 2641.18   9
  -3   1  12 49786.3 2329.97  14
  -3   1  13 1325.83 519.434   9
  -3   1  13 1882.78 627.149  14
  -3   1  14 20495.5 1418.11   9
  -3   1  14 22661.3 1431.58  14
  -3   1  15 2315.74 488.117  14
  -3   1  15 2167.19 469.195   9
  -3   1  16-47.5306 253.141  14
  -3   2 -10 54285.9 4068.16  20
  -3   2 -10 68694.3 4532.10   1
  -3   2  -9 111767. 5538.94  20
  -3   2  -9 136297. 5983.59   1
  -3   2  -8 9651.04 1596.40  20
  -3   2  -8 10633.0 1653.91   1
  -3   2  -8 9563.35 1436.58   2
  -3   2  -7 16152.6 1670.49   2
  -3   2  -7 15789.5 1797.66   1
  -3   2  -6 56373.3 2823.89   2
  -3   2  -5 96940.2 3302.05   2
  -3   2  -4 158640. 3769.43   2
  -3   2  -3 395015. 5258.03   2
  -3   2  -2 52380.5 1748.57   2
  -3   2  -1 69999.7 1895.60   2
  -3   2   0 10124.5 739.981   2
  -3   2   3 362699. 5670.10  18
  -3   2   4 34401.2 1483.01  18
  -3   2   9 60163.8 2873.40   9
  -3   2   9 56721.0 2617.13  14
  -3   2  10 17252.8 1573.28   9
  -3   2  10 16123.4 1449.48  14
  -3   2  11 78019.8 3069.01  14
  -3   2  11 83109.0 3295.70   9
  -3   2  12 3198.54 691.031  14
  -3   2  12 3034.29 636.487   9
  -3   2  13 57669.4 2305.46   9
  -3   2  13 57820.4 2385.89  14
  -3   2  14 3534.29 634.077  14
  -3   2  15 4046.07 646.184  14
  -3   3 -11 4411.63 1230.85  20
  -3   3 -11 5328.04 1400.05   1
  -3   3 -10 72132.3 3165.29   4
  -3   3 -10 70333.2 4457.99  20
  -3   3 -10 77193.1 4670.36   1
  -3   3  -9 12868.5 1781.41   1
  -3   3  -9 14636.8 1880.43   2
  -3   3  -9 13684.1 1926.70  20
  -3   3  -8 1331.19 580.808   1
  -3   3  -8 437.020 580.384   2
  -3   3  -8 1281.33 691.444  20
  -3   3  -7 82731.6 3902.59   1
  -3   3  -7 85182.7 3780.62   2
  -3   3  -6 49881.6 2707.25   2
  -3   3  -5 123359. 3804.56   2
  -3   3  -4 578069. 7333.59   2
  -3   3  -3 1795.58 477.315   2
  -3   3  -2 10549.3 827.089   2
  -3   3  -1 271571. 3772.67   2
  -3   3   0 13186.5 819.679   2
  -3   3   1 103940. 2237.22   2
  -3   3   2 292150. 6194.43  18
  -3   3   3 5510.32 871.821  18
  -3   3   4 158056. 3978.81  18
  -3   3   5 51791.0 2184.36  18
  -3   3   8 16399.3 1434.73  14
  -3   3   9 7509.28 1007.53  14
  -3   3  10 97192.6 3531.02  14
  -3   3  11 12.6820 381.874  14
  -3   3  12 26255.8 1767.56  14
  -3   3  13 10613.4 1099.97  14
  -3   3  14 1340.16 472.017  14
  -3   3  15 2583.71 681.946  14
  -3   4 -12 786.913 500.285   4
  -3   4 -11 32565.4 3163.10   1
  -3   4 -11 33943.6 3298.69  20
  -3   4 -11 39089.4 2512.59   4
  -3   4 -10 49280.8 2720.36   4
  -3   4 -10 50739.2 3722.39   1
  -3   4 -10 41244.0 3387.96  20
  -3   4  -9 60638.2 3701.63   1
  -3   4  -9 55588.8 3758.54  20
  -3   4  -8 44673.5 3006.61   2
  -3   4  -8 43699.2 2940.23   1
  -3   4  -8 42224.3 3111.87  20
  -3   4  -7 42920.5 2729.78   2
  -3   4  -7 40620.1 2588.97   1
  -3   4  -6 1038.38 564.109   2
  -3   4  -5 70937.7 2951.82   2
  -3   4  -4 85555.3 2927.12   2
  -3   4  -3 21345.8 1322.33   2
  -3   4  -2 235379. 3874.84   2
  -3   4  -1 2113.65 372.965   2
  -3   4   0 106023. 2171.07   2
  -3   4   1 150105. 2432.43   2
  -3   4   1 135226. 4708.71  18
  -3   4   2 2335.24 767.337  18
  -3   4   2 2362.03 336.273   2
  -3   4   3 216626. 5711.49  18
  -3   4   4 208809. 5498.11  18
  -3   4   5 2587.69 640.754  18
  -3   4   7 7842.71 1070.61  14
  -3   4   8 3620.40 824.366  14
  -3   4   9 37322.7 2340.62  14
  -3   4  10 4261.43 863.671  14
  -3   4  11 6181.99 974.607  14
  -3   4  12 33448.5 1908.21  14
  -3   4  13 760.051 456.221  14
  -3   4  14 5416.91 822.876  14
  -3   5 -14 24719.3 1989.56   4
  -3   5 -13 2941.12 922.248   4
  -3   5 -12 44148.3 2739.58   4
  -3   5 -11 44473.3 2729.28   4
  -3   5 -11 42754.0 3558.77  20
  -3   5 -10 54479.8 2895.76   4
  -3   5 -10 51065.1 3766.83  20
  -3   5  -9 38818.8 2828.99   1
  -3   5  -9 38716.1 3113.39  20
  -3   5  -9 39995.7 2391.87   4
  -3   5  -8 24755.2 2327.12  20
  -3   5  -8 20868.0 2060.16   2
  -3   5  -8 21945.7 1961.00   1
  -3   5  -7-77.5096 188.849   1
  -3   5  -7-564.125 600.784   2
  -3   5  -6 41718.3 2204.05   1
  -3   5  -6 43597.0 2572.53   2
  -3   5  -5 116832. 3327.13   1
  -3   5  -5 112754. 3804.95   2
  -3   5  -4 155829. 4094.99   2
  -3   5  -3 613585. 7341.79   2
  -3   5  -2 1095.76 275.190   2
  -3   5  -1 108675. 4635.01  18
  -3   5  -1 108715. 2459.78   2
  -3   5   0 146191. 5329.22  18
  -3   5   1 87392.9 4130.35  18
  -3   5   2 71891.6 3792.93  18
  -3   5   3 216020. 6571.48  18
  -3   5   4 35021.9 2689.99  18
  -3   5   5 136510. 4464.76  14
  -3   5   6 552.597 353.779   6
  -3   5   6 1267.78 541.713  14
  -3   5   7 1043.72 474.028   6
  -3   5   7 365.751 438.296  14
  -3   5   8 26823.2 2053.88  14
  -3   5   8 31197.8 1853.32   6
  -3   5   9 21921.4 1807.43  14
  -3   5  10 2914.40 720.774  14
  -3   5  11 40245.3 2119.70  14
  -3   5  12-61.4874 396.611  14
  -3   6 -15 8087.59 1048.14   4
  -3   6 -14 1532.12 719.608   4
  -3   6 -13 70120.8 3401.33   4
  -3   6 -12 41276.7 2633.21   4
  -3   6 -11 12217.7 1871.95  20
  -3   6 -11 10908.6 1380.90   4
  -3   6 -10 38967.7 2493.65   4
  -3   6 -10 40308.9 3228.32  20
  -3   6  -9 26975.7 2032.47   4
  -3   6  -9 24880.5 2409.02  20
  -3   6  -8 789.210 433.899   4
  -3   6  -8 69.0177 178.315  20
  -3   6  -7 143155. 5114.58  20
  -3   6  -6 92287.7 3767.28   2
  -3   6  -5 88256.1 3365.01   2
  -3   6  -4 287033. 5547.06   2
  -3   6  -4 283876. 8290.60  18
  -3   6  -3 4662.20 1200.42  18
  -3   6  -2 24805.5 2401.63  18
  -3   6  -1 34080.6 2841.03  18
  -3   6   0 39798.3 3046.49  18
  -3   6   1 33750.9 2887.08  18
  -3   6   2 115034. 5368.43  18
  -3   6   3 15724.4 2162.80  18
  -3   6   3 17337.9 1414.79   7
  -3   6   4 161079. 6495.91  18
  -3   6   4 138465. 4686.29  14
  -3   6   5 29416.5 2226.70  14
  -3   6   6 13765.2 1508.44  14
  -3   6   6 16198.6 1531.80   6
  -3   6   7 10474.3 1324.18  14
  -3   6   7 14909.3 1460.00   6
  -3   6   8 39920.1 2252.41   6
  -3   6   8 32944.6 2195.54  14
  -3   6   9 2101.84 622.193  14
  -3   6  10 53555.8 1932.64   5
  -3   6  10 50933.1 2252.78  14
  -3   6  11-158.617 385.313  14
  -3   7 -16 12604.7 976.710   4
  -3   7 -15-3.94664 377.842   4
  -3   7 -14 20169.2 1799.74   4
  -3   7 -13 37453.1 2501.62   4
  -3   7 -12 3658.88 904.504   4
  -3   7 -11 42882.3 2698.52   4
  -3   7 -10 54311.5 2986.59   4
  -3   7  -9 14445.1 1549.82   4
  -3   7  -8 105703. 5685.97  18
  -3   7  -8 104251. 3953.40   4
  -3   7  -7 58420.3 4189.81  18
  -3   7  -7 60630.1 2928.75   4
  -3   7  -6 4242.28 1365.70  18
  -3   7  -5 119854. 5799.64  18
  -3   7  -4 16532.1 2115.83  18
  -3   7  -3 68571.7 4231.47  18
  -3   7  -2 82793.8 4633.90  18
  -3   7  -1 25737.4 2691.54  18
  -3   7   0 74013.5 3136.82  15
  -3   7   0 79367.3 4737.10  18
  -3   7   0 71739.6 3102.18   7
  -3   7   1 77849.5 3338.76   7
  -3   7   1 77028.9 3288.31  15
  -3   7   1 74724.3 4786.01  18
  -3   7   1 73804.9 3198.06   8
  -3   7   2 10271.7 1285.09   8
  -3   7   2 8745.40 1270.86  14
  -3   7   2 11904.5 1974.34  18
  -3   7   2 11453.7 1323.22   7
  -3   7   3 41586.5 2460.64   8
  -3   7   3 31144.5 2263.40  14
  -3   7   3 36798.2 3450.12  18
  -3   7   4 17101.5 1688.73  14
  -3   7   5 709.991 515.191   6
  -3   7   5 499.685 334.588  14
  -3   7   6 53107.6 2888.81   6
  -3   7   6 49939.6 2660.57  14
  -3   7   7 6423.20 951.541  14
  -3   7   7 7063.32 1121.95   6
  -3   7   8 7105.12 912.795  14
  -3   7   9 28120.6 1473.97   5
  -3   7   9 26767.1 1444.91  14
  -3   7  10 2981.71 447.008  14
  -3   8 -16 21.9375 240.091   4
  -3   8 -15 4110.49 771.821   4
  -3   8 -14 17213.1 1619.91   4
  -3   8 -13 533.347 682.905   4
  -3   8 -12 53067.1 2965.76   4
  -3   8 -11 48255.0 2850.44   4
  -3   8 -10 18085.6 1736.83   4
  -3   8  -9 23902.2 2013.42   4
  -3   8  -8 736.077 760.205  18
  -3   8  -8 2739.58 640.073   4
  -3   8  -7 18597.2 2409.32  18
  -3   8  -7 17028.1 1597.16   4
  -3   8  -6 39878.8 2190.79   7
  -3   8  -6 39715.7 2326.90   4
  -3   8  -6 38063.0 3452.29  18
  -3   8  -5 51177.2 3947.64  18
  -3   8  -5 54289.5 2632.70   7
  -3   8  -4 31569.1 3078.30  18
  -3   8  -4 33145.5 2140.14   7
  -3   8  -3 144329. 4527.79   7
  -3   8  -3 140824. 6438.88  18
  -3   8  -2 5298.41 1369.40  18
  -3   8  -2 5581.05 1021.00   7
  -3   8  -1 5862.87 1636.85  18
  -3   8  -1 3856.47 860.480   7
  -3   8  -1 2934.13 815.123   8
  -3   8   0 52865.6 4234.69  18
  -3   8   0 52550.5 3028.88   7
  -3   8   0 52344.9 2973.35   8
  -3   8   1 33994.8 3493.37  18
  -3   8   1 31284.4 2416.27   7
  -3   8   1 29530.7 2324.62   8
  -3   8   2 51625.4 3062.31   8
  -3   8   2 56320.9 3325.36   7
  -3   8   3 72004.1 3125.88  14
  -3   8   4 15777.9 1758.95   6
  -3   8   4 16102.7 1435.13  14
  -3   8   5 110822. 3487.12  14
  -3   8   5 120607. 4373.36   6
  -3   8   6 18905.0 1315.49  14
  -3   8   6 17374.7 1653.40   6
  -3   8   7 737.915 434.178   6
  -3   8   8 5831.92 658.951   5
  -3   9 -16 840.272 184.614   4
  -3   9 -15 17958.2 1366.30   4
  -3   9 -14 2034.98 725.663   4
  -3   9 -13 53970.5 2786.75   4
  -3   9 -12 34679.2 2328.40   4
  -3   9 -11 15503.2 1563.76   4
  -3   9 -10 13368.4 1468.81   4
  -3   9  -9 3840.94 778.844   4
  -3   9  -8 6123.43 986.967   4
  -3   9  -7 87326.3 3302.17   7
  -3   9  -6 28653.6 3143.41  18
  -3   9  -6 34053.5 2152.08   7
  -3   9  -5 17150.4 1591.98   7
  -3   9  -5 18862.5 2624.21  18
  -3   9  -4 116696. 6207.47  18
  -3   9  -4 109982. 4026.46   7
  -3   9  -3-74.0663 284.115   8
  -3   9  -3 145.090 457.514   7
  -3   9  -2 3979.90 930.973   7
  -3   9  -2 2938.29 813.614   8
  -3   9  -1 61478.5 3300.83   8
  -3   9  -1 57743.6 3235.32   7
  -3   9   0 19155.9 1882.45   8
  -3   9   0 21242.9 2071.34   7
  -3   9   1 27621.1 2256.50   8
  -3   9   1 33893.9 2628.01   7
  -3   9   2 47378.0 2911.30   8
  -3   9   3 3652.49 853.481   6
  -3   9   4 49559.0 2608.57   6
  -3   9   5 1346.31 522.523   6
  -3   9   7 5044.98 518.652   5
  -3  10 -15 620.253 351.571   4
  -3  10 -14 4665.39 740.507   4
  -3  10 -13 25567.5 1685.15   4
  -3  10 -12 1767.31 601.801   4
  -3  10 -11 11657.1 1092.51   8
  -3  10 -11 10342.9 1196.16   4
  -3  10 -10 33920.0 2113.54   4
  -3  10 -10 35702.9 2041.36   8
  -3  10  -9 2503.21 596.312   4
  -3  10  -8 42398.2 2222.05   7
  -3  10  -7 48761.0 2479.51   7
  -3  10  -6 12843.2 1346.98   7
  -3  10  -5 65516.5 3031.59   7
  -3  10  -5 70107.0 3297.83   8
  -3  10  -4 9235.01 1234.34   7
  -3  10  -4 9896.76 1311.50   8
  -3  10  -3 17338.7 1689.83   7
  -3  10  -3 18145.1 1711.12   8
  -3  10  -2 77639.8 3495.44   7
  -3  10  -2 74966.8 3422.56   8
  -3  10  -1 9525.94 1393.99   7
  -3  10  -1 10288.3 1338.76   8
  -3  10   0 19205.1 1701.22   8
  -3  10   1 36665.2 2093.77   6
  -3  10   1 32882.8 2096.75   8
  -3  10   2 9.42101 403.717   6
  -3  10   3 17189.4 1337.35   6
  -3  10   4 6293.22 765.782   6
  -3  10   5-27.3211 189.774   5
  -3  11 -13 471.690 263.725   4
  -3  11 -12 27024.2 1414.99   4
  -3  11 -11 25076.5 1395.58   8
  -3  11 -11 25782.2 1426.92   4
  -3  11 -10 3010.41 612.773   8
  -3  11  -9 34439.5 1956.30   8
  -3  11  -9 36238.5 1748.16   7
  -3  11  -8 14042.0 1198.19   7
  -3  11  -8 14701.2 1366.78   8
  -3  11  -7 1128.46 575.558   8
  -3  11  -7 2722.40 604.041   7
  -3  11  -6 37277.4 2070.64   7
  -3  11  -6 42334.7 2371.48   8
  -3  11  -5 23240.1 1677.98   7
  -3  11  -5 27620.8 1925.10   8
  -3  11  -4 16845.4 1490.93   7
  -3  11  -4 16797.1 1531.18   8
  -3  11  -3 38167.4 2164.77   7
  -3  11  -3 38828.1 2149.42   8
  -3  11  -2-136.982 487.120   7
  -3  11  -2 324.068 313.884   8
  -3  11  -1 1764.11 576.921   8
  -3  11  -1 1774.89 507.291   6
  -3  11   0 13598.1 1057.68   8
  -3  11   0 14747.7 1142.00   6
  -3  11   1 5724.06 698.946   6
  -3  11   2 8736.26 753.683   6
  -3  11   2 7989.73 581.451   5
  -3  11   3 11509.2 598.097   5
  -3  12 -11 1796.51 316.407   8
  -3  12 -10 7839.88 715.075   8
  -3  12  -9 6975.88 748.845   8
  -3  12  -8 5486.89 750.094   8
  -3  12  -8 5199.11 637.877   7
  -3  12  -7 16198.7 1102.12   7
  -3  12  -7 16780.3 1230.67   8
  -3  12  -6 12417.6 1021.75   7
  -3  12  -6 13325.7 1101.91   8
  -3  12  -5 15747.0 1180.53   8
  -3  12  -5 15922.6 1162.95   7
  -3  12  -4 24703.2 1234.68   6
  -3  12  -4 24111.0 1375.27   8
  -3  12  -3-503.680 253.521   6
  -3  12  -3-146.445 266.152   8
  -3  12  -2 672.049 246.005   6
  -3  12  -2 189.183 236.276   8
  -3  12  -1 10771.4 722.107   6
  -2  -6  14 19683.7 1196.57   9
  -2  -6  15 9004.55 794.039   9
  -2  -5  11 24924.5 1567.63   9
  -2  -5  12 43874.9 2155.79   9
  -2  -5  13 21799.8 1508.07   9
  -2  -5  14 15506.3 1225.59   9
  -2  -5  15 50916.8 2019.46   9
  -2  -5  16 516.803 279.796   9
  -2  -5  16 736.704 405.550  10
  -2  -4  10 1947.90 519.224   9
  -2  -4  11 66995.2 2757.05   9
  -2  -4  12 39630.3 2155.70   9
  -2  -4  13-738.376 484.284   9
  -2  -4  14 38821.8 2026.25   9
  -2  -4  15 9029.27 955.110   9
  -2  -4  16 3160.02 552.231   9
  -2  -4  16 2620.45 724.698  10
  -2  -4  17 11515.8 796.627   9
  -2  -3  -7 89548.0 4945.20   1
  -2  -3  -6 33915.1 2894.58   1
  -2  -3  -5 20005.8 2108.57   1
  -2  -3  -4 30429.3 2386.02   1
  -2  -3  -3 57780.3 3031.57   1
  -2  -3   0 18018.4 807.458   2
  -2  -3   1 167815. 2643.74   2
  -2  -3  11 27367.0 1852.75   9
  -2  -3  12 8436.41 1076.73   9
  -2  -3  13 33612.9 1909.65  14
  -2  -3  13 27406.8 1850.41   9
  -2  -3  14 16557.8 1479.67  14
  -2  -3  14 12775.4 1251.11   9
  -2  -3  15 20948.3 1453.68   9
  -2  -3  15 10830.9 1580.62  10
  -2  -3  16 23486.6 1334.71   9
  -2  -3  17 1217.38 318.579   9
  -2  -2  -8 72912.6 4721.41   1
  -2  -2  -7 20698.2 2473.94   1
  -2  -2  -6 8408.94 1215.07  20
  -2  -2  -6 5970.90 1291.80   1
  -2  -2  -5 9219.64 1423.38   1
  -2  -2  -5 8968.21 1197.09  20
  -2  -2  -4 102640. 3565.61  20
  -2  -2  -4 84490.0 3884.19   1
  -2  -2  -3 1944.13 526.675  20
  -2  -2  -3 1770.70 452.540   2
  -2  -2  -2 184406. 3126.96   2
  -2  -2  -1 29919.2 1082.74   2
  -2  -2   0 103047. 1854.92   2
  -2  -2  11 15362.9 1416.08   9
  -2  -2  11 16942.5 1219.05  14
  -2  -2  12 85842.3 2898.62  14
  -2  -2  12 72715.0 3080.88   9
  -2  -2  13 26185.3 1820.15   9
  -2  -2  13 35638.8 1983.60  14
  -2  -2  14 36139.5 2058.67  14
  -2  -2  14 27954.8 1806.01   9
  -2  -2  15 17722.1 1459.29  14
  -2  -2  15 14455.4 1181.27   9
  -2  -2  16 1327.23 388.640   9
  -2  -1  -9 40719.8 3681.91   1
  -2  -1  -9 43682.0 3512.22  20
  -2  -1  -8 24359.7 2705.36   1
  -2  -1  -8 27692.0 2594.03  20
  -2  -1  -7 8753.56 1604.27   1
  -2  -1  -7 10113.9 1496.36  20
  -2  -1  -6 33449.7 2127.25   2
  -2  -1  -6 35171.6 2557.28  20
  -2  -1  -6 33672.2 2754.80   1
  -2  -1  -5 60681.4 2668.14   2
  -2  -1  -5 62738.8 3435.74   1
  -2  -1  -5 66523.9 3247.93  20
  -2  -1  -4 14124.5 1169.46   2
  -2  -1  -3 214344. 3742.96   2
  -2  -1  -2 21559.2 993.551   2
  -2  -1  -1 85655.9 1704.30   2
  -2  -1   0 76340.6 1556.68   2
  -2  -1  10 10991.0 1149.40   9
  -2  -1  11 111042. 3305.97  14
  -2  -1  11 105216. 3704.36   9
  -2  -1  12 63357.5 3195.40  10
  -2  -1  12 62638.5 2857.38   9
  -2  -1  12 69275.3 2696.92  14
  -2  -1  13 1066.93 633.658  10
  -2  -1  13 1967.20 550.150   9
  -2  -1  13 2497.74 626.535  14
  -2  -1  14 16931.4 1414.42   9
  -2  -1  14 21025.5 1534.12  14
  -2  -1  15 7578.48 942.170  14
  -2  -1  15 6465.34 823.017   9
  -2  -1  16 2610.91 596.906  14
  -2  -1  16 2341.85 461.646   9
  -2   0 -10 8831.98 1804.07   1
  -2   0 -10 3640.42 1084.04  20
  -2   0  -9 43166.5 3477.38  20
  -2   0  -9 57354.8 4142.46   1
  -2   0  -8 756.274 757.120   1
  -2   0  -8-378.867 542.051  20
  -2   0  -7 126614. 5180.96  20
  -2   0  -7 141823. 4726.22   2
  -2   0  -6 85927.6 4014.24   1
  -2   0  -6 78559.9 3263.66   2
  -2   0  -6 75590.0 3715.29  20
  -2   0  -5 2097.73 588.315   2
  -2   0  -4 133534. 3308.47   2
  -2   0  -3 64868.9 1937.55   2
  -2   0  -2 31475.4 1161.31   2
  -2   0  -1 999999. 5690.59   2
  -2   0   0 280603. 2967.09   2
  -2   0  10 37209.9 2199.17   9
  -2   0  10 36486.9 1907.65  14
  -2   0  11 49342.6 2548.91   9
  -2   0  11 47851.0 2265.23  14
  -2   0  12 5457.20 853.702  14
  -2   0  12 4630.81 837.707   9
  -2   0  13 15023.1 1355.63   9
  -2   0  13 16447.5 1348.75  14
  -2   0  14 24089.7 1582.54   9
  -2   0  14 28129.8 1697.83  14
  -2   0  15 5346.20 743.607   9
  -2   0  15 5773.71 792.402  14
  -2   0  16 19584.4 1211.61  14
  -2   1 -11 22703.8 2744.22   1
  -2   1 -11 15521.5 2282.27  20
  -2   1 -10 97147.4 5359.47   1
  -2   1 -10 81133.2 4980.68  20
  -2   1  -9 2093.82 884.397  20
  -2   1  -9-450.332 556.930   1
  -2   1  -8 152894. 5875.75   1
  -2   1  -8 139687. 5699.40  20
  -2   1  -7 22620.1 2162.23   1
  -2   1  -7 22101.9 1887.82   2
  -2   1  -7 19928.0 2095.72  20
  -2   1  -6 11624.0 1392.19   1
  -2   1  -6 10874.0 1221.90   2
  -2   1  -5 58037.5 2445.37   2
  -2   1  -4 144942. 3321.07   2
  -2   1  -3 4170.83 532.542   2
  -2   1  -2 884680. 6026.07   2
  -2   1  -1 112338. 1941.41   2
  -2   1   0 258588. 2908.45   2
  -2   1   3 106001. 1957.33  18
  -2   1   4 266671. 2885.80  18
  -2   1   5 60470.7 1328.62  18
  -2   1  10 49871.9 2551.53   9
  -2   1  10 48912.5 2319.48  14
  -2   1  11 4327.40 821.342   9
  -2   1  11 3089.36 657.813  14
  -2   1  12 58764.7 2661.15   9
  -2   1  12 57199.4 2511.35  14
  -2   1  13 41668.3 2113.87   9
  -2   1  13 40075.7 2031.49  14
  -2   1  14 11407.3 1016.73   9
  -2   1  14 11399.1 1096.50  14
  -2   1  15 8542.02 896.991  14
  -2   1  16 282.023 344.904  14
  -2   2 -11 141223. 6581.43   1
  -2   2 -11 131214. 6434.00  20
  -2   2 -10 10996.0 1764.66   1
  -2   2 -10 14136.7 2032.80  20
  -2   2  -9 118992. 5488.10  20
  -2   2  -9 121447. 5327.67   1
  -2   2  -8 18013.6 1945.85   1
  -2   2  -8 17437.9 1764.47   2
  -2   2  -8 19274.0 2122.97  20
  -2   2  -7 10943.8 1552.68  20
  -2   2  -7 11935.8 1466.96   1
  -2   2  -7 11348.6 1371.41   2
  -2   2  -6 163055. 4493.96   2
  -2   2  -6 158200. 4703.90   1
  -2   2  -5 242178. 4911.79   2
  -2   2  -4 21817.7 1324.75   2
  -2   2  -3 806693. 2893.89  17
  -2   2  -3 817804. 6815.45   2
  -2   2  -2 3730.13 442.182   2
  -2   2  -1 2745.11 349.379   2
  -2   2   0 8662.60 539.973   2
  -2   2   2 56403.5 2105.58  18
  -2   2   3 540237. 5883.48  18
  -2   2   4 59359.1 1964.94  18
  -2   2   5 115756. 2703.63  18
  -2   2   9 31608.9 1923.59   9
  -2   2   9 30565.5 1859.30  14
  -2   2  10 4183.39 729.093   9
  -2   2  10 3483.08 648.692  14
  -2   2  11 46114.8 2352.29  14
  -2   2  11 51495.1 2371.44   9
  -2   2  12 37220.0 1878.82   9
  -2   2  12 34822.0 1979.94  14
  -2   2  13 12451.0 1193.55  14
  -2   2  14 8512.74 917.084  14
  -2   2  15 640.072 443.236  14
  -2   3 -11 9910.98 1289.10   4
  -2   3 -11 10396.4 1725.30  20
  -2   3 -11 8233.15 1602.03   1
  -2   3 -10 33968.5 2930.26   1
  -2   3 -10 31340.8 2920.82  20
  -2   3  -9 114716. 4936.57   1
  -2   3  -9 120818. 5297.69  20
  -2   3  -8 5347.70 1077.82   2
  -2   3  -8 5334.16 1020.22   1
  -2   3  -8 5971.24 1172.44  20
  -2   3  -7 134543. 4845.97  20
  -2   3  -7 134584. 4456.38   1
  -2   3  -7 132141. 4401.82   2
  -2   3  -6 149629. 4278.69   2
  -2   3  -6 140609. 4117.08   1
  -2   3  -5 18511.5 1411.10   2
  -2   3  -4 278143. 4710.16   2
  -2   3  -4 280456. 2571.00  17
  -2   3  -3 167522. 3194.10   2
  -2   3  -3 161563. 1923.67  17
  -2   3  -2 21350.3 995.873   2
  -2   3  -1 302749. 3254.59   2
  -2   3   0 45754.5 1145.08   2
  -2   3   1 196237. 2317.72   2
  -2   3   1 168609. 4338.83  18
  -2   3   2 352496. 5959.77  18
  -2   3   3 48042.8 2194.27  18
  -2   3   4 30895.5 1780.53  18
  -2   3   5 49267.1 2215.47  18
  -2   3   8 41155.8 2241.91  14
  -2   3   9 5339.83 881.489  14
  -2   3  10 21182.5 1673.15  14
  -2   3  11 41772.9 2231.58  14
  -2   3  12 2418.63 686.814  14
  -2   3  13 13091.3 1155.53  14
  -2   3  14 17233.7 1241.67  14
  -2   4 -13 10489.0 1408.40   4
  -2   4 -12 38227.7 2558.27   4
  -2   4 -12 33985.5 3280.08  20
  -2   4 -11 30123.1 2145.39   4
  -2   4 -11 29193.6 2876.37  20
  -2   4 -11 30674.7 2965.06   1
  -2   4 -10 149459. 5834.85   1
  -2   4 -10 140017. 5923.89  20
  -2   4 -10 151058. 4561.42   4
  -2   4  -9 9565.95 1403.75   1
  -2   4  -9 8575.45 1436.76  20
  -2   4  -8 108491. 4537.43  20
  -2   4  -8 109027. 4191.36   1
  -2   4  -7 4958.02 871.951   1
  -2   4  -7 5454.10 992.258   2
  -2   4  -7 6233.33 1092.99  20
  -2   4  -6-4.34100 328.060   2
  -2   4  -6 395.759 306.529   1
  -2   4  -6-18.9687 154.069  17
  -2   4  -5 272287. 4756.46   1
  -2   4  -5 268861. 5307.42   2
  -2   4  -5 285208. 3290.90  17
  -2   4  -4 184110. 3365.26   1
  -2   4  -4 184744. 3982.24   2
  -2   4  -3 4132.09 576.875   2
  -2   4  -2 535303. 5315.10   2
  -2   4  -1 84798.7 3532.40  18
  -2   4  -1 84936.1 1795.64   2
  -2   4   0 385562. 7384.70  18
  -2   4   0 367949. 3013.23   2
  -2   4   1 3136.46 824.786  18
  -2   4   2 17970.4 1654.49  18
  -2   4   3 92501.8 3650.70  18
  -2   4   4 161685. 4792.23  18
  -2   4   5 77075.3 3287.32  18
  -2   4   7 9041.25 989.621   6
  -2   4   7 9090.65 1146.39  14
  -2   4   8 1439.41 416.558   6
  -2   4   8 384.118 397.282  14
  -2   4   9 11971.0 1253.23  14
  -2   4  10 26368.3 1818.89  14
  -2   4  11 5483.09 856.986  14
  -2   4  12 22957.1 1516.94  14
  -2   4  13 11143.1 1068.45  14
  -2   5 -15-58.3605 120.888   4
  -2   5 -14 33895.1 2314.22   4
  -2   5 -13 16888.3 1743.92   4
  -2   5 -12 3305.39 886.192   4
  -2   5 -12 7212.82 1616.43  20
  -2   5 -11 227055. 5948.83   4
  -2   5 -11 212070. 7548.35  20
  -2   5 -10 3723.03 988.286  20
  -2   5 -10 5377.49 974.826   4
  -2   5  -9 98827.8 4530.44  20
  -2   5  -8 77231.2 3716.05  20
  -2   5  -7 242.057 317.358  20
  -2   5  -6 75863.6 2043.11  17
  -2   5  -6 73026.7 3101.60  20
  -2   5  -5 308351. 5808.89   2
  -2   5  -5 308363. 4292.97  17
  -2   5  -4 5996.79 787.408   2
  -2   5  -3 423684. 5466.85   2
  -2   5  -3 413084. 8575.25  18
  -2   5  -2 69310.7 1840.67   2
  -2   5  -2 69594.0 3539.86  18
  -2   5  -1 56365.0 3189.47  18
  -2   5   0 28792.2 2306.36  18
  -2   5   1 45142.1 2905.14  18
  -2   5   2 18833.4 1952.90  18
  -2   5   3 283969. 7401.40  18
  -2   5   4 86877.8 4094.33  18
  -2   5   5 97848.9 4275.85  18
  -2   5   5 80049.5 3248.60  14
  -2   5   6 15629.3 1523.30  14
  -2   5   6 15610.7 1345.07   6
  -2   5   7 616.602 403.271   6
  -2   5   7-39.6740 366.487  14
  -2   5   8 4445.54 805.018   6
  -2   5   8 5147.95 970.862  14
  -2   5   9 21667.5 1657.19  14
  -2   5  10 527.547 291.258   5
  -2   5  10 117.825 389.804  14
  -2   5  11 35589.6 1821.32  14
  -2   5  12 11106.5 990.930  14
  -2   6 -16 1996.31 499.889   4
  -2   6 -15 39470.3 2259.86   4
  -2   6 -14 19966.9 1822.53   4
  -2   6 -13 17265.5 1767.26   4
  -2   6 -12 111738. 4284.26   4
  -2   6 -11 7016.35 1215.16   4
  -2   6 -10 34250.2 2290.84   4
  -2   6  -9 92545.8 3622.18   4
  -2   6  -8-137.326 499.015  18
  -2   6  -7 95028.9 4782.32  18
  -2   6  -6 95830.1 4726.74  18
  -2   6  -5 7256.07 1430.60  18
  -2   6  -4 205091. 6552.57  18
  -2   6  -3 129284. 5181.46  18
  -2   6  -2 17376.3 1931.56  18
  -2   6  -1 29364.0 2563.05  18
  -2   6   0 75676.3 4127.10  18
  -2   6   1 11319.0 1758.03  18
  -2   6   2 119835. 5479.43  18
  -2   6   3 34095.9 2117.03  15
  -2   6   3 33543.3 2190.38   7
  -2   6   3 33905.3 2925.47  18
  -2   6   4 61163.6 3920.37  18
  -2   6   4 63313.9 2891.00  15
  -2   6   5 23995.5 1801.25   6
  -2   6   5 23123.4 1809.84  14
  -2   6   5 25013.0 2443.37  18
  -2   6   6 7128.03 1029.84   6
  -2   6   6 6342.33 1017.92  14
  -2   6   7 7347.24 1001.80  14
  -2   6   7 9632.97 1179.06   6
  -2   6   8 18964.0 1502.04  14
  -2   6   8 20981.9 1643.81   6
  -2   6   9 251.074 255.236   5
  -2   6   9 362.615 453.626  14
  -2   6  10 20175.8 1258.65  14
  -2   6  10 17903.4 1104.32   5
  -2   6  11 7394.59 657.555  14
  -2   7 -16 27986.3 1597.35   4
  -2   7 -15 1703.68 687.345   4
  -2   7 -14 2227.22 844.981   4
  -2   7 -13 29838.5 2280.30   4
  -2   7 -12 19980.1 1901.55   4
  -2   7 -11 14785.1 1615.57   4
  -2   7 -10 154493. 4940.09   4
  -2   7  -9 4105.69 830.437   4
  -2   7  -8 101794. 5052.27  18
  -2   7  -8 96941.1 3690.05   4
  -2   7  -7 75476.4 4406.88  18
  -2   7  -6 20340.0 2322.75  18
  -2   7  -5 49870.2 3536.60  18
  -2   7  -4 195362. 6853.10  18
  -2   7  -3 809.480 523.836  18
  -2   7  -2 242841. 7836.86  18
  -2   7  -1 30671.0 2855.93  18
  -2   7   0 38680.4 3365.87  18
  -2   7   0 38931.1 2287.12  15
  -2   7   0 40176.2 2609.01   7
  -2   7   1 44272.8 2509.24  15
  -2   7   1 44366.5 3646.60  18
  -2   7   1 50933.0 3039.48   7
  -2   7   1 42766.1 2677.76   8
  -2   7   2 3011.86 607.360  10
  -2   7   2 2774.00 780.693   8
  -2   7   2 1962.21 728.607  15
  -2   7   2 3161.11 902.831   7
  -2   7   2 1452.36 755.023  18
  -2   7   3 36942.4 2367.96  15
  -2   7   3 38395.2 2193.65  10
  -2   7   3 40630.6 2850.24   7
  -2   7   3 37609.7 3464.03  18
  -2   7   4 63726.1 3083.00   6
  -2   7   5 846.684 541.163   6
  -2   7   6 28036.9 2061.95   6
  -2   7   6 25733.7 1695.01  14
  -2   7   7 6373.59 1038.93   6
  -2   7   7 6193.83 812.935  14
  -2   7   8 682.819 423.618   5
  -2   7   9 2234.98 481.591   5
  -2   8 -16 99.7638 381.488   4
  -2   8 -15 2940.79 743.466   4
  -2   8 -14 12181.2 1423.61   4
  -2   8 -13 35217.4 2415.29   4
  -2   8 -12 9648.51 1339.93   4
  -2   8 -11 153769. 5007.74   4
  -2   8 -10 7281.03 1165.52   4
  -2   8  -9 13361.2 1449.78   4
  -2   8  -8 1313.33 541.741   4
  -2   8  -8 1965.03 482.983   7
  -2   8  -7 5442.80 818.898   7
  -2   8  -7 5772.95 940.775   4
  -2   8  -7 5856.95 1299.19  18
  -2   8  -6 26312.3 2740.79  18
  -2   8  -6 28547.1 1910.61   7
  -2   8  -5 206717. 7681.55  18
  -2   8  -5 210892. 5226.90   7
  -2   8  -5 199902. 4875.41  15
  -2   8  -4 16667.4 2147.31  18
  -2   8  -4 17630.9 1539.18  15
  -2   8  -4 18121.7 1660.16   7
  -2   8  -3 192906. 5060.84  15
  -2   8  -3 191426. 7442.46  18
  -2   8  -3 187566. 5349.30   7
  -2   8  -2 40973.2 3598.24  18
  -2   8  -2 42027.7 2424.02  15
  -2   8  -2 41677.0 2651.74   7
  -2   8  -1 41378.5 2466.12  15
  -2   8  -1 39075.8 3505.91  18
  -2   8  -1 35756.1 2577.37   7
  -2   8   0 12266.7 1565.69   8
  -2   8   0 16262.9 1609.62  15
  -2   8   0 15581.9 1819.49   7
  -2   8   0 16402.9 2494.93  18
  -2   8   1 19318.9 2532.30  18
  -2   8   1 16909.1 1655.70  15
  -2   8   1 13974.7 1746.89   8
  -2   8   1 15400.8 1919.89   7
  -2   8   2 10279.9 1317.97  15
  -2   8   2 9509.25 1533.63   7
  -2   8   3 83429.0 3523.23   6
  -2   8   3 75720.2 3070.57  10
  -2   8   4 6318.10 1091.15   6
  -2   8   5 30339.6 2095.26   6
  -2   8   6 8708.85 1096.65   6
  -2   8   7 755.432 391.466   5
  -2   8   8 1067.89 337.334   5
  -2   9 -16-133.971 288.999   4
  -2   9 -15 13132.8 1232.11   4
  -2   9 -14 41040.9 2297.14   4
  -2   9 -13 6964.92 1108.77   4
  -2   9 -12 66092.2 3126.47   4
  -2   9 -11 12864.4 1454.70   4
  -2   9 -10 75489.4 3372.49   4
  -2   9  -9 26745.6 2013.13   4
  -2   9  -9 26249.0 1771.32   7
  -2   9  -8 11056.8 1275.79   4
  -2   9  -8 10791.8 1221.70   7
  -2   9  -7 119060. 3961.78   7
  -2   9  -6 101303. 3737.58   7
  -2   9  -5 309.821 595.647   7
  -2   9  -5 1373.42 791.065  18
  -2   9  -4 149777. 4577.23  15
  -2   9  -4 146456. 4754.74   7
  -2   9  -3 2680.25 784.436  15
  -2   9  -3 3396.81 900.319   7
  -2   9  -2 7652.38 1193.88  15
  -2   9  -2 7500.45 1261.07   7
  -2   9  -1 19434.8 1802.01  15
  -2   9  -1 16082.5 1723.42   8
  -2   9  -1 17788.5 1937.53   7
  -2   9   0 9070.30 1448.39   7
  -2   9   0 10135.3 1308.93  15
  -2   9   0 7865.13 1308.91   8
  -2   9   1 1283.31 593.235   8
  -2   9   1 1355.97 619.214   7
  -2   9   2 37842.0 2255.81   6
  -2   9   3 2744.48 752.900   6
  -2   9   4 14473.3 1355.87   6
  -2   9   5 12114.3 946.249   5
  -2   9   5 13515.1 1212.06   6
  -2   9   6 2096.92 401.769   5
  -2   9   7 128.823 175.628   5
  -2  10 -15 6517.82 732.490   4
  -2  10 -14 2600.52 552.335   4
  -2  10 -13 31570.2 1830.55   4
  -2  10 -12 16721.8 1449.05   4
  -2  10 -12 17490.0 1267.19   8
  -2  10 -11 30840.2 1933.36   4
  -2  10 -10 75521.8 3002.88   4
  -2  10 -10 78482.8 2837.70   7
  -2  10  -9 19608.2 1543.72   7
  -2  10  -8 36057.1 2142.61   7
  -2  10  -7 11656.9 1301.06   7
  -2  10  -6 2884.41 754.715   7
  -2  10  -5 51594.7 2731.16   7
  -2  10  -4 37076.1 2385.14   7
  -2  10  -3 757.462 612.197   7
  -2  10  -3 245.669 576.501   8
  -2  10  -2 58649.6 2980.67   8
  -2  10  -2 60465.5 3155.04   7
  -2  10  -1 11438.8 1460.11   7
  -2  10  -1 12776.4 1443.91   8
  -2  10   0 923.021 418.465   6
  -2  10   0 864.943 604.602   7
  -2  10   0 476.644 438.807   8
  -2  10   1 14411.2 1253.90   6
  -2  10   2 12265.0 1121.39   6
  -2  10   3 1590.89 355.387   5
  -2  10   3 2131.23 506.940   6
  -2  10   4 18559.1 932.981   5
  -2  10   5 1752.67 279.171   5
  -2  11 -13 19051.0 1029.73   4
  -2  11 -12 18244.7 1103.80   8
  -2  11 -11 55516.8 2186.83   8
  -2  11 -10 666.703 337.314   7
  -2  11 -10 271.914 297.921   8
  -2  11  -9 21931.2 1471.47   7
  -2  11  -8 5747.39 863.378   7
  -2  11  -7 3908.90 820.137   8
  -2  11  -7 3035.74 709.365   7
  -2  11  -6 12977.4 1360.67   8
  -2  11  -6 11099.5 1206.62   7
  -2  11  -5 66123.1 2813.82   7
  -2  11  -5 64592.6 2835.80   8
  -2  11  -4 504.751 504.469   7
  -2  11  -4 2.00843 447.875   8
  -2  11  -3 42242.0 2255.90   7
  -2  11  -3 40511.4 2081.64   8
  -2  11  -3 40010.9 1866.52   6
  -2  11  -2 5249.51 738.375   6
  -2  11  -2 4620.26 844.901   7
  -2  11  -2 4959.42 713.220   8
  -2  11  -1 1151.21 277.844   5
  -2  11  -1 1546.90 415.475   6
  -2  11   0 1536.93 303.443   5
  -2  11   0 1191.46 370.454   6
  -2  11   1 9953.85 643.578   5
  -2  11   1 9071.52 758.185   6
  -2  11   2 1533.91 245.670   5
  -2  12 -11 521.592 181.506   8
  -2  12 -10 9124.73 774.826   8
  -2  12 -10 6240.25 555.907   7
  -2  12  -9 8996.84 755.680   7
  -2  12  -9 8103.21 806.230   8
  -2  12  -8 9648.94 924.970   8
  -2  12  -8 8115.68 775.527   7
  -2  12  -7 1627.85 433.687   7
  -2  12  -7 2004.11 502.823   8
  -2  12  -6 35273.0 1687.56   8
  -2  12  -6 34367.6 1631.73   7
  -2  12  -5 915.049 381.488   7
  -2  12  -5 1089.26 396.240   8
  -2  12  -4 33148.4 1446.02   8
  -2  12  -4 36721.5 1637.03   7
  -2  12  -3 2669.63 403.869   8
  -2  12  -3 3140.19 412.786   6
  -1  -7  17 17251.7 943.675  10
  -1  -6  13 14915.2 1128.92   9
  -1  -6  14 92038.4 2664.95   9
  -1  -6  15 1917.09 453.041   9
  -1  -6  17 11085.7 920.575  10
  -1  -5  11 40792.6 1989.47   9
  -1  -5  12 25052.4 1595.14   9
  -1  -5  13 59912.3 2449.88   9
  -1  -5  14 187.584 272.623   9
  -1  -5  15 37177.5 1774.25   9
  -1  -5  16 17614.9 1114.09   9
  -1  -5  17 1269.23 378.424  10
  -1  -4  11 14161.9 1270.39   9
  -1  -4  12 20694.8 1569.43   9
  -1  -4  13 1066.03 458.132  14
  -1  -4  13 1424.16 559.739   9
  -1  -4  14 29652.9 1777.83   9
  -1  -4  15 51781.8 2170.98   9
  -1  -4  16 1508.26 796.886  10
  -1  -4  16 429.202 329.272   9
  -1  -4  17 12820.5 1108.09  10
  -1  -3  -8 18226.6 2532.49   1
  -1  -3  -7 60931.7 4024.29   1
  -1  -3  -6 64888.2 3863.86   1
  -1  -3  -5 9308.83 1401.59   1
  -1  -3  -4 4820.68 733.001  20
  -1  -3  -4 7105.34 1132.82   1
  -1  -3  -3 65463.1 2914.30   1
  -1  -3  -3 70325.0 2247.03  20
  -1  -3  -2 111820. 3405.37   1
  -1  -3  -2 110354. 2364.22  20
  -1  -3  -1 189076. 2366.98  20
  -1  -3   0 252098. 1977.85   2
  -1  -3  11 23820.0 1398.44  14
  -1  -3  11 24987.0 1720.94   9
  -1  -3  12 26772.6 1600.92  14
  -1  -3  12 27306.0 1825.40   9
  -1  -3  13 3528.16 751.852   9
  -1  -3  13 3661.12 749.232  14
  -1  -3  14 91382.5 3385.68  14
  -1  -3  14 87630.6 3090.34   9
  -1  -3  15 82.9121 699.221  10
  -1  -3  15 1224.05 493.236   9
  -1  -3  15 520.553 536.888  14
  -1  -3  16 23102.9 2030.68  10
  -1  -3  16 28201.7 1469.05   9
  -1  -3  17 5401.14 659.971  10
  -1  -2  -9 12236.1 2129.56   1
  -1  -2  -8 42017.2 3543.80   1
  -1  -2  -8 43113.9 3011.97  20
  -1  -2  -7 73585.8 4324.11   1
  -1  -2  -7 85835.9 4051.97  20
  -1  -2  -6 7324.68 1308.04   1
  -1  -2  -6 7838.78 1162.08  20
  -1  -2  -5 1225.26 544.661  20
  -1  -2  -5 991.220 529.571   1
  -1  -2  -4 49054.7 2691.78   1
  -1  -2  -4 51836.2 2370.68  20
  -1  -2  -3 137693. 4052.07   1
  -1  -2  -3 141589. 2828.90   2
  -1  -2  -3 144135. 3491.01  20
  -1  -2  -2 145873. 2472.34   2
  -1  -2  -2 157270. 3157.50  20
  -1  -2  -1 199639. 2177.51   2
  -1  -2   0 33088.5 762.073   2
  -1  -2  11 47721.7 2070.65  14
  -1  -2  11 48161.6 2416.46   9
  -1  -2  12 3408.99 722.557   9
  -1  -2  12 3540.89 696.780  14
  -1  -2  13 77654.1 3059.56   9
  -1  -2  13 92196.2 3233.97  14
  -1  -2  14 8860.15 1469.18  10
  -1  -2  14 10826.8 1124.37   9
  -1  -2  14 12132.0 1293.60  14
  -1  -2  15 71779.2 2564.37   9
  -1  -2  15 69260.5 2857.75  14
  -1  -2  16 14775.2 1067.23   9
  -1  -2  16 6303.42 968.461  10
  -1  -1 -10 12342.0 1928.41  20
  -1  -1 -10 15786.7 2431.73   1
  -1  -1  -9 15508.4 2041.84  20
  -1  -1  -9 18063.7 2458.29   1
  -1  -1  -8 68947.1 4007.51  20
  -1  -1  -8 66973.8 4272.54   1
  -1  -1  -7 36191.8 2892.76   1
  -1  -1  -7 39147.2 2785.36  20
  -1  -1  -6 63178.5 3490.65   1
  -1  -1  -6 64427.6 3273.07  20
  -1  -1  -5 133136. 4282.66  20
  -1  -1  -5 134210. 4551.28   1
  -1  -1  -4 1494.84 654.694   1
  -1  -1  -4 1300.64 574.696  20
  -1  -1  -4 1562.20 399.863   2
  -1  -1  -3 196744. 4205.57  20
  -1  -1  -3 187094. 3287.01   2
  -1  -1  -2 30489.8 1061.55   2
  -1  -1  -1 20907.2 666.923   2
  -1  -1  11 68069.2 2604.11  14
  -1  -1  11 63759.7 2821.21   9
  -1  -1  12 152119. 4364.58   9
  -1  -1  12 161891. 4119.47  14
  -1  -1  12 145675. 4999.86  10
  -1  -1  13 3040.18 659.382   9
  -1  -1  13 2633.98 672.425  14
  -1  -1  13 2334.12 711.013  10
  -1  -1  14 34097.0 1900.44   9
  -1  -1  14 39029.8 2105.42  14
  -1  -1  14 31626.5 2348.62  10
  -1  -1  15 27813.5 1565.39   9
  -1  -1  15 30241.2 1780.75  14
  -1  -1  16-559.497 273.021  10
  -1  -1  16-5.61481 378.643  14
  -1   0 -11 17047.8 2426.97   1
  -1   0 -11 13445.8 2134.55  20
  -1   0 -10 764.041 858.092   1
  -1   0 -10-310.754 594.329  20
  -1   0  -9 48832.2 3613.78  20
  -1   0  -9 56148.5 3938.78   1
  -1   0  -8 28439.9 2591.28  20
  -1   0  -8 29539.8 2700.59   1
  -1   0  -7 231818. 6693.93   1
  -1   0  -7 213644. 6421.86  20
  -1   0  -6 143890. 4809.20   1
  -1   0  -6 138352. 4758.80  20
  -1   0  -5 2373.10 577.667   2
  -1   0  -5 2066.70 733.649   1
  -1   0  -5 2179.74 677.557  20
  -1   0  -4 39105.4 1727.12   2
  -1   0  -3 11708.0 830.566   2
  -1   0  -2 117638. 1949.64   2
  -1   0  -1 283298. 2351.02   2
  -1   0  10 39311.8 2244.59  10
  -1   0  10 43147.4 2268.53   9
  -1   0  10 40972.2 2012.30  14
  -1   0  11 33617.9 2037.83   9
  -1   0  11 36652.3 1997.48  14
  -1   0  11 35594.4 2282.05  10
  -1   0  12 16711.1 1444.25   9
  -1   0  12 16545.3 1403.00  14
  -1   0  12 15931.0 1579.35  10
  -1   0  13 7021.83 1055.69  10
  -1   0  13 7394.53 913.495   9
  -1   0  13 8707.63 1040.27  14
  -1   0  14 21897.7 1451.92   9
  -1   0  14 23315.6 1584.82  14
  -1   0  15 1662.60 516.572  10
  -1   0  15 3370.01 746.207  14
  -1   1 -11 9842.90 1948.38   1
  -1   1 -11 7832.70 1672.44  20
  -1   1 -10 89566.3 4976.08   1
  -1   1 -10 77620.4 4777.92  20
  -1   1  -9 35084.1 2908.13   1
  -1   1  -9 33164.1 2928.76  20
  -1   1  -8 196399. 6475.28  20
  -1   1  -8 200384. 6324.85   1
  -1   1  -7 89777.2 4054.61  20
  -1   1  -7 91206.8 3885.83   1
  -1   1  -6 678.100 506.396   2
  -1   1  -6 700.594 648.113  20
  -1   1  -6 582.785 538.838   1
  -1   1  -5 4552.25 749.414   2
  -1   1  -5 3800.16 768.889   1
  -1   1  -5 5269.20 948.875  20
  -1   1  -4 5807.90 705.495   2
  -1   1  -3 800074. 6304.98   2
  -1   1  -2 101422. 1816.77   2
  -1   1  -1 299080. 2425.31   2
  -1   1   0 6783.00 336.254   2
  -1   1   2 571155. 4364.85  18
  -1   1   3 335589. 3596.58  18
  -1   1   4 277364. 3366.77  18
  -1   1   9 33531.4 1840.22  14
  -1   1  10 26603.2 1760.80   9
  -1   1  10 27143.7 1734.64  14
  -1   1  10 28490.4 1904.99  10
  -1   1  11 9986.48 1099.06  14
  -1   1  11 11763.7 1185.24   9
  -1   1  11 10919.6 1210.69  10
  -1   1  12 17700.6 1383.79   9
  -1   1  12 16501.5 1395.36  14
  -1   1  12 16558.7 1415.74  10
  -1   1  13 48388.1 2310.02  10
  -1   1  13 55084.0 2236.15   9
  -1   1  13 52680.6 2359.67  14
  -1   1  14 52.5419 421.637  14
  -1   1  14 61.6254 172.509  10
  -1   1  15 21972.0 1390.19  14
  -1   2 -12 1851.23 1166.94  20
  -1   2 -11 75942.9 4714.40   1
  -1   2 -11 66870.5 4513.52  20
  -1   2 -10 49615.1 3539.55   1
  -1   2 -10 51291.3 3691.88  20
  -1   2  -9 11729.5 1655.11  20
  -1   2  -9 11723.8 1684.64   1
  -1   2  -8 49863.0 3152.75  20
  -1   2  -8 49353.8 2967.11   1
  -1   2  -7 14165.4 1585.93  20
  -1   2  -7 11692.7 1335.04   1
  -1   2  -6 68316.5 2768.17   2
  -1   2  -6 66383.5 2789.14   1
  -1   2  -6 68803.2 3077.93  20
  -1   2  -5 244567. 4688.62   2
  -1   2  -5 237273. 4654.28   1
  -1   2  -4 129839. 3026.59   2
  -1   2  -4 124050. 2978.90   1
  -1   2  -3 80003.6 2050.46   2
  -1   2  -2 337137. 3495.16   2
  -1   2  -2 334039. 2763.35  17
  -1   2  -1 16726.6 602.351   2
  -1   2   0 267468. 1842.58   2
  -1   2   1 364952. 4859.54  18
  -1   2   2 24444.1 1307.46  18
  -1   2   3 60011.1 2070.96  18
  -1   2   4 153612. 3329.69  18
  -1   2   5 28763.6 1517.69  18
  -1   2   9 49955.5 2345.98  14
  -1   2   9 54916.1 2488.88  10
  -1   2  10 27054.8 1760.59  10
  -1   2  10 24609.0 1702.93  14
  -1   2  11 12159.3 1182.71  10
  -1   2  11 10427.1 1139.48  14
  -1   2  12 38742.3 2048.34  14
  -1   2  12 38973.8 1986.84  10
  -1   2  13 960.437 509.059  14
  -1   2  13 734.329 367.055  10
  -1   2  14 16947.2 1272.44  14
  -1   2  15 4437.57 711.727  14
  -1   3 -12 8060.11 1318.20   4
  -1   3 -12 6778.73 1443.73  20
  -1   3 -11 25063.5 1950.34   4
  -1   3 -11 22639.3 2529.09  20
  -1   3 -11 22206.0 2541.65   1
  -1   3 -10-291.732 537.551  20
  -1   3 -10 903.121 685.166   1
  -1   3  -9 154745. 5687.79  20
  -1   3  -9 159145. 5512.82   1
  -1   3  -8 71491.7 3566.05  20
  -1   3  -8 71929.0 3368.99   1
  -1   3  -7 80685.2 3222.50   1
  -1   3  -7 85264.1 3554.32  20
  -1   3  -6 237821. 5363.07  20
  -1   3  -6 229678. 4836.04   1
  -1   3  -5 80710.4 2525.45   1
  -1   3  -5 78357.5 2686.46   2
  -1   3  -4 3922.03 431.241  17
  -1   3  -4 4572.18 552.517   1
  -1   3  -4 4161.00 609.898   2
  -1   3  -3 216465. 2876.81  17
  -1   3  -3 212372. 2721.58   1
  -1   3  -3 211122. 3453.37   2
  -1   3  -2 39392.3 1300.28  17
  -1   3  -2 39013.4 1275.27   2
  -1   3  -1 23097.0 771.115   2
  -1   3   1 193616. 4344.92  18
  -1   3   2 314695. 1562.97   2
  -1   3   2 372310. 6124.76  18
  -1   3   3 57882.4 2507.73  18
  -1   3   4 19273.0 1455.97  18
  -1   3   5 90323.8 3136.08  18
  -1   3   6 88363.6 3192.29  18
  -1   3   8 132857. 3592.18  10
  -1   3   8 121037. 3735.52  14
  -1   3   8 131419. 3458.02   6
  -1   3   9 419.295 332.749  10
  -1   3   9 853.844 539.991  14
  -1   3  10 2396.86 588.809  14
  -1   3  10 2128.31 547.860  10
  -1   3  11 44694.1 2243.91  14
  -1   3  11 46624.6 2072.04  10
  -1   3  12 6803.72 785.715  10
  -1   3  12 6798.67 921.944  14
  -1   3  13 9010.58 998.956  14
  -1   3  14 20972.4 1384.94  14
  -1   4 -14 10644.9 1393.16   4
  -1   4 -13 13827.1 1567.25   4
  -1   4 -12 41185.5 3455.01  20
  -1   4 -12 50311.5 2880.90   4
  -1   4 -11 4162.20 1117.36  20
  -1   4 -11 3465.70 891.021   4
  -1   4 -10 135490. 5552.89  20
  -1   4  -9 60068.0 3420.05  20
  -1   4  -9 62579.8 3369.69   1
  -1   4  -8 171506. 4972.93   1
  -1   4  -8 159241. 5090.69  20
  -1   4  -7 40403.5 2168.86   1
  -1   4  -7 39202.6 2335.51  20
  -1   4  -6 3405.57 471.489  17
  -1   4  -6 4224.75 658.077   1
  -1   4  -6 3628.65 694.492  20
  -1   4  -5 11731.0 866.499   1
  -1   4  -5 11687.4 1065.99  20
  -1   4  -5 12074.1 795.032  17
  -1   4  -4 174435. 3009.81  17
  -1   4  -4 168660. 4801.48  18
  -1   4  -4 171725. 3433.12  20
  -1   4  -3 66800.7 2031.41  17
  -1   4  -3 73552.2 3146.68  18
  -1   4  -2 321031. 6453.19  18
  -1   4  -1 308828. 6287.79  18
  -1   4   0 94602.0 3555.88  18
  -1   4   1 175522. 4939.26  18
  -1   4   2 126133. 4281.50  18
  -1   4   3 107994. 3984.96  18
  -1   4   4 61945.0 3030.58  18
  -1   4   5 96488.4 3777.14  18
  -1   4   6 24511.0 1945.30  18
  -1   4   6 20651.7 1424.44   6
  -1   4   7 131202. 3642.14   6
  -1   4   7 136711. 3555.87  10
  -1   4   8 1072.30 420.061   6
  -1   4   8 1274.63 497.087  14
  -1   4   8 1732.82 467.366  10
  -1   4   9 160.241 263.379  10
  -1   4   9 336.630 380.801  14
  -1   4  10 32718.7 1552.73   5
  -1   4  10 32848.2 1735.52  10
  -1   4  10 31094.6 1880.50  14
  -1   4  11 12578.6 1187.34  14
  -1   4  11 11922.2 1009.63  10
  -1   4  12 1599.49 513.852  14
  -1   4  13 27396.5 1508.70  14
  -1   5 -16 10281.8 1034.97   4
  -1   5 -15 1829.58 580.551   4
  -1   5 -14 20145.0 1824.59   4
  -1   5 -13 51971.9 2930.51   4
  -1   5 -12 981.169 733.091  20
  -1   5 -12 558.075 488.490   4
  -1   5 -11 90228.7 3744.20   4
  -1   5 -11 79757.8 4392.45  20
  -1   5 -10 22640.6 2214.56  20
  -1   5 -10 21912.0 1790.63   4
  -1   5  -9 90712.3 4084.97  20
  -1   5  -9 102779. 2892.01  17
  -1   5  -8 86529.3 3657.37  20
  -1   5  -8 91363.7 2589.50  17
  -1   5  -7 31650.0 2009.00  20
  -1   5  -7 34748.9 1536.20  17
  -1   5  -7 35824.4 2564.33  18
  -1   5  -6 32240.1 1450.27  17
  -1   5  -6 33142.7 1840.24  20
  -1   5  -6 30160.3 2322.96  18
  -1   5  -5 186039. 3573.19  17
  -1   5  -5 193292. 3783.15  20
  -1   5  -5 191870. 5637.26  18
  -1   5  -4 105251. 2887.98  17
  -1   5  -4 105503. 4176.94  18
  -1   5  -3 36586.9 2437.06  18
  -1   5  -2 371435. 7764.11  18
  -1   5  -1 3107.17 887.821  18
  -1   5   0 3833.65 998.392  18
  -1   5   1 66117.2 3541.99  18
  -1   5   2 407.126 762.836  18
  -1   5   3 129270. 5050.82  18
  -1   5   4 204321. 6277.14  18
  -1   5   5 17620.5 1257.05  10
  -1   5   5 15806.5 1380.61  14
  -1   5   5 18308.9 2000.77  18
  -1   5   5 17565.2 1418.74   6
  -1   5   6 53081.7 2581.00  14
  -1   5   6 57346.6 2590.88   6
  -1   5   7 3787.42 668.732  10
  -1   5   7 2811.48 628.432  14
  -1   5   7 3764.37 757.139   6
  -1   5   8 631.267 445.394   6
  -1   5   8 119.461 319.642  10
  -1   5   8 600.081 427.687  14
  -1   5   9 25671.3 1576.27  10
  -1   5   9 25492.7 1645.90  14
  -1   5   9 25455.6 1485.10   5
  -1   5  10 10059.7 884.246   5
  -1   5  10 10714.3 1082.61  14
  -1   5  10 10863.3 993.650  10
  -1   5  11 6048.32 769.684  14
  -1   6 -17 7403.64 618.791   4
  -1   6 -16 879.202 388.321   4
  -1   6 -15 58269.7 2774.04   4
  -1   6 -14 19479.5 1790.65   4
  -1   6 -13 636.165 694.679   4
  -1   6 -12 69414.0 3434.59   4
  -1   6 -11 47437.6 2816.18   4
  -1   6 -10-303.058 306.437   4
  -1   6  -9 109593. 3908.58   4
  -1   6  -8 51900.0 2164.78  17
  -1   6  -7 89528.8 4173.86  18
  -1   6  -7 89969.7 2800.22  17
  -1   6  -6 135522. 3499.18  17
  -1   6  -6 144761. 5318.58  18
  -1   6  -5 17955.4 1948.55  18
  -1   6  -4 30371.5 2502.29  18
  -1   6  -3 87207.7 4177.22  18
  -1   6  -2 5108.13 1121.48  18
  -1   6  -1 118488. 5094.33  18
  -1   6   0 85431.1 4477.95  18
  -1   6   1 3212.72 1062.83  18
  -1   6   2 55588.0 3749.25  18
  -1   6   3 63752.2 2983.33  15
  -1   6   3 64891.4 2553.48  10
  -1   6   3 59855.7 3865.43  18
  -1   6   4 13925.1 1962.34  18
  -1   6   4 11232.9 1224.49   6
  -1   6   4 13435.4 1207.42  10
  -1   6   4 10918.7 1254.98  15
  -1   6   5 10289.4 1259.47  15
  -1   6   5 9753.69 1151.02   6
  -1   6   5 9088.11 1519.43  18
  -1   6   5 9312.15 1071.43  10
  -1   6   6 9188.98 1034.34  10
  -1   6   6 7920.06 1091.85   6
  -1   6   7 1679.91 596.299  10
  -1   6   7 885.929 523.769   6
  -1   6   8 27225.0 1558.70  14
  -1   6   8 27479.7 1648.65  10
  -1   6   8 27691.5 1608.50   5
  -1   6   9 4649.00 651.660   5
  -1   6   9 4500.57 705.396  10
  -1   6  10 1989.59 380.610   5
  -1   7 -17 1395.04 333.776   4
  -1   7 -16 31167.1 1782.77   4
  -1   7 -15 17953.7 1612.58   4
  -1   7 -14 3800.90 984.115   4
  -1   7 -13 13171.8 1594.19   4
  -1   7 -12 72045.1 3510.23   4
  -1   7 -11 15746.9 1699.41   4
  -1   7 -10 104583. 4079.34   4
  -1   7 -10 101607. 3503.84  16
  -1   7  -9 63326.5 2792.17  16
  -1   7  -9 63308.6 3083.68   4
  -1   7  -8 105636. 3572.90  16
  -1   7  -8 99013.9 3685.55   4
  -1   7  -8 101948. 3388.39  17
  -1   7  -7 70264.5 4063.82  18
  -1   7  -7 70559.1 2927.40  16
  -1   7  -6 11228.9 1593.46  18
  -1   7  -5-66.7697 513.283  18
  -1   7  -4 180890. 6617.02  18
  -1   7  -3 36260.7 3013.77  18
  -1   7  -2 105441. 5254.41  18
  -1   7  -1 72675.9 4485.10  18
  -1   7  -1 61235.1 3339.76   7
  -1   7  -1 73332.0 3125.71  15
  -1   7   0 8509.40 1335.55   7
  -1   7   0 10917.1 1314.90  15
  -1   7   0 8458.74 1658.11  18
  -1   7   0 9647.56 1279.42  10
  -1   7   1 10263.1 1238.81  10
  -1   7   1 13019.8 2073.42  18
  -1   7   1 10789.1 1328.69  15
  -1   7   1 10098.6 1597.52   7
  -1   7   2 6502.68 1343.93   7
  -1   7   2 6268.58 1005.16  15
  -1   7   2 5989.61 925.652  10
  -1   7   2 7416.54 1593.39  18
  -1   7   3 391.138 459.077   6
  -1   7   3 190.485 461.741  15
  -1   7   3 1225.21 553.976  10
  -1   7   3 196.316 266.564   7
  -1   7   3-717.231 502.556  18
  -1   7   4 41334.4 2413.27   6
  -1   7   4 46015.0 2375.96  10
  -1   7   4 41576.9 2619.97  15
  -1   7   5 50966.6 2496.64  10
  -1   7   5 49587.1 2644.11   6
  -1   7   6 4818.90 921.458   6
  -1   7   6 5577.08 859.072  10
  -1   7   7 32227.3 1721.29   5
  -1   7   7 29493.5 1719.71  10
  -1   7   8 1084.82 467.806  10
  -1   7   8 1640.94 483.059   5
  -1   7   9 922.791 337.020   5
  -1   8 -17 13934.4 894.926   4
  -1   8 -16 14766.7 1241.74   4
  -1   8 -15 1400.16 656.849   4
  -1   8 -14 17339.2 1721.03   4
  -1   8 -13 46693.8 2777.66   4
  -1   8 -12 432.792 605.080   4
  -1   8 -11 96790.4 3953.68   4
  -1   8 -10 25921.2 2025.72   4
  -1   8  -9 61591.5 3054.48   4
  -1   8  -8 14910.1 1471.51   4
  -1   8  -7 676.044 556.612  18
  -1   8  -7 900.994 523.896   7
  -1   8  -6 2357.83 672.639   7
  -1   8  -6 1259.24 724.365  18
  -1   8  -5 82188.1 4879.45  18
  -1   8  -5 86838.9 3337.58  15
  -1   8  -5 88590.4 3423.67   7
  -1   8  -4 27699.0 1943.84  15
  -1   8  -4 28434.5 2071.64   7
  -1   8  -4 27971.3 2980.45  18
  -1   8  -3 41777.4 2456.92  15
  -1   8  -3 37932.4 2489.79   7
  -1   8  -3 39325.7 3449.86  18
  -1   8  -2 39811.6 3521.95  18
  -1   8  -2 40503.7 2444.86  15
  -1   8  -2 37760.5 2676.78   7
  -1   8  -1 5277.14 1032.18  15
  -1   8  -1 6294.85 1365.38  18
  -1   8  -1 4110.76 1049.28   7
  -1   8   0 5294.70 1052.60  15
  -1   8   0 5666.08 1217.27   7
  -1   8   0 4006.32 1385.57  18
  -1   8   0 5004.79 1034.82   8
  -1   8   1 41491.6 2558.35  15
  -1   8   1 34246.1 2297.20  10
  -1   8   2 19237.9 1776.38  15
  -1   8   2 18500.2 1621.79   6
  -1   8   2 15417.9 1552.86  10
  -1   8   3 41809.4 2401.94   6
  -1   8   3 35143.8 2227.48  10
  -1   8   3 39981.7 2505.47  15
  -1   8   4 65681.8 2896.46  10
  -1   8   4 79602.4 3236.95   6
  -1   8   5 1453.28 636.037   6
  -1   8   5 1332.46 599.708  10
  -1   8   6 15971.9 1138.05   5
  -1   8   7 2430.33 461.542   5
  -1   8   8 862.816 279.962   5
  -1   9 -16 333.195 295.340   4
  -1   9 -15 27106.3 1701.08   4
  -1   9 -14 30491.7 1956.82   4
  -1   9 -13 1406.05 629.461   4
  -1   9 -12 63169.2 2991.58   4
  -1   9 -11 38123.4 2334.98   4
  -1   9 -11 35748.9 1961.50   7
  -1   9 -10 6030.93 973.239   4
  -1   9 -10 6943.66 937.763   7
  -1   9  -9 35615.6 2210.03   4
  -1   9  -9 35282.1 2108.73   7
  -1   9  -8 2175.08 672.281   7
  -1   9  -7 13085.3 1373.97   7
  -1   9  -6 94247.4 3526.30  15
  -1   9  -6 95394.7 3650.53   7
  -1   9  -5 2796.34 784.605  15
  -1   9  -5 2300.11 718.626   7
  -1   9  -4 6208.46 1018.50  15
  -1   9  -4 5480.50 1032.95   7
  -1   9  -3 51633.2 2783.23  15
  -1   9  -3 53179.4 3025.63   7
  -1   9  -2 4026.25 918.899  15
  -1   9  -2 3109.72 910.287   7
  -1   9  -1 11802.0 1418.61  15
  -1   9  -1 10905.5 1485.74   8
  -1   9  -1 9520.44 1478.48   7
  -1   9   0 36517.7 2393.58  15
  -1   9   0 35814.0 2104.95   6
  -1   9   0 32163.6 2386.77   8
  -1   9   0 34577.7 2752.60   7
  -1   9   1 1396.14 564.894   6
  -1   9   1 1902.42 650.805  15
  -1   9   1 360.402 805.265   7
  -1   9   2 17679.7 1504.93   6
  -1   9   3 21031.9 1546.29   6
  -1   9   4-4.83104 392.438   6
  -1   9   4 40.9524 323.038   5
  -1   9   5 25057.2 1209.11   5
  -1   9   6 5566.78 508.967   5
  -1  10 -15 6571.51 692.774   4
  -1  10 -14 7724.91 826.810   4
  -1  10 -13 3410.48 647.311   4
  -1  10 -12 32591.4 1819.87   4
  -1  10 -11 1536.82 510.967   4
  -1  10 -11 1542.97 542.131   7
  -1  10 -10 34682.6 1956.10   7
  -1  10  -9 20936.6 1615.72   7
  -1  10  -8 23835.2 1791.54   7
  -1  10  -7 19759.3 1706.51   7
  -1  10  -6 9708.70 1231.68   7
  -1  10  -5 387.353 403.702  15
  -1  10  -5 824.285 660.160   7
  -1  10  -4 66061.2 2987.23  15
  -1  10  -4 65587.9 3114.96   7
  -1  10  -3 29323.6 2062.76  15
  -1  10  -3 27561.9 2023.58   8
  -1  10  -3 27939.8 2114.23   7
  -1  10  -2 22939.7 1821.81  15
  -1  10  -2 19753.8 1429.19   6
  -1  10  -2 20442.6 1689.27   8
  -1  10  -2 20970.4 1859.01   7
  -1  10  -1 27832.7 1698.07   6
  -1  10  -1 35505.7 2238.63  15
  -1  10  -1 29722.8 1929.55   8
  -1  10  -1 33093.4 2281.90   7
  -1  10   0 189.752 475.869   7
  -1  10   0 1435.51 447.810   6
  -1  10   1 4663.49 724.486   6
  -1  10   1 3640.53 513.178   5
  -1  10   2 12460.8 1008.62   6
  -1  10   2 11817.2 835.468   5
  -1  10   3 4420.27 488.872   5
  -1  10   4 9376.09 578.816   5
  -1  11 -12 816.035 317.550   8
  -1  11 -11 48792.4 1847.93   7
  -1  11 -10 21938.0 1378.32   7
  -1  11  -9 2617.14 593.134   7
  -1  11  -8 4665.32 820.258   7
  -1  11  -7 1516.52 543.343   7
  -1  11  -6 553.453 402.492   7
  -1  11  -5 49378.8 2340.75   8
  -1  11  -5 47705.6 2348.18   7
  -1  11  -4 15829.6 1328.70   8
  -1  11  -4 18147.8 1476.94   7
  -1  11  -3 27050.7 1562.36   8
  -1  11  -3 26412.5 1684.40   7
  -1  11  -3 26566.7 1347.75   6
  -1  11  -2 12653.8 926.782   6
  -1  11  -2 12473.7 958.270   8
  -1  11  -2 11279.2 1108.89   7
  -1  11  -1 1370.05 342.793   6
  -1  11   0 433.858 220.338   6
  -1  12 -11 5933.44 528.065   8
  -1  12 -10 2087.59 367.379   7
  -1  12 -10 2142.70 385.720   8
  -1  12  -9 11221.3 878.415   8
  -1  12  -9 11377.0 814.518   7
  -1  12  -8 2793.75 467.265   7
  -1  12  -8 2692.10 494.545   8
  -1  12  -7 1125.43 347.600   7
  -1  12  -7 578.217 340.135   8
  -1  12  -6 24537.7 1277.39   8
  -1  12  -6 25336.4 1328.17   7
  -1  12  -5 5567.33 587.396   8
  -1  12  -5 6560.93 694.654   7
  -1  12  -4 3910.31 424.486   8
   0  -8  17 2409.97 359.754  10
   0  -7  17 11022.4 869.513  10
   0  -6  12 2622.59 488.053   9
   0  -6  13 3377.00 590.307   9
   0  -6  14 65048.8 2322.58   9
   0  -6  17 18319.3 1287.18  10
   0  -5  11 3747.28 626.787   9
   0  -5  12 6946.78 864.525   9
   0  -5  13 95478.5 3093.12   9
   0  -5  14 9466.59 999.607   9
   0  -5  15 386.283 387.361   9
   0  -5  16 34188.9 2420.24  10
   0  -5  17 1114.50 460.912  10
   0  -4  -4 57176.7 2896.13   1
   0  -4  -3 128647. 3780.40   1
   0  -4  -2 33637.5 1676.31   1
   0  -4  -1 397380. 4666.36   1
   0  -4  11 10175.4 975.881  14
   0  -4  11 15216.2 1315.39   9
   0  -4  12 14532.8 1290.65   9
   0  -4  12 11206.4 1133.92  14
   0  -4  13 3797.24 728.414   9
   0  -4  13 3045.37 749.073  14
   0  -4  14-93.1975 424.988   9
   0  -4  15 48306.2 2115.50   9
   0  -4  16 8241.40 1326.94  10
   0  -4  17 20025.7 1458.40  10
   0  -3  -7-131.286 754.567   1
   0  -3  -6 205286. 5284.69  20
   0  -3  -6 201841. 6535.12   1
   0  -3  -5 66833.7 3407.44   1
   0  -3  -5 69178.1 2810.47  20
   0  -3  -4 9575.46 951.957  20
   0  -3  -4 9847.96 1223.62   1
   0  -3  -3 32682.7 1879.79   1
   0  -3  -3 32812.0 1477.52  20
   0  -3  -2 160688. 3533.41   1
   0  -3  -2 160623. 2665.52  20
   0  -3  -1 42132.7 1504.70   1
   0  -3  -1 45445.9 1051.11  20
   0  -3   0 598903. 4036.15   1
   0  -3  11 25704.3 1698.00   9
   0  -3  11 23882.7 1509.76  14
   0  -3  12 4973.26 812.227   9
   0  -3  12 4551.18 778.668  14
   0  -3  13 651.514 506.906   9
   0  -3  13 228.313 477.749  14
   0  -3  14 74328.6 2838.04   9
   0  -3  14 71852.2 3064.01  14
   0  -3  15 9727.34 1025.57   9
   0  -3  15 6993.04 1413.62  10
   0  -3  16 19506.9 1878.37  10
   0  -3  17 8315.85 883.846  10
   0  -2  -9 101354. 4870.04  20
   0  -2  -8 765.342 639.697  20
   0  -2  -8-14.9917 621.494   1
   0  -2  -7 64677.1 3446.41  20
   0  -2  -7 67240.5 3984.14   1
   0  -2  -6 42024.0 2559.22  20
   0  -2  -6 37973.8 2732.58   1
   0  -2  -5 1210.28 487.855  20
   0  -2  -5 1573.95 639.408   1
   0  -2  -4 42715.7 2334.87   1
   0  -2  -4 40278.9 1982.87  20
   0  -2  -3 28092.2 1640.82   1
   0  -2  -3 28858.1 1446.09  20
   0  -2  -2 257729. 4185.27   1
   0  -2  -2 247271. 3481.30  20
   0  -2  -1 707823. 5709.02   1
   0  -2  -1 714005. 4418.51  20
   0  -2   0 365269. 1572.41  20
   0  -2   0 370594. 2886.67   1
   0  -2  11 14688.8 1314.96   9
   0  -2  11 14839.7 1251.05  14
   0  -2  12 10708.0 1156.11   9
   0  -2  12 10460.3 1161.34  14
   0  -2  13 66845.1 2775.69   9
   0  -2  13 70488.4 3786.31  10
   0  -2  13 77847.4 3068.79  14
   0  -2  14 3873.02 719.995   9
   0  -2  14 4345.36 940.102  14
   0  -2  14 2685.91 819.215  10
   0  -2  15 20901.4 1403.91   9
   0  -2  15 21519.6 1657.60  14
   0  -2  15 18399.3 1937.33  10
   0  -2  16 4891.56 882.504  10
   0  -2  17 505.028 207.483  10
   0  -1 -10 12541.0 1929.99  20
   0  -1  -9 405.966 619.846   1
   0  -1  -9 1356.44 664.226  20
   0  -1  -8 61640.5 3937.36   1
   0  -1  -8 59459.6 3672.08  20
   0  -1  -7 162333. 5827.38   1
   0  -1  -7 169239. 5654.32  20
   0  -1  -6 5023.18 1113.83   1
   0  -1  -6 5276.18 1037.57  20
   0  -1  -5 294914. 6320.96   1
   0  -1  -5 313565. 6190.72  20
   0  -1  -4 106650. 3343.66   1
   0  -1  -4 110833. 3240.76  20
   0  -1  -3 18640.5 1253.84   1
   0  -1  -3 18643.7 1169.86  20
   0  -1  -2 64363.2 1903.20   1
   0  -1  -2 66549.2 1771.47  20
   0  -1  -1 164039. 2020.16  20
   0  -1  -1 160501. 1464.65   2
   0  -1  -1 166392. 2359.71   1
   0  -1  10 19693.9 1498.33   9
   0  -1  10 17659.9 1297.86  14
   0  -1  11 10353.7 1137.84   9
   0  -1  11 9895.85 1090.61  14
   0  -1  12 17690.5 1460.19   9
   0  -1  12 19633.8 1861.20  10
   0  -1  12 21931.1 1627.31  14
   0  -1  13 12247.1 1204.77   9
   0  -1  13 10950.9 1203.92  14
   0  -1  13 10553.6 1422.19  10
   0  -1  14 1835.50 656.325  10
   0  -1  14 662.514 339.424   9
   0  -1  14 917.383 669.154  14
   0  -1  15 10434.6 1257.48  10
   0  -1  15 12126.8 1220.55  14
   0  -1  16 4738.49 704.386  10
   0   0 -11 4877.43 1298.35  20
   0   0 -10 7716.80 1549.34  20
   0   0  -9 14826.6 2052.80  20
   0   0  -9 16784.8 2140.35   1
   0   0  -8 205598. 6656.37   1
   0   0  -8 214874. 6767.15  20
   0   0  -7 58466.7 3276.75   1
   0   0  -7 57055.0 3223.99  20
   0   0  -6 325940. 6760.19   1
   0   0  -6 317126. 6758.52  20
   0   0  -5 46408.8 2319.12   1
   0   0  -5 45611.9 2337.67  20
   0   0  -4 132602. 3387.90   1
   0   0  -4 138465. 3494.48  20
   0   0  -3 362504. 4838.58  20
   0   0  -3 360837. 4824.47   1
   0   0  -2 60323.7 1594.79   1
   0   0  -2 60102.2 1379.50   2
   0   0  -2 62255.6 1627.94  20
   0   0  10 7181.32 1064.81  10
   0   0  10 7372.72 912.706   9
   0   0  10 7543.98 917.640  14
   0   0  11 3135.21 806.206  10
   0   0  11 3826.93 664.423   9
   0   0  11 3086.27 684.204  14
   0   0  12 5388.88 907.095  10
   0   0  12 5394.78 868.812  14
   0   0  12 4169.64 709.122   9
   0   0  13 1496.97 489.652   9
   0   0  13 1353.80 622.283  14
   0   0  13 1138.72 473.742  10
   0   0  14 24937.7 1787.55  10
   0   0  14 25747.8 1709.33  14
   0   0  15 9348.61 960.864  10
   0   0  15 10712.1 1082.11  14
   0   1 -12 18684.1 2564.45  20
   0   1 -11 9220.71 1729.93  20
   0   1 -10 21863.8 2500.71   1
   0   1 -10 20304.1 2464.25  20
   0   1  -9 230247. 7367.58  20
   0   1  -9 232512. 7215.22   1
   0   1  -8 591.394 635.053   1
   0   1  -8 1187.97 773.743  20
   0   1  -7 167230. 5266.65  20
   0   1  -7 160638. 4939.30   1
   0   1  -6 276365. 5789.90   1
   0   1  -6 280167. 6046.19  20
   0   1  -5 522.982 379.316   1
   0   1  -5 129.097 478.761  20
   0   1  -4 421978. 5773.94  20
   0   1  -4 399574. 5429.23   1
   0   1  -3 870455. 6597.37   1
   0   1  -3 877391. 7017.98  20
   0   1  -2 7476.17 502.447   1
   0   1  -2 7857.38 570.197  20
   0   1  -1 891356. 4192.53   3
   0   1  -1 901350. 5230.04  18
   0   1  -1 897937. 3578.27  20
   0   1   0 26482.5 739.730   3
   0   1   1 167952. 1915.24   3
   0   1   1 158226. 2441.74  18
   0   1   2 62247.4 1656.44  18
   0   1   2 68747.0 1279.20   3
   0   1   3 17815.5 955.901  18
   0   1   3 19618.0 724.955   3
   0   1   4 110241. 2509.62  18
   0   1   9 1063.96 390.169  10
   0   1   9 1360.06 385.271  14
   0   1  10 12426.4 1310.09  10
   0   1  10 12781.3 1160.13   9
   0   1  10 13535.5 1259.48  14
   0   1  11 23283.9 1530.37   9
   0   1  11 19968.9 1530.60  14
   0   1  11 19058.3 1611.46  10
   0   1  12 351.932 377.512  10
   0   1  12 78.3976 254.371   9
   0   1  12 382.087 461.536  14
   0   1  13 40127.0 2101.40  14
   0   1  13 35184.8 1987.56  10
   0   1  14 8079.70 903.594  10
   0   1  14 9349.46 1045.70  14
   0   1  15 6692.69 677.533  10
   0   1  15 9736.60 984.590  14
   0   2 -12 11796.9 1957.95  20
   0   2 -11 14606.5 2087.25  20
   0   2 -10 99679.3 4991.77  20
   0   2  -9 39203.7 2873.80   1
   0   2  -9 38664.8 2891.35  20
   0   2  -8 216023. 5978.95   1
   0   2  -8 213670. 6172.61  20
   0   2  -7 439893. 8024.99  20
   0   2  -7 432338. 7678.13   1
   0   2  -6 4559.72 817.100   1
   0   2  -6 5529.87 911.927  20
   0   2  -5 417626. 6212.49  20
   0   2  -5 403163. 5916.66   1
   0   2  -4 128167. 2853.86   1
   0   2  -4 132332. 3048.97  20
   0   2  -3 31938.7 1273.05  20
   0   2  -3 32957.2 1162.15   1
   0   2  -2 343031. 4646.43  18
   0   2  -2 350829. 3034.75  20
   0   2  -1 52379.8 1802.69  18
   0   2   0 374077. 4028.32   3
   0   2   1 772841. 5927.10   3
   0   2   2 272538. 3617.24   3
   0   2   2 264344. 4385.84  18
   0   2   3 29352.3 1541.37  18
   0   2   4 40708.7 1881.74  18
   0   2   8 34.3291 212.713  14
   0   2   8-748.225 163.126  10
   0   2   9 98137.8 3300.74  14
   0   2   9 99905.4 3449.03  10
   0   2  10 18081.4 1495.51  10
   0   2  10 17781.9 1427.46  14
   0   2  11 2920.07 679.138  14
   0   2  11 2044.53 595.858  10
   0   2  12 23983.7 1648.12  14
   0   2  12 22046.8 1541.91  10
   0   2  13 10598.5 1135.78  14
   0   2  13 9334.97 934.216  10
   0   2  14 2769.60 611.606  14
   0   2  14 3296.85 533.155  10
   0   3 -13 1364.96 767.752   4
   0   3 -12 4702.51 978.858   4
   0   3 -12 4706.01 1215.71  20
   0   3 -11 24539.0 2490.41  20
   0   3 -11 29742.1 2149.75   4
   0   3 -10 23579.9 2310.50  20
   0   3  -9 48665.7 3066.67  20
   0   3  -8 393674. 7989.26  20
   0   3  -7 10391.5 1198.21   1
   0   3  -7 8557.54 1127.17  20
   0   3  -6 194969. 4421.91   1
   0   3  -6 187648. 4477.34  20
   0   3  -5 22708.5 1483.28  18
   0   3  -5 24323.4 1446.92  20
   0   3  -4 1070.44 458.840  18
   0   3  -4 1312.44 384.348  20
   0   3  -3 28942.5 1647.84  18
   0   3  -3 26526.5 1012.76  20
   0   3  -2 315120. 4520.51  17
   0   3  -2 383690. 5753.59  18
   0   3  -1 43126.0 2021.34  18
   0   3   0 669679. 8016.33  18
   0   3   1 46075.3 2248.92  18
   0   3   2 166684. 4306.86  18
   0   3   3 34723.1 1998.81  18
   0   3   4 8857.83 1085.26  18
   0   3   5 69432.4 2992.07  18
   0   3   7-736.640 359.849  14
   0   3   7-131.189 244.382  10
   0   3   8 153117. 4025.85  10
   0   3   8 137107. 3912.41  14
   0   3   9 27285.3 1731.44  10
   0   3   9 25916.5 1743.52  14
   0   3   9 25507.6 1438.97   5
   0   3  10 1562.24 397.259   5
   0   3  10 1522.16 570.833  14
   0   3  10 1551.39 483.857  10
   0   3  11 1801.37 546.934  10
   0   3  11 2888.33 717.246  14
   0   3  12 13070.7 1088.13  10
   0   3  12 14954.0 1311.16  14
   0   3  13-721.341 382.932  10
   0   3  13-47.7000 344.516  14
   0   4 -15 53549.9 2638.48   4
   0   4 -14 506.964 402.496   4
   0   4 -13 3833.50 902.321   4
   0   4 -12 15603.8 2075.61  20
   0   4 -12 16684.4 1689.70   4
   0   4 -11 17532.3 1646.89   4
   0   4 -11 14363.8 1861.10  20
   0   4 -10 80241.3 4122.19  20
   0   4  -9 188893. 5840.20  20
   0   4  -8 14501.2 1538.35  20
   0   4  -7 138408. 3870.33  18
   0   4  -7 134471. 4099.21  20
   0   4  -6 68150.2 2791.86  18
   0   4  -6 61016.6 2015.44  17
   0   4  -6 70293.5 2642.70  20
   0   4  -5 7432.75 971.849  18
   0   4  -5 8000.83 771.600  20
   0   4  -5 7684.06 726.543  17
   0   4  -4 116219. 3682.25  18
   0   4  -4 114773. 2237.19  20
   0   4  -4 124538. 2820.66  17
   0   4  -3 335819. 5150.66  17
   0   4  -3 327830. 6266.34  18
   0   4  -2 72391.3 3031.41  18
   0   4  -1 498657. 8120.21  18
   0   4   0 136655. 4430.07  18
   0   4   1 446870. 8150.04  18
   0   4   2 30641.7 2194.06  18
   0   4   3 119554. 4314.40  18
   0   4   4 52500.4 2944.28  18
   0   4   5 93193.9 3954.62  18
   0   4   6 8776.43 998.627  14
   0   4   6 10604.2 1037.02  10
   0   4   6 8528.28 981.995   6
   0   4   7 130604. 3831.00  14
   0   4   7 135852. 3853.86   6
   0   4   8 869.114 453.740  10
   0   4   8 1022.22 465.371   5
   0   4   8 692.091 399.489  14
   0   4   9 180.696 365.391   5
   0   4   9 84.7262 328.290  10
   0   4   9-696.676 434.827  14
   0   4  10 4843.15 745.883  10
   0   4  10 3278.65 542.504   5
   0   4  10 4297.78 731.762  14
   0   4  11 10525.6 983.638  10
   0   4  11 10091.7 793.800   5
   0   4  11 11394.0 1062.34  14
   0   4  12-119.237 428.059  14
   0   4  12-107.834 338.537  10
   0   5 -16 32670.8 1758.07   4
   0   5 -15 356.611 470.123   4
   0   5 -14 10801.5 1414.28   4
   0   5 -13 116190. 4393.36   4
   0   5 -12 6741.01 1117.41   4
   0   5 -12 7577.28 1363.39  20
   0   5 -11 4664.57 811.363  17
   0   5 -11 5628.98 983.455   4
   0   5 -11 4624.00 1001.60  20
   0   5 -10 105153. 4522.82  20
   0   5 -10 102112. 3308.36  17
   0   5  -9 437.551 390.650  17
   0   5  -9-64.5433 189.436  20
   0   5  -8 67661.6 2454.81  17
   0   5  -8 73377.1 3150.21  20
   0   5  -7 175659. 3715.48  17
   0   5  -7 176951. 4918.64  18
   0   5  -6 116.688 295.087  17
   0   5  -6-181.993 312.776  18
   0   5  -5 182632. 5207.52  18
   0   5  -5 185209. 3879.05  17
   0   5  -4 163991. 3917.75  17
   0   5  -4 154197. 4894.37  18
   0   5  -3 1028.55 580.579  18
   0   5  -2 214030. 6042.73  18
   0   5  -1 50902.9 3066.51  18
   0   5   0 37861.7 2711.58  18
   0   5   1 167666. 5757.92  18
   0   5   2 43229.8 2979.19  18
   0   5   3 36180.2 2782.95  18
   0   5   4 81033.8 2681.39  10
   0   5   4 74476.6 2827.78   6
   0   5   4 79643.7 4110.58  18
   0   5   4 77936.4 3116.54  11
   0   5   5 11911.4 1196.98   6
   0   5   5 13031.6 1169.17  10
   0   5   5 12531.3 1315.69  11
   0   5   6 32481.7 1885.45  10
   0   5   6 31003.3 1971.93   6
   0   5   6 32178.5 2082.12  11
   0   5   7 14910.7 1382.03   6
   0   5   7 16092.5 1355.18  10
   0   5   8-367.427 387.378   5
   0   5   8 7.31780 480.952  10
   0   5   9 22990.0 1518.06  10
   0   5   9 22361.3 1378.16   5
   0   5  10 18989.5 1272.55  10
   0   5  10 18732.4 1146.87   5
   0   5  11 695.579 332.569  10
   0   6 -17 18244.7 1068.03   4
   0   6 -16 17835.2 1349.49   4
   0   6 -15 9542.19 1273.68   4
   0   6 -14 81651.4 3632.91   4
   0   6 -13 4340.72 1050.56   4
   0   6 -12 3351.98 925.157   4
   0   6 -11 20743.8 1877.51   4
   0   6 -10 5970.54 859.611  17
   0   6 -10 5165.79 836.228  16
   0   6 -10 6281.61 1028.86   4
   0   6  -9 112255. 3447.71  17
   0   6  -9 107680. 3512.83  16
   0   6  -8 345112. 5911.05  17
   0   6  -7 2347.15 629.552  17
   0   6  -7 2098.29 661.850  18
   0   6  -6 207353. 6218.79  18
   0   6  -6 200246. 4518.96  17
   0   6  -5 15706.1 1361.42  17
   0   6  -5 16692.7 1838.17  18
   0   6  -4 5302.01 1116.31  18
   0   6  -3 61683.0 3638.07  18
   0   6  -2 74364.5 4067.64  18
   0   6  -1 38052.6 2981.52  18
   0   6   0 201980. 6929.24  18
   0   6   1 6677.37 1438.31  18
   0   6   2 10345.4 1113.67  10
   0   6   2 10276.3 1258.00  15
   0   6   2 10118.8 1242.29  11
   0   6   2 12727.3 1860.19  18
   0   6   2 11634.2 1630.17   7
   0   6   3 13968.3 1279.02  10
   0   6   3 11381.0 1220.64   6
   0   6   3 12431.0 1852.32  18
   0   6   3 14082.7 1674.95   7
   0   6   3 11795.0 1351.71  11
   0   6   3 14195.5 1515.07  15
   0   6   4 9034.49 1234.88  15
   0   6   4 9583.20 1118.80  10
   0   6   4 8424.89 1518.20  18
   0   6   4 8204.16 1054.72   6
   0   6   5 7986.66 1001.87  10
   0   6   5 5190.59 1028.89  15
   0   6   5 6355.34 974.132   6
   0   6   6 42937.6 2251.05  10
   0   6   6 41988.1 2335.22   6
   0   6   7 1672.17 603.874  10
   0   6   7 1919.03 621.837   5
   0   6   8 26915.3 1657.02  10
   0   6   8 26869.6 1525.27   5
   0   6   9 15093.6 1034.96   5
   0   6   9 11647.4 1007.68  10
   0   6  10-24.2213 246.379  10
   0   7 -17 13431.1 940.752   4
   0   7 -16 14087.2 1265.86   4
   0   7 -15 37119.9 2326.80   4
   0   7 -14 233.322 654.582   4
   0   7 -13 11212.4 1491.46   4
   0   7 -12 48604.1 2906.72   4
   0   7 -11 73556.1 3524.15   4
   0   7 -11 72045.0 3028.31  16
   0   7 -10 13797.5 1376.15  16
   0   7 -10 14935.4 1620.68   4
   0   7 -10 13039.5 1371.43  17
   0   7  -9 117256. 3886.24  17
   0   7  -9 118072. 4249.29   4
   0   7  -9 115257. 3892.75  16
   0   7  -8-613.709 461.305  17
   0   7  -8-449.225 461.726  16
   0   7  -7 65186.5 2872.05  16
   0   7  -7 57033.9 2704.18   4
   0   7  -6 5380.42 1137.60  18
   0   7  -6 4873.15 827.910  16
   0   7  -5 16313.5 2080.93  18
   0   7  -5 16133.7 1447.58  16
   0   7  -4 56565.4 3778.95  18
   0   7  -4 51948.7 2546.11  16
   0   7  -3 149425. 6184.08  18
   0   7  -3 145366. 4315.82  15
   0   7  -3 138226. 4242.19  16
   0   7  -3 147503. 4580.86   7
   0   7  -2 4755.08 904.160   7
   0   7  -2 4829.16 979.785  15
   0   7  -2 5332.53 1255.50  18
   0   7  -1 211779. 5466.59  15
   0   7  -1 217128. 7718.50  18
   0   7   0 1818.56 713.228  10
   0   7   0 533.915 380.240  15
   0   7   0 474.365 526.495   7
   0   7   0 315.125 506.521  18
   0   7   1 27320.8 2889.86  18
   0   7   1 26898.3 2059.92  15
   0   7   1 23714.8 1839.23  10
   0   7   2 23512.2 1758.36   6
   0   7   2 26442.2 2084.19  15
   0   7   2 27522.0 1959.64  10
   0   7   2 25539.6 2744.62  18
   0   7   2 21764.4 2487.14   7
   0   7   3 16102.6 1505.01   6
   0   7   3 16341.0 1683.30  15
   0   7   3 15669.2 1493.75  10
   0   7   3 15355.0 1883.97   7
   0   7   4 10387.0 1229.48  10
   0   7   4 9612.62 1165.00   6
   0   7   4 8763.21 1315.44  15
   0   7   5 87707.6 3271.22  10
   0   7   5 88774.2 3373.05   6
   0   7   6 2817.62 693.144   5
   0   7   6 1838.65 726.161  10
   0   7   7 23179.5 1373.38   5
   0   7   7 20219.9 1441.04  10
   0   7   8 3485.49 531.377   5
   0   7   8 2588.44 528.666  10
   0   8 -17 4563.55 546.066   4
   0   8 -16 33202.8 1804.17   4
   0   8 -15 4800.29 868.854   4
   0   8 -14 10507.5 1346.30   4
   0   8 -13 27027.5 2079.83   4
   0   8 -12 16470.6 1685.84   4
   0   8 -11 7582.65 1115.10  16
   0   8 -11 7301.81 1169.07   4
   0   8 -10 17922.1 1606.67  16
   0   8 -10 18421.5 1695.15   4
   0   8  -9 17386.4 1636.99  16
   0   8  -9 14408.7 1493.42   4
   0   8  -8 91119.4 3629.88  16
   0   8  -8 83089.8 3341.27   4
   0   8  -7 29494.6 2070.40  16
   0   8  -6 13421.2 2081.67  18
   0   8  -6 12245.9 1328.60  15
   0   8  -6 12351.8 1387.42  16
   0   8  -5 48441.9 3688.42  18
   0   8  -5 50948.5 2676.65  15
   0   8  -5 49812.0 2673.29  16
   0   8  -5 52458.2 2687.91   7
   0   8  -4 96397.2 5256.08  18
   0   8  -4 91465.7 3590.39  15
   0   8  -4 89302.1 3648.40   7
   0   8  -3 1426.37 742.953  18
   0   8  -3 665.525 559.398  15
   0   8  -3 1361.91 560.827   7
   0   8  -2 51177.7 3893.94  18
   0   8  -2 52264.5 2858.35  15
   0   8  -2 55513.6 3276.36   7
   0   8  -1 10674.5 1370.58  15
   0   8  -1 11891.7 1882.16  18
   0   8  -1 9976.96 1524.24   7
   0   8   0 7942.92 1215.90  15
   0   8   0 6260.18 1246.99   7
   0   8   0 7525.11 955.192   6
   0   8   1 48800.5 2465.68   6
   0   8   1 42651.6 2513.49  10
   0   8   1 50680.4 2822.99  15
   0   8   2 25309.6 1816.14   6
   0   8   2 22054.3 1832.32  10
   0   8   2 23973.2 1988.88  15
   0   8   3 1322.28 682.756  15
   0   8   3 2405.40 624.541   6
   0   8   3 2330.28 863.184  10
   0   8   4 38857.8 2400.32  15
   0   8   4 42053.6 1922.79   5
   0   8   4 38388.3 2218.76  10
   0   8   4 43407.3 2212.11   6
   0   8   5 1088.07 656.929  10
   0   8   5 1791.47 477.355   5
   0   8   6 13144.5 950.043   5
   0   8   7 16890.2 911.626   5
   0   9 -16 10714.9 906.716   4
   0   9 -15 11623.8 1098.04   4
   0   9 -14 17769.3 1436.99   4
   0   9 -13 1901.81 414.651   7
   0   9 -13 974.024 586.388   4
   0   9 -12 12434.1 1130.82   7
   0   9 -12 13355.1 1355.42   4
   0   9 -11 32202.0 1884.46   7
   0   9 -11 33724.8 2107.60   4
   0   9 -10 40499.8 2194.28   7
   0   9 -10 39492.0 2262.30   4
   0   9  -9 42878.6 2321.24   7
   0   9  -8 53507.9 2659.63   7
   0   9  -7 826.915 513.160   7
   0   9  -6 72982.0 3138.61  15
   0   9  -6 71192.2 3189.03   7
   0   9  -5 10603.2 1288.92  15
   0   9  -5 10529.0 1310.99   7
   0   9  -4 516.398 584.361  15
   0   9  -4 1338.67 591.704   7
   0   9  -3 41469.1 2503.84  15
   0   9  -3 42146.6 2676.59   7
   0   9  -2 29036.2 1790.94   6
   0   9  -2 31999.7 2256.22  15
   0   9  -2 32627.4 2436.91   7
   0   9  -1 5205.05 788.581   6
   0   9  -1 5501.46 1053.92  15
   0   9  -1 5640.52 931.692   8
   0   9  -1 6316.34 1268.08   7
   0   9   0 54821.4 2446.16   6
   0   9   0 58852.1 3319.98   7
   0   9   0 61911.1 2986.54  15
   0   9   1 7961.55 1164.58  15
   0   9   1 7058.76 1239.00   7
   0   9   1 7628.92 944.563   6
   0   9   1 8037.10 852.366   5
   0   9   2 4118.36 881.514  15
   0   9   2 3240.55 591.908   5
   0   9   2 4083.58 710.470   6
   0   9   3 14263.3 1129.64   6
   0   9   3 13608.7 987.727   5
   0   9   4 8973.57 761.900   5
   0   9   5 2738.61 394.172   5
   0  10 -15 12495.3 812.955   4
   0  10 -14 569.357 293.563   4
   0  10 -13 460.052 336.262   4
   0  10 -13 597.109 333.556   7
   0  10 -12 17571.2 1256.23   4
   0  10 -12 17202.1 1181.82   7
   0  10 -11 29828.5 1691.99   7
   0  10 -10 16256.9 1364.65   7
   0  10  -9 36778.3 2110.23   7
   0  10  -8 1720.69 633.851   7
   0  10  -7 52200.6 2639.06   7
   0  10  -6 12225.9 1198.30  15
   0  10  -6 11495.3 1319.83   7
   0  10  -5 10220.8 1202.09  15
   0  10  -5 11059.2 1317.74   7
   0  10  -4 12562.2 1335.56  15
   0  10  -4 11671.5 1350.62   7
   0  10  -3 75355.7 2996.75   8
   0  10  -3 77573.9 3270.68   7
   0  10  -3 78179.8 3169.13  15
   0  10  -2 573.178 387.309   6
   0  10  -2 614.527 515.336  15
   0  10  -2-183.132 494.320   7
   0  10  -2 291.010 440.747   8
   0  10  -1 34494.8 1665.33   6
   0  10  -1 35878.2 2093.75  15
   0  10  -1 35676.0 2090.17   7
   0  10   0 1921.26 463.198   6
   0  10   0 1733.63 633.407  15
   0  10   0 2105.33 403.823   5
   0  10   1 2523.08 427.619   5
   0  10   2 1439.82 309.668   5
   0  10   3 15841.4 707.431   5
   0  11 -12 9314.34 721.820   7
   0  11 -11 7417.07 735.419   7
   0  11 -10 30532.2 1577.84   7
   0  11  -9-542.957 451.832   7
   0  11  -8 6708.38 871.580   7
   0  11  -7 6520.85 877.894   7
   0  11  -6 5352.25 817.247   7
   0  11  -5 9366.94 971.531   8
   0  11  -5 9880.66 1034.58   7
   0  11  -4 37127.0 1710.61   8
   0  11  -4 37876.3 1892.70   7
   0  11  -3 173.685 256.312   8
   0  11  -3 464.307 293.349   7
   0  12 -10 1835.50 321.511   8
   0  12  -9 7121.65 614.101   8
   0  12  -9 6642.51 573.937   7
   0  12  -8 13664.9 861.060   8
   0  12  -8 13024.3 841.818   7
   0  12  -7 191.004 207.947   8
   0  12  -7 226.095 241.639   7
   0  12  -6 3816.23 435.208   8
   0  12  -6 4653.53 517.387   7
   0  12  -5 14437.1 820.363   7
   1  -8  17 10112.3 743.327  10
   1  -7  17 1131.28 360.424  10
   1  -6  11 37812.9 1822.81   9
   1  -6  12 57605.2 2281.47   9
   1  -6  13 904.971 413.336   9
   1  -6  17 9758.86 936.465  10
   1  -5  10 20448.8 1361.90   9
   1  -5  11 78848.8 2727.88   9
   1  -5  12 421.766 368.841   9
   1  -5  13 45467.4 2152.55   9
   1  -5  14 18468.7 1395.93   9
   1  -5  16 12046.3 1431.30  10
   1  -5  17 22898.8 1471.76  10
   1  -4  -3 123976. 2680.37  20
   1  -4  -2 152275. 2516.78  20
   1  -4  -1 205699. 2416.18  20
   1  -4  11 3065.14 595.504   9
   1  -4  11 2612.42 691.642  14
   1  -4  12 45080.7 2198.45   9
   1  -4  12 35692.3 2060.48  14
   1  -4  13 13726.4 1257.07   9
   1  -4  14 8922.36 1068.34   9
   1  -4  15 14310.6 1757.08  10
   1  -4  16 39996.3 2485.61  10
   1  -4  17 1383.09 483.251  10
   1  -3  -8 149844. 5287.38  20
   1  -3  -7 22142.7 1956.03  20
   1  -3  -6 94657.6 3596.50  20
   1  -3  -5 95870.1 3278.15  20
   1  -3  -4 19107.6 1304.05  20
   1  -3  -3 66737.8 2081.32  20
   1  -3  -2 409171. 4338.11  20
   1  -3  -1 216718. 2557.24  20
   1  -3   0 147018. 1753.03  20
   1  -3  11 20838.6 1530.13  14
   1  -3  11 22768.7 1572.04   9
   1  -3  12 7999.88 977.496   9
   1  -3  12 6005.78 1009.28  14
   1  -3  13 4006.71 754.212   9
   1  -3  13 2542.13 831.681  14
   1  -3  14 14004.0 1789.12  10
   1  -3  14 15126.6 1331.93   9
   1  -3  15 40364.3 2779.46  10
   1  -3  16 1341.67 623.981  10
   1  -3  17 11922.4 965.351  10
   1  -2 -10 27904.0 2666.54  20
   1  -2  -9 63459.5 3910.60  20
   1  -2  -8 23255.1 2228.85  20
   1  -2  -7 11920.2 1526.48  20
   1  -2  -6 104134. 4372.99   1
   1  -2  -6 101265. 3839.71  20
   1  -2  -5 29068.6 2082.72   1
   1  -2  -5 30525.8 1893.97  20
   1  -2  -4 170102. 4304.11   1
   1  -2  -4 162172. 3788.29  20
   1  -2  -3 67993.7 2383.44   1
   1  -2  -3 69092.9 2125.76  20
   1  -2  -2 26823.8 1124.35  20
   1  -2  -1 408751. 3454.39  20
   1  -2   0 270081. 2233.88  20
   1  -2  10 50932.6 2284.79   9
   1  -2  10 50911.8 2207.80  14
   1  -2  11 69214.7 2779.11   9
   1  -2  11 71709.0 2849.33  14
   1  -2  12 2901.44 650.998   9
   1  -2  12 2529.54 727.793  14
   1  -2  13 32364.4 2539.51  10
   1  -2  13 33749.3 1980.85   9
   1  -2  13 33267.2 2172.75  14
   1  -2  14 29827.4 2085.76  14
   1  -2  14 32158.2 2468.82  10
   1  -2  15 675.954 608.755  10
   1  -2  16 12344.1 1181.23  10
   1  -1 -11 9621.11 1816.98  20
   1  -1 -10 33974.0 3114.04  20
   1  -1  -9 47588.2 3521.74  20
   1  -1  -8 11210.4 1635.10  20
   1  -1  -7 289462. 7593.41   1
   1  -1  -7 273543. 6951.40  20
   1  -1  -6 138349. 4687.09   1
   1  -1  -6 141002. 4475.25  20
   1  -1  -5 558391. 7904.03  20
   1  -1  -5 553221. 8355.47   1
   1  -1  -4 284900. 4888.17  20
   1  -1  -4 289553. 5223.26   1
   1  -1  -3 358209. 4689.13  20
   1  -1  -3 358397. 5060.17   1
   1  -1  -2 623946. 5085.40  20
   1  -1  -1 113885. 1723.85  20
   1  -1   0 6496.15 347.270  20
   1  -1  10 90150.1 3083.00   9
   1  -1  10 89195.4 2984.60  14
   1  -1  11 10224.2 1328.90  10
   1  -1  11 11056.2 1158.57  14
   1  -1  11 10785.9 1120.36   9
   1  -1  12 6060.71 911.342   9
   1  -1  12 4691.03 903.951  10
   1  -1  12 5414.80 885.815  14
   1  -1  13 19532.6 1809.69  10
   1  -1  13 20257.6 1502.62   9
   1  -1  13 20888.0 1697.70  14
   1  -1  14 5169.57 898.967  10
   1  -1  14 6660.70 1056.91  14
   1  -1  15 10728.3 1165.28  10
   1  -1  16 22852.8 1322.77  10
   1   0 -11 40017.2 3556.50  20
   1   0 -10 49215.8 3715.63  20
   1   0  -9 24082.1 2518.03  20
   1   0  -8 390352. 8861.52  20
   1   0  -7 128583. 4761.74   1
   1   0  -7 123440. 4557.30  20
   1   0  -6 473483. 7957.79  20
   1   0  -6 501000. 8407.35   1
   1   0  -5 111715. 3419.50  20
   1   0  -5 106409. 3472.28   1
   1   0  -4 42700.6 1974.42   1
   1   0  -4 41267.2 1822.01  20
   1   0  -3 316912. 4209.82  20
   1   0  -2 252014. 3064.41  20
   1   0  -1 51635.9 1050.85  20
   1   0   0 640351. 3858.89  20
   1   0   9 55555.2 2301.15  14
   1   0   9 60390.0 2812.67  10
   1   0  10 1430.69 488.385  10
   1   0  10 1023.89 365.632   9
   1   0  10 1551.29 549.860  14
   1   0  11 18323.4 1399.11   9
   1   0  11 17487.3 1458.72  14
   1   0  11 15452.3 1550.30  10
   1   0  12 19699.4 1598.64  14
   1   0  12 17076.7 1640.22  10
   1   0  13 5842.41 961.045  10
   1   0  13 5986.34 1027.50  14
   1   0  14 6272.79 901.148  10
   1   0  14 6420.48 1004.83  14
   1   0  15 24415.1 1461.54  10
   1   1 -12 166353. 7253.14  20
   1   1 -11 75271.7 4701.83  20
   1   1 -10 71485.6 4336.00  20
   1   1  -9 136704. 5526.39  20
   1   1  -8 41326.0 2822.70  20
   1   1  -7 238364. 6037.07  20
   1   1  -6 100631. 3533.85  20
   1   1  -5 5952.74 837.555  20
   1   1  -4 314293. 2898.56   3
   1   1  -4 300772. 4647.87  20
   1   1  -3 29993.0 924.015   3
   1   1  -3 28572.5 1235.80  20
   1   1  -3 28053.5 608.227  18
   1   1  -2 107599. 1587.02  18
   1   1  -2 109436. 1785.04   3
   1   1  -2 106018. 1839.47  20
   1   1  -1 380579. 2571.90  20
   1   1  -1 371440. 3498.68  18
   1   1   0 116260. 1963.83  17
   1   1   4 1565.57 315.015   3
   1   1   5 138931. 2620.21   3
   1   1   9 21585.1 1412.98   9
   1   1   9 19557.8 1465.33  14
   1   1   9 20666.4 1667.39  10
   1   1  10 24344.8 1537.74   9
   1   1  10 22116.5 1605.30  14
   1   1  10 20610.8 1673.97  10
   1   1  11 29765.5 1981.88  10
   1   1  11 33874.7 2036.79  14
   1   1  12 1270.52 558.866  10
   1   1  12 1595.15 549.183  14
   1   1  13 5936.83 850.643  10
   1   1  13 5892.01 970.419  14
   1   1  14 14290.6 1124.04  10
   1   1  14 14444.1 1298.69  14
   1   1  15 481.845 267.108  10
   1   2 -12 4371.28 1330.66  20
   1   2 -11 52564.6 3732.14  20
   1   2 -10 112919. 5145.71  20
   1   2  -9 16696.8 1874.67  20
   1   2  -8 9079.70 1300.96  20
   1   2  -7 488432. 8276.71  20
   1   2  -6 76423.4 2962.51  20
   1   2  -5 168957. 2264.21  18
   1   2  -5 179952. 3968.74  20
   1   2  -4 174496. 2936.68   3
   1   2  -4 173679. 3318.32  20
   1   2  -3 34812.6 1326.14  18
   1   2  -3 37543.2 1378.70   3
   1   2  -3 34060.4 1224.05  20
   1   2  -2 27575.8 1283.59  18
   1   2  -2 28445.1 798.901  20
   1   2  -1 286412. 4283.11  18
   1   2   0 40646.7 1508.87   3
   1   2   1 281744. 4668.32  18
   1   2   1 273324. 3949.68   3
   1   2   2 161108. 3143.02   3
   1   2   2 164899. 3725.71  18
   1   2   3 143718. 3070.35   3
   1   2   3 154720. 3805.27  18
   1   2   4 56334.4 2012.87   3
   1   2   8 45357.2 1853.57   5
   1   2   8 46760.1 2195.48  14
   1   2   8 49569.9 2416.73  10
   1   2   9 16938.4 1189.81   5
   1   2   9 17037.7 1421.97  14
   1   2   9 18002.7 1513.26  10
   1   2  10 38562.4 2187.61  10
   1   2  10 38214.4 1703.49   5
   1   2  10 43920.8 2252.05  14
   1   2  11 477.581 414.558  10
   1   2  11 155.186 420.429  14
   1   2  12 3422.99 676.033  10
   1   2  12 4278.69 836.011  14
   1   2  13 17511.3 1214.71  10
   1   2  13 17741.6 1427.28  14
   1   2  14 3064.71 515.797  10
   1   3 -14 110716. 4035.06   4
   1   3 -13 2855.99 888.557   4
   1   3 -12 29999.0 2847.96  20
   1   3 -12 33687.1 2333.91   4
   1   3 -11 31332.8 2885.64  19
   1   3 -11 29781.6 2715.37  20
   1   3 -10 84277.5 4251.90  20
   1   3  -9 8719.00 1284.19  20
   1   3  -8 279686. 6593.81  20
   1   3  -7 48597.9 2512.10  20
   1   3  -6 165309. 3057.84  18
   1   3  -6 175665. 4236.83  20
   1   3  -5 37493.4 1642.91  18
   1   3  -5 40640.0 1767.89  20
   1   3  -4 8922.44 782.556  17
   1   3  -4 10690.2 938.930   3
   1   3  -4 8853.90 688.720  20
   1   3  -4 8245.58 851.547  18
   1   3  -3 124492. 3264.63  18
   1   3  -3 131284. 3120.78   3
   1   3  -3 126774. 1810.25  20
   1   3  -2 234770. 4468.89  17
   1   3  -2 243683. 4772.13  18
   1   3  -1 1106.07 546.790  18
   1   3  -1-183.263 439.384  17
   1   3  -1 782.169 385.931   3
   1   3   0 460374. 7015.10  18
   1   3   0 442857. 5962.61   3
   1   3   1 215869. 4937.22  18
   1   3   1 203318. 4128.94   3
   1   3   2 112291. 3160.89   3
   1   3   2 114376. 3731.99  18
   1   3   3 73612.1 3115.67  18
   1   3   3 69336.3 2603.06   3
   1   3   4 5888.88 1009.57  18
   1   3   6 72474.3 2615.51   6
   1   3   7 65634.6 2667.16  10
   1   3   7 61768.2 2295.58   5
   1   3   7 60568.6 2492.23  14
   1   3   7 63568.9 2694.92  11
   1   3   8 22018.5 1594.90  10
   1   3   8 24222.2 1630.73  14
   1   3   8 20242.3 1377.63   5
   1   3   9 60672.8 2642.48  10
   1   3   9 54964.8 2162.47   5
   1   3   9 63083.8 2651.54  14
   1   3  10 411.828 373.609  10
   1   3  10 204.761 341.246   5
   1   3  10-34.8759 306.238  14
   1   3  11 933.248 426.172  10
   1   3  11 1267.83 556.664  14
   1   3  12 16919.7 1172.62  10
   1   3  12 15163.5 1295.03  14
   1   3  13 5323.98 650.428  10
   1   4 -16-93.9463 192.353   4
   1   4 -15 55981.3 2610.12   4
   1   4 -14 32712.6 2222.31   4
   1   4 -13 1499.77 633.425   4
   1   4 -12 25679.7 2512.61  20
   1   4 -11 17613.6 1967.87  20
   1   4 -11 18665.4 2207.51  19
   1   4 -10 34001.9 2944.03  19
   1   4 -10 25967.8 2302.64  20
   1   4  -9 266637. 6760.89  20
   1   4  -8 49074.5 2649.64  20
   1   4  -7 179847. 4494.49  20
   1   4  -6 186574. 4261.53  18
   1   4  -6 193667. 4002.46  20
   1   4  -5 11185.5 1141.96  18
   1   4  -5 13250.5 1024.12  17
   1   4  -5 12858.5 844.046  20
   1   4  -4 149351. 4210.54  18
   1   4  -4 166403. 3571.77  17
   1   4  -3 289727. 5478.68   3
   1   4  -3 279963. 5978.31  18
   1   4  -2 15127.8 1499.16  18
   1   4  -2 16150.8 1344.18   3
   1   4  -2 11368.0 1294.84  17
   1   4  -1 179431. 5035.63  18
   1   4  -1 182310. 4413.39   3
   1   4   0 112946. 4143.67  18
   1   4   0 109870. 3519.40   3
   1   4   1 19615.6 1558.25   3
   1   4   1 21389.6 1864.59  18
   1   4   2 41926.1 2638.61  18
   1   4   3 35822.2 2536.87  18
   1   4   5 76716.5 2684.95  10
   1   4   5 71432.2 2743.08   6
   1   4   5 76615.2 3021.60  11
   1   4   6 36798.0 2033.60   6
   1   4   6 36745.2 1962.77  10
   1   4   6 36709.0 2157.57  11
   1   4   7 8508.27 1012.76  10
   1   4   7 7801.04 970.545   5
   1   4   7 8587.09 1052.34  11
   1   4   8 51391.4 2413.86  10
   1   4   8 48731.2 2166.74   5
   1   4   8 50442.5 2536.65  11
   1   4   9 1453.08 463.344  10
   1   4   9 1422.94 502.916   5
   1   4  10-57.7070 548.199  10
   1   4  10 354.083 310.023   5
   1   4  11 21679.9 1326.58  10
   1   4  12 3156.02 516.421  10
   1   5 -17 903.690 282.725   4
   1   5 -16 17346.0 1282.66   4
   1   5 -15 42448.4 2349.15   4
   1   5 -14 263.590 438.425   4
   1   5 -13 81973.1 3791.10   4
   1   5 -12 26866.3 1946.33  17
   1   5 -11 44938.0 2422.36  17
   1   5 -10 88035.7 3291.06  17
   1   5 -10 94268.0 3375.87  16
   1   5  -9 51007.8 2410.44  17
   1   5  -8 23864.0 1588.87  17
   1   5  -7 198840. 4317.30  17
   1   5  -6 48864.2 2652.38  18
   1   5  -6 50465.7 2138.67  17
   1   5  -5 112916. 4155.84  18
   1   5  -5 117230. 3350.00  17
   1   5  -4 25981.3 1738.39  17
   1   5  -4 22053.4 1937.77  18
   1   5  -3 21747.1 2003.62  18
   1   5  -2 1521.94 720.631  18
   1   5  -1 219512. 6436.83  18
   1   5   0-247.440 633.960  18
   1   5   1 49580.9 3225.03  18
   1   5   2 146691. 5620.03  18
   1   5   3 2779.56 886.212  18
   1   5   3 1392.18 488.994  10
   1   5   3 1057.90 543.838  15
   1   5   3 1375.81 461.377   6
   1   5   3 2295.04 668.357  11
   1   5   4 16666.8 1413.41   6
   1   5   4 17771.3 1407.67  10
   1   5   4 18189.7 1786.54  15
   1   5   4 18556.4 1645.10  11
   1   5   5 57926.1 2529.50  10
   1   5   5 55891.6 2634.97   6
   1   5   5 57862.1 2857.81  11
   1   5   6 559.445 354.435   6
   1   5   6 3.97262 433.192  10
   1   5   6 638.239 479.735   5
   1   5   6 9.73768 247.629  11
   1   5   7 31754.0 1936.25  10
   1   5   7 33461.2 1873.08   5
   1   5   7 31430.7 2093.97  11
   1   5   8 19590.5 1512.52  10
   1   5   8 20181.2 1409.68   5
   1   5   9 8684.67 991.975  10
   1   5   9 8022.21 834.805   5
   1   5  10 25662.9 1426.97  10
   1   5  11 829.576 330.070  10
   1   6 -17 12406.0 896.810   4
   1   6 -16 41633.9 2063.92   4
   1   6 -15 3110.01 755.776   4
   1   6 -14 121914. 4461.73   4
   1   6 -13 21148.0 2047.49   4
   1   6 -12 3907.79 936.971   4
   1   6 -11 15101.2 1460.78  16
   1   6 -11 15161.8 1422.63  17
   1   6 -10 50227.5 2622.21  16
   1   6 -10 50186.4 2518.52  17
   1   6  -9 12471.9 1802.42  19
   1   6  -9 11818.7 1254.75  17
   1   6  -9 11851.4 1258.74  16
   1   6  -8 257873. 7660.12  19
   1   6  -8 255547. 5662.38  16
   1   6  -8 247580. 5377.24  17
   1   6  -7 60197.0 2663.41  17
   1   6  -6 163621. 4401.89  17
   1   6  -6 175734. 5624.70  18
   1   6  -5 14065.3 1705.10  18
   1   6  -5 13547.3 1411.89  17
   1   6  -4 2203.49 839.843  18
   1   6  -3 15310.9 1879.00  18
   1   6  -2 136388. 5566.00  18
   1   6  -1 53814.4 3576.64  18
   1   6   0 104422. 5054.58  18
   1   6   0 101493. 3733.81  15
   1   6   0 97530.7 3680.24  11
   1   6   0 101524. 3519.76  10
   1   6   1 37110.6 2112.18  10
   1   6   1 31548.6 1902.34   6
   1   6   1 34620.1 2251.51  15
   1   6   1 37425.5 3141.73  18
   1   6   1 35477.7 2277.59  11
   1   6   1 31212.6 2756.85   7
   1   6   2 17917.3 1497.90  10
   1   6   2 16614.5 1434.76   6
   1   6   2 18657.9 1748.54  15
   1   6   2 18680.5 2302.77  18
   1   6   2 18510.8 2100.41   7
   1   6   2 17964.3 1693.68  11
   1   6   3 10538.1 1186.39   6
   1   6   3 10557.1 1199.83  10
   1   6   3 9296.02 1281.65  15
   1   6   3 11701.3 1418.80  11
   1   6   4 13659.8 1365.07   6
   1   6   4 12479.0 1317.08  10
   1   6   4 10535.6 1451.98  15
   1   6   4 12295.4 1431.91  11
   1   6   5 1832.72 624.196   6
   1   6   5 1082.27 655.768  10
   1   6   5 1955.48 702.435  15
   1   6   5 1943.91 579.603   5
   1   6   5 1141.92 575.576  11
   1   6   6 41019.6 2255.77  10
   1   6   6 41955.2 2088.10   5
   1   6   7 27435.5 1784.17  10
   1   6   7 25932.4 1578.76   5
   1   6   8 14368.4 1059.76   5
   1   6   8 13688.5 1183.38  10
   1   6   9 15676.8 1091.97  10
   1   7 -17 25861.8 1311.37   4
   1   7 -16 249.352 432.338   4
   1   7 -15 31887.2 2134.40   4
   1   7 -14 22513.5 1966.49   4
   1   7 -13 1987.77 834.533   4
   1   7 -12 7424.22 1206.54   4
   1   7 -12 7297.58 1010.61  16
   1   7 -11 35715.1 2501.99   4
   1   7 -11 34046.4 2169.01  16
   1   7 -10 166.290 366.969  16
   1   7 -10 440.495 265.871   4
   1   7 -10-117.180 226.374  17
   1   7  -9 84040.8 3508.40  17
   1   7  -9 87865.9 3495.61  16
   1   7  -8 27840.5 2069.05  17
   1   7  -8 30751.3 2102.43  16
   1   7  -7 48636.9 2677.70  17
   1   7  -7 50358.9 2632.82  16
   1   7  -6 31508.1 2044.65  16
   1   7  -5 23670.5 1791.55  15
   1   7  -5 25048.8 2412.92  18
   1   7  -5 22650.3 1719.22  16
   1   7  -4 233.455 449.524  15
   1   7  -4 578.816 379.926  16
   1   7  -3 110453. 3844.13  16
   1   7  -3 118661. 4096.29  15
   1   7  -3 120687. 4276.84   7
   1   7  -3 121107. 5624.70  18
   1   7  -2 6254.10 1195.63   7
   1   7  -2 3891.86 893.228  15
   1   7  -2 5602.95 1234.29  18
   1   7  -1 120144. 5753.85  18
   1   7  -1 98856.7 3321.65   6
   1   7  -1 112974. 4125.13  15
   1   7  -1 103143. 4041.10  10
   1   7  -1 106396. 4890.94   7
   1   7   0 55405.8 2880.49  10
   1   7   0 65658.2 4320.21  18
   1   7   0 55582.7 2559.97   6
   1   7   0 61659.9 3094.18  15
   1   7   1 6343.95 894.476   6
   1   7   1 5918.14 1009.52  10
   1   7   1 3867.42 872.344  15
   1   7   1 3835.00 1072.19   7
   1   7   2 31215.8 1990.35   6
   1   7   2 32590.5 2304.01  15
   1   7   2 32382.1 2154.65  10
   1   7   2 28908.4 2480.78   7
   1   7   3 42569.1 2675.84  15
   1   7   3 43950.6 2517.09  10
   1   7   3 47127.3 2448.18   6
   1   7   3 47812.0 2204.79   5
   1   7   4 272.712 421.828   6
   1   7   4 1236.68 718.176  10
   1   7   4-37.9545 324.097  15
   1   7   4 267.182 377.678   5
   1   7   5 39943.2 1925.95   5
   1   7   5 37710.2 2175.64  10
   1   7   6 17610.1 1460.76  10
   1   7   6 20074.3 1312.05   5
   1   7   7 12232.3 915.193   5
   1   7   7 9342.69 991.353  10
   1   8 -17 529.682 224.057   4
   1   8 -16 17336.0 1248.25   4
   1   8 -15 41769.9 2198.76   4
   1   8 -14 670.307 491.298   4
   1   8 -13 31345.0 2147.77   4
   1   8 -12 18355.3 1578.74  16
   1   8 -12 19258.9 1738.63   4
   1   8 -11 10596.4 1245.34  16
   1   8 -11 9229.58 1265.02   4
   1   8 -10 30454.2 2091.69  16
   1   8 -10 27730.5 2035.68   4
   1   8  -9 20122.2 1697.02   4
   1   8  -9 20353.8 1769.13  16
   1   8  -8 23609.8 1934.55  16
   1   8  -7 74002.0 3288.98  16
   1   8  -6 21913.7 1767.83  15
   1   8  -6 21662.6 1810.39  16
   1   8  -5 21999.2 2385.52  18
   1   8  -5 17500.5 1643.70  15
   1   8  -5 18392.2 1629.02   7
   1   8  -5 18776.1 1634.50  16
   1   8  -4 43471.5 2571.68  15
   1   8  -4 48210.0 3676.62  18
   1   8  -4 45131.2 2587.19   7
   1   8  -3 2291.50 800.735  15
   1   8  -3 1776.36 687.111   7
   1   8  -2 20289.5 1526.12   6
   1   8  -2 24464.2 2019.25  15
   1   8  -2 24654.7 2192.34   7
   1   8  -1 65652.9 2716.87   6
   1   8  -1 71975.6 3381.07  15
   1   8  -1 69686.4 2408.55   5
   1   8  -1 72426.7 3885.13   7
   1   8   0 5011.87 821.410   6
   1   8   0 5185.53 696.772   5
   1   8   0 4521.56 982.739  15
   1   8   0 4521.84 1090.10   7
   1   8   1 24369.7 1976.09  15
   1   8   1 26437.3 1566.89   5
   1   8   1 25985.8 1737.51   6
   1   8   1 27037.9 2290.30   7
   1   8   1 23055.8 1933.36  10
   1   8   2 27678.8 2015.11  10
   1   8   2 30134.4 2104.85  15
   1   8   2 31236.4 1872.51   6
   1   8   2 30308.6 1641.11   5
   1   8   3 928.679 805.219  10
   1   8   3 1176.47 577.680  15
   1   8   3 697.039 406.893   5
   1   8   4 21519.9 1634.20  15
   1   8   4 23968.9 1360.39   5
   1   8   4 20037.1 1614.05  10
   1   8   5 17337.2 1060.66   5
   1   8   6 1620.15 357.915   5
   1   9 -16 37238.7 1437.07   4
   1   9 -15 138.200 263.225   4
   1   9 -14 30897.3 1696.18   4
   1   9 -14 28317.0 1318.32   7
   1   9 -13 4215.03 654.528   7
   1   9 -13 4558.12 767.414   4
   1   9 -12-528.595 396.114   7
   1   9 -12-309.510 380.405   4
   1   9 -11 11175.1 1159.14   4
   1   9 -10 41913.8 2153.47   4
   1   9  -9-99.5761 446.967   7
   1   9  -8 108017. 3738.61   7
   1   9  -7 10991.5 1183.12  15
   1   9  -7 11262.3 1295.77   7
   1   9  -6 31801.0 2059.24  15
   1   9  -6 31899.2 2106.08   7
   1   9  -5 47667.8 2567.72  15
   1   9  -5 49962.7 2669.33   7
   1   9  -4 2156.56 734.546  15
   1   9  -4 2770.11 764.690   7
   1   9  -3 629.401 596.527  15
   1   9  -3 362.847 492.284   7
   1   9  -2 68628.2 3162.53  15
   1   9  -2 70020.7 3326.07   7
   1   9  -1 6238.83 810.288   6
   1   9  -1 8748.64 1255.12  15
   1   9  -1 9795.78 1267.06   7
   1   9   0 60110.6 2289.07   6
   1   9   0 61815.6 2078.85   5
   1   9   0 59738.1 2804.51  15
   1   9   0 57146.8 2786.82   7
   1   9   1 23685.1 1417.07   6
   1   9   1 22147.8 1648.49  15
   1   9   1 22463.7 1243.35   5
   1   9   2 1597.08 391.909   5
   1   9   2 1955.42 611.302  15
   1   9   3 6659.05 633.202   5
   1   9   4 5809.16 514.710   5
   1  10 -13 103.013 167.782   4
   1  10 -13 355.927 243.285   7
   1  10 -12 2198.18 463.745   7
   1  10 -11 44475.6 1973.77   7
   1  10 -10 815.947 441.538   7
   1  10  -9 51553.6 2379.25   7
   1  10  -8 20979.1 1627.32   7
   1  10  -7 19270.9 1331.95  15
   1  10  -7 18977.3 1598.43   7
   1  10  -6 14816.9 1253.41  15
   1  10  -6 14920.9 1399.26   7
   1  10  -5 12051.4 1175.88  15
   1  10  -5 12556.6 1291.13   7
   1  10  -4 700.593 467.940  15
   1  10  -4 904.653 537.965   7
   1  10  -3 51259.8 2389.07  15
   1  10  -3 50873.2 2146.76   8
   1  10  -3 49669.5 2354.69   7
   1  10  -2 4928.11 838.190  15
   1  10  -2 4079.37 722.134   7
   1  10  -1 28106.8 1687.29  15
   1  10  -1 25287.5 1458.46   7
   1  10   0 11054.3 1032.14  15
   1  11 -12 10108.6 663.476   7
   1  11 -11-7.77759 210.517   7
   1  11 -10 15484.6 1033.71   7
   1  11  -9 10339.9 921.855   7
   1  11  -8 2480.42 538.009   7
   1  11  -7 22313.3 1384.51   7
   1  11  -6 4735.88 644.371   8
   1  11  -6 4852.31 697.212   7
   1  11  -5 3154.21 546.997   7
   1  11  -5 2396.48 413.847   8
   1  11  -4 24624.8 1288.00   7
   1  11  -3 3577.09 480.247   7
   2  -8  17 15299.2 848.166  10
   2  -7  17 569.521 234.643  10
   2  -6  16 1738.30 636.950  10
   2  -6  17 2092.43 421.686  10
   2  -5  10 3659.34 622.804   9
   2  -5  11 221595. 4706.30   9
   2  -5  12 3523.47 665.273   9
   2  -5  15 202.236 519.790  10
   2  -5  16 629.263 542.529  10
   2  -5  17 20423.8 1202.67  10
   2  -4  -6 201093. 4952.86  20
   2  -4  -5 93845.5 3099.80  20
   2  -4  -4 189171. 3960.25  20
   2  -4  -3 120235. 2819.97  20
   2  -4  -2 23071.1 1103.92  20
   2  -4  -1 3583.08 436.983  20
   2  -4  10 155143. 3856.96   9
   2  -4  11 30361.8 1797.33   9
   2  -4  12 36150.1 2017.27   9
   2  -4  14 5097.10 1110.39  10
   2  -4  15 467.356 604.391  10
   2  -4  16 35848.9 2052.30  10
   2  -4  17 3457.47 504.371  10
   2  -3  -9 4434.32 1046.84  20
   2  -3  -8 55568.6 3269.52  20
   2  -3  -7 59043.3 3135.06  20
   2  -3  -6 4406.52 858.270  20
   2  -3  -5 52816.6 2443.21  20
   2  -3  -4 35986.7 1795.04  20
   2  -3  -3 58456.4 2007.36  20
   2  -3  -2 440767. 4803.72  20
   2  -3  -1 180477. 2690.01  20
   2  -3   0 45496.8 1326.21  20
   2  -3  10 36003.8 1913.24   9
   2  -3  10 30191.5 1936.09  14
   2  -3  11 11007.9 1105.06   9
   2  -3  11 9363.39 1210.89  14
   2  -3  12 29544.6 2117.34  14
   2  -3  12 34104.0 1991.25   9
   2  -3  13 5198.69 1079.33  10
   2  -3  14 7068.92 1256.43  10
   2  -3  15 36319.6 2343.74  10
   2  -3  16 6202.80 856.629  10
   2  -3  17 2822.91 413.616  10
   2  -2 -10 2443.26 1223.94  20
   2  -2  -9 42363.9 3220.33  20
   2  -2  -8 16519.9 1913.55  20
   2  -2  -7 1461.84 599.708  20
   2  -2  -6 107218. 3868.42  20
   2  -2  -5 116747. 3599.66  20
   2  -2  -4 69945.7 2471.32  20
   2  -2  -3 665953. 6667.07  20
   2  -2  -2 65335.0 1824.52  20
   2  -2  -1 10988.2 663.143  20
   2  -2   0 6351.84 523.437  20
   2  -2  10 14068.6 1228.71   9
   2  -2  10 13795.9 1338.39  14
   2  -2  11 141350. 4800.78  10
   2  -2  11 157686. 4227.94   9
   2  -2  11 146993. 4349.20  14
   2  -2  12 27929.0 2052.48  14
   2  -2  12 31335.4 2373.34  10
   2  -2  13 8158.57 1256.04  14
   2  -2  13 7896.40 1282.58  10
   2  -2  14 20720.5 1812.16  10
   2  -2  15 4893.93 873.659  10
   2  -2  16 1640.45 457.574  10
   2  -1 -11 4597.60 1247.47  20
   2  -1 -10 65068.0 4273.90  20
   2  -1  -9 24555.0 2453.25  20
   2  -1  -8 10351.0 1520.36  20
   2  -1  -7 99650.5 4104.70  20
   2  -1  -6 251606. 5812.61  20
   2  -1  -5 56872.1 2477.42  20
   2  -1  -4 308472. 5020.92  20
   2  -1  -3 136700. 2954.39  20
   2  -1  -2 144743. 2626.87  20
   2  -1  -1 257813. 2949.77  20
   2  -1   0 221234. 2890.23  20
   2  -1   9 315.557 325.745  10
   2  -1   9-26.7174 412.196  14
   2  -1  10 105533. 3976.01  10
   2  -1  10 113342. 3513.84   9
   2  -1  10 112210. 3603.83  14
   2  -1  11 20918.5 1873.81  10
   2  -1  11 23244.5 1772.45  14
   2  -1  12 4297.15 883.034  10
   2  -1  12 3376.88 829.541  14
   2  -1  13 4365.37 872.543  10
   2  -1  13 3558.45 982.265  14
   2  -1  14 9586.61 1190.36  10
   2  -1  15 1726.21 519.244  10
   2  -1  16 21751.0 1087.32  10
   2   0 -11 59873.4 4227.15  20
   2   0 -10 46769.7 3597.35  20
   2   0  -9 555.071 745.699  20
   2   0  -8 53901.5 3255.53  20
   2   0  -7 36735.6 2441.77  20
   2   0  -6 325.033 500.512  20
   2   0  -5 376356. 2447.45   3
   2   0  -5 391928. 6243.47  20
   2   0  -4 59984.1 2176.08  20
   2   0  -3 42110.4 1626.24  20
   2   0  -2 771108. 5697.81  20
   2   0  -1 411447. 3721.94  20
   2   0   0 268063. 2900.83  17
   2   0   9 72784.0 2690.68   9
   2   0   9 72909.8 2801.98  14
   2   0   9 62732.4 2742.72  11
   2   0   9 67567.4 3071.08  10
   2   0  10 10047.9 1242.76  10
   2   0  10 10626.2 1214.83  14
   2   0  10 10079.5 1176.62  11
   2   0  11 1926.18 650.737  10
   2   0  11 1816.57 660.166  14
   2   0  12 32526.9 2123.49  10
   2   0  12 34872.8 2257.30  14
   2   0  13 7437.73 1022.19  10
   2   0  13 9625.38 1289.36  14
   2   0  14 463.957 360.111  10
   2   0  15 18445.4 1122.17  10
   2   1 -12 81986.4 5048.73  20
   2   1 -11 134218. 6110.37  20
   2   1 -10 12111.3 1746.97  20
   2   1  -9 30213.6 2550.89  20
   2   1  -8 98829.9 4212.53  20
   2   1  -7 237.695 474.005  20
   2   1  -6 43368.7 2283.81  20
   2   1  -5 324476. 3649.03   3
   2   1  -5 341058. 5620.18  20
   2   1  -4 96138.6 2636.53  20
   2   1  -4 101586. 2131.50   3
   2   1  -3 118693. 2499.47  20
   2   1  -2 25072.0 986.928  20
   2   1  -1 140183. 2743.88  17
   2   1  -1 139736. 2539.44  20
   2   1   0 99777.3 2290.43  17
   2   1   5 80047.9 2485.90   3
   2   1   8 32278.4 1559.24   5
   2   1   8 33555.9 2082.03  10
   2   1   8 33227.0 1836.82  14
   2   1   8 32270.4 1918.03  11
   2   1   9 55209.1 2072.97   5
   2   1   9 58048.8 2804.31  10
   2   1   9 58599.3 2632.39  14
   2   1   9 52613.2 2555.17  11
   2   1  10 150.348 380.278  11
   2   1  10 484.258 433.680  10
   2   1  10 654.148 330.105   5
   2   1  10-542.484 461.640  14
   2   1  11 60906.5 2774.83  10
   2   1  11 68142.8 3050.20  14
   2   1  12 6410.79 920.568  10
   2   1  12 5916.03 995.113  14
   2   1  13 1902.38 484.644  10
   2   1  14 14008.0 1014.79  10
   2   2 -13 38665.7 2441.20   4
   2   2 -12 99934.6 5101.84  19
   2   2 -12 99452.6 5243.39  20
   2   2 -11 21650.0 2287.54  19
   2   2 -11 18496.0 2202.99  20
   2   2 -10 21259.2 2210.49  20
   2   2  -9 78989.0 3909.86  20
   2   2  -8 75113.6 3520.14  20
   2   2  -7 88320.3 3464.56  20
   2   2  -6 372576. 4759.46   3
   2   2  -6 371738. 6370.20  20
   2   2  -5 273255. 4276.67   3
   2   2  -5 284762. 4911.48  20
   2   2  -4 262876. 3390.62  18
   2   2  -4 269291. 4250.34   3
   2   2  -4 269048. 4086.35  20
   2   2  -3 40788.7 1331.03  20
   2   2  -3 41938.5 1559.80  18
   2   2  -3 43608.1 1717.82   3
   2   2  -2 3410.42 554.295  18
   2   2  -2 3973.86 593.034  17
   2   2  -2 3497.19 552.623   3
   2   2  -2 3818.78 441.597  20
   2   2  -1 38018.9 1709.62  18
   2   2  -1 39579.8 1643.94   3
   2   2   0 144007. 3496.14  18
   2   2   1 54892.2 2299.91  18
   2   2   1 54860.2 2061.69   3
   2   2   2 293417. 4852.43   3
   2   2   3 2461.97 525.036   3
   2   2   4 111081. 3270.14   3
   2   2   7 33715.7 1995.75  10
   2   2   7 33532.5 1660.65   5
   2   2   7 33263.5 1995.61  11
   2   2   8 114339. 3125.18   5
   2   2   8 127119. 3945.20  10
   2   2   8 119821. 3610.32  14
   2   2   8 116689. 3780.84  11
   2   2   9 83.9197 369.466  10
   2   2   9 983.937 461.294   5
   2   2   9 780.036 460.947  14
   2   2   9 717.526 435.795  11
   2   2  10 96787.8 3368.93  10
   2   2  10 97910.1 2752.60   5
   2   2  10 97958.8 3527.23  11
   2   2  11 5163.41 821.951  10
   2   2  11 4085.20 876.376  14
   2   2  12 2309.06 580.671  10
   2   2  13 8592.65 815.826  10
   2   3 -15 19412.5 1440.44   4
   2   3 -14 14733.0 1445.79   4
   2   3 -12 9908.93 1947.28  19
   2   3 -12 12920.2 1841.87  20
   2   3 -11 39343.2 3202.85  19
   2   3 -11 30139.3 2697.16  20
   2   3 -10 71544.2 4315.34  19
   2   3 -10 68360.0 3784.12  20
   2   3  -9 4302.02 988.618  20
   2   3  -8 79272.8 3459.70  20
   2   3  -7 210320. 5055.35  20
   2   3  -6 71136.7 2582.33   3
   2   3  -6 68111.9 2571.03  20
   2   3  -5 72729.6 2234.39  18
   2   3  -5 73815.1 2647.71   3
   2   3  -5 74380.5 2277.39  20
   2   3  -4 6330.21 832.959   3
   2   3  -4 6605.73 757.713  17
   2   3  -4 6702.75 578.827  20
   2   3  -4 6049.65 753.370  18
   2   3  -3 37491.5 1878.32  18
   2   3  -3 42325.7 1833.51  17
   2   3  -3 37466.0 1889.02   3
   2   3  -3 38219.1 1277.01  20
   2   3  -2 85336.0 2952.59  18
   2   3  -2 96299.6 3142.26  17
   2   3  -2 91889.6 2943.41   3
   2   3  -1 197712. 4651.22  18
   2   3  -1 209584. 4497.26   3
   2   3   0 42533.8 2112.98   3
   2   3   0 43038.8 2269.82  18
   2   3   1 328588. 6509.64  18
   2   3   1 318378. 5766.23   3
   2   3   2 22269.3 1826.68  18
   2   3   2 21282.6 1565.15   3
   2   3   3 64867.4 2774.51   3
   2   3   4 36248.2 2179.84   3
   2   3   6 45518.2 2216.80  10
   2   3   6 44014.4 2012.16   5
   2   3   6 43386.5 2331.75  11
   2   3   7 122937. 3779.79  10
   2   3   7 113458. 3275.54   5
   2   3   7 112422. 3807.14  11
   2   3   8 889.992 409.523  10
   2   3   8 937.483 512.503   5
   2   3   8 874.538 424.698  11
   2   3   9 54125.8 2505.08  10
   2   3   9 52261.7 2165.09   5
   2   3   9 55251.0 2704.74  11
   2   3  10 6898.56 916.702  10
   2   3  11-145.991 378.676  10
   2   3  12 4963.04 654.532  10
   2   4 -16 3496.90 604.729   4
   2   4 -15 8107.66 1064.63   4
   2   4 -14 44334.0 2569.20   4
   2   4 -12 58769.9 4150.08  19
   2   4 -12 49655.4 3378.50  20
   2   4 -11 101311. 5410.68  19
   2   4 -11 88800.0 4365.17  20
   2   4 -10 4032.34 1263.36  19
   2   4 -10 1122.92 603.899  20
   2   4  -9 76180.8 3484.50  20
   2   4  -8 77540.8 3127.11  20
   2   4  -7 313.309 203.565  20
   2   4  -7 1021.06 499.208  17
   2   4  -6 40090.5 1929.93  17
   2   4  -5 127046. 4013.74   3
   2   4  -5 131919. 3777.04  18
   2   4  -5 130324. 3358.00  17
   2   4  -4 15213.6 1377.59  18
   2   4  -4 13978.1 1359.06   3
   2   4  -4 14671.9 1203.48  17
   2   4  -3 261661. 5686.62   3
   2   4  -3 245653. 5671.49  18
   2   4  -2 149107. 4612.07  18
   2   4  -2 155049. 4406.05   3
   2   4  -1 676.340 553.989   3
   2   4  -1 997.436 568.443  18
   2   4   0 88214.0 3784.03  18
   2   4   0 87941.1 3440.44   3
   2   4   1 87549.2 3892.90  18
   2   4   1 79804.0 3344.51   3
   2   4   2 118479. 4140.92   3
   2   4   2 131953. 4976.76  18
   2   4   3 129838. 4495.62   3
   2   4   4 29099.4 2258.51  15
   2   4   4 32857.3 1812.44  10
   2   4   4 30761.9 1683.61   5
   2   4   4 33298.8 1896.87   6
   2   4   4 33115.8 2052.90  11
   2   4   5 49023.2 2296.56  10
   2   4   5 43848.7 2094.31   5
   2   4   5 45862.5 2316.57   6
   2   4   5 48986.9 2565.79  11
   2   4   6 34676.2 2024.69  10
   2   4   6 33430.3 2176.87  11
   2   4   6 33785.5 1896.22   5
   2   4   7 1584.20 587.827  10
   2   4   7 1687.01 600.444   5
   2   4   7 1660.04 594.255  11
   2   4   8 45134.1 2292.84  10
   2   4   8 43104.4 2040.64   5
   2   4   8 40352.5 2304.18  11
   2   4   9 9788.70 1087.86  10
   2   4   9 8889.72 897.076   5
   2   4   9 8299.11 1035.36  11
   2   4  10-127.266 481.860  10
   2   4  11 14402.7 1024.70  10
   2   5 -17 547.812 188.503   4
   2   5 -16 996.611 405.556   4
   2   5 -15 57335.7 2740.15   4
   2   5 -14 18711.7 1832.89   4
   2   5 -12 64811.1 4553.05  19
   2   5 -11 31144.4 2107.60  17
   2   5 -11 34114.7 3152.22  19
   2   5 -10 22233.3 1794.36  17
   2   5 -10 23184.5 2653.13  19
   2   5  -9 40811.5 2283.14  17
   2   5  -9 43652.0 3429.64  19
   2   5  -8 21586.4 1646.25  17
   2   5  -7 91277.8 3147.93  17
   2   5  -6 212071. 4725.34  17
   2   5  -5 5830.26 929.424  18
   2   5  -5 5709.61 882.559  17
   2   5  -4 118231. 3929.60  17
   2   5  -4 114948. 4351.42  18
   2   5  -3 1423.81 510.334  18
   2   5  -3 772.086 590.924   3
   2   5  -2 6319.77 1137.80   3
   2   5  -2 5055.64 1126.36  18
   2   5  -1 132468. 5156.32  18
   2   5  -1 135762. 4777.73   3
   2   5   0 123535. 4609.17   3
   2   5   0 124426. 5157.05  18
   2   5   1 13257.1 1804.02  18
   2   5   1 15475.1 1337.17  10
   2   5   1 14754.1 1374.94  11
   2   5   2 169460. 4293.87   6
   2   5   2 189482. 4490.24  10
   2   5   2 173187. 5046.21  15
   2   5   2 184062. 4915.52  11
   2   5   3 5681.62 795.600   5
   2   5   3 5372.48 968.457  15
   2   5   3 4554.09 905.831  11
   2   5   3 5326.64 808.818   6
   2   5   3 5026.82 844.939  10
   2   5   4 13647.5 1339.82   6
   2   5   4 12804.9 1292.86  10
   2   5   4 12026.9 1535.92  15
   2   5   4 13975.0 1271.19   5
   2   5   4 14022.8 1472.38  11
   2   5   5 8080.21 1091.12  10
   2   5   5 7406.03 958.644   5
   2   5   5 6169.34 1189.48  15
   2   5   5 8187.43 1172.31  11
   2   5   6 1761.76 611.513   5
   2   5   6 2042.68 700.875  11
   2   5   6 1889.56 651.538  10
   2   5   7 21775.9 1643.40  10
   2   5   7 22754.0 1540.95   5
   2   5   7 19999.1 1669.25  11
   2   5   8 41811.5 2115.98  10
   2   5   8 39363.1 1836.22   5
   2   5   9 43.2485 437.491  10
   2   5  10 19219.4 1124.40  10
   2   6 -17-175.216 244.535   4
   2   6 -16 23450.9 1553.06   4
   2   6 -15 9781.44 1255.02   4
   2   6 -14 25248.6 2105.21   4
   2   6 -13 53586.4 3120.53   4
   2   6 -12-573.579 427.254  16
   2   6 -11 16457.8 1559.77  16
   2   6 -11 16843.8 2366.59  19
   2   6 -10 64087.9 3016.49  17
   2   6 -10 64426.7 3023.47  16
   2   6 -10 73405.1 4557.13  19
   2   6  -9 73610.1 4400.13  19
   2   6  -9 74461.9 3236.74  16
   2   6  -9 71048.4 3144.21  17
   2   6  -8 65413.0 3005.38  17
   2   6  -8 69439.1 3088.55  16
   2   6  -8 68678.2 4120.40  19
   2   6  -7 175905. 6250.87  19
   2   6  -7 182669. 4925.29  16
   2   6  -7 174006. 4800.08  17
   2   6  -6 3470.09 847.037  17
   2   6  -6 4971.02 807.830  16
   2   6  -5 135210. 5053.57  18
   2   6  -5 126100. 3923.69  16
   2   6  -4 1318.36 431.887  16
   2   6  -4 2313.54 691.017  18
   2   6  -3 5520.44 1162.68  18
   2   6  -3 5909.24 1005.22  15
   2   6  -2 134651. 5635.14  18
   2   6  -2 149370. 4556.29  15
   2   6  -2 140048. 4655.39  10
   2   6  -2 145324. 4829.07   7
   2   6  -1 77535.7 3380.04  10
   2   6  -1 78873.5 4428.51  18
   2   6  -1 76724.1 3358.32  15
   2   6  -1 72909.8 3282.06  11
   2   6  -1 72673.7 3767.02   7
   2   6   0 19706.5 2358.51  18
   2   6   0 18610.9 1700.87  10
   2   6   0 15538.7 1334.12   6
   2   6   0 16535.9 1606.95  15
   2   6   0 15308.3 1208.82   5
   2   6   0 15173.7 1550.35  11
   2   6   0 14397.3 1743.26   7
   2   6   1 97785.5 3925.09  15
   2   6   1 100200. 3653.88  10
   2   6   1 92395.0 3305.44   6
   2   6   1 100231. 3122.36   5
   2   6   1 97002.3 3811.58  11
   2   6   2 16492.2 1569.98  10
   2   6   2 15810.7 1322.85   5
   2   6   2 16006.4 1431.44   6
   2   6   2 15072.6 1580.56  11
   2   6   2 16270.0 1676.12  15
   2   6   3 27900.6 1858.54   6
   2   6   3 29364.6 2012.99  10
   2   6   3 27889.0 2235.91  15
   2   6   3 29771.7 1793.86   5
   2   6   3 28169.7 2116.62  11
   2   6   4 24292.8 1853.37  10
   2   6   4 23488.4 2128.41  15
   2   6   4 25331.3 1666.37   5
   2   6   4 23814.3 1960.59  11
   2   6   5 6452.97 1062.79  10
   2   6   5 3470.53 858.493  15
   2   6   5 4403.63 915.761  11
   2   6   5 7040.16 911.949   5
   2   6   6 6450.02 1031.29  10
   2   6   6 4915.84 842.896   5
   2   6   7 27598.6 1700.07  10
   2   6   7 27076.6 1486.14   5
   2   6   8 436.776 404.674  10
   2   6   9 11906.0 838.517  10
   2   7 -17 13519.7 904.476   4
   2   7 -16 9420.54 990.857   4
   2   7 -15 7261.86 1047.00   4
   2   7 -14 29287.2 2116.70   4
   2   7 -13 6561.32 916.885  16
   2   7 -13 7374.87 1254.91   4
   2   7 -12 5014.09 1060.67   4
   2   7 -12 3252.59 743.638  16
   2   7 -11 18147.5 1622.23  16
   2   7 -10 3402.42 850.463  16
   2   7  -9 29995.3 2115.51  16
   2   7  -8 52951.6 2967.23  17
   2   7  -8 57972.5 2920.58  16
   2   7  -7-408.026 287.201  16
   2   7  -6 68078.0 3046.90  15
   2   7  -6 67246.7 3057.36  16
   2   7  -5 44554.6 2518.90  15
   2   7  -5 44820.0 2457.37  16
   2   7  -4-765.287 719.156  18
   2   7  -4 414.044 439.464  15
   2   7  -4-473.127 366.474  16
   2   7  -3 90954.5 4841.00  18
   2   7  -3 83428.4 3394.15  16
   2   7  -3 90476.0 3710.15  15
   2   7  -3 92684.4 3807.83   7
   2   7  -2 35662.1 3113.68  18
   2   7  -2 31362.5 2276.98  15
   2   7  -2 31669.5 2403.47   7
   2   7  -1 19281.6 2395.88  18
   2   7  -1 17962.3 1743.93  15
   2   7  -1 16494.9 1198.14   5
   2   7  -1 16606.0 1815.12  10
   2   7  -1 17816.3 1971.89   7
   2   7   0 101980. 3394.32   6
   2   7   0 101339. 4022.44  15
   2   7   0 101499. 3057.36   5
   2   7   0 93623.2 3831.80  10
   2   7   0 102222. 4579.50   7
   2   7   1 7780.15 1221.73  15
   2   7   1 8255.32 903.506   5
   2   7   1 8132.03 997.811   6
   2   7   1 7760.74 1263.68  10
   2   7   2 14744.3 1546.68  10
   2   7   2 13917.1 1543.18  15
   2   7   2 16762.6 1312.49   5
   2   7   2 17405.4 1441.19   6
   2   7   3 36497.0 2317.55  10
   2   7   3 38014.1 2419.03  15
   2   7   3 41843.2 2005.52   5
   2   7   4 4306.63 998.250  10
   2   7   4 3282.91 647.081   5
   2   7   4 3449.59 867.789  15
   2   7   5 4958.63 975.537  10
   2   7   5 5226.51 713.296   5
   2   7   6 10446.1 1084.54  10
   2   7   6 12119.4 914.107   5
   2   8 -16 320.204 304.571   4
   2   8 -15 29309.9 1684.05   4
   2   8 -15 26487.5 1198.35   7
   2   8 -14 14364.9 1335.47   4
   2   8 -13 42009.6 2103.59  16
   2   8 -13 42020.7 2266.37   4
   2   8 -12 32561.3 1987.24  16
   2   8 -12 34549.7 2098.79   4
   2   8 -11 955.493 623.438   4
   2   8 -11 303.114 438.613  16
   2   8 -10 24409.1 1874.92  16
   2   8 -10 23710.6 1753.92   4
   2   8  -9 46113.4 2401.06   4
   2   8  -9 47749.9 2637.45  16
   2   8  -8 11677.3 1373.02  16
   2   8  -7 75503.2 3317.38  16
   2   8  -6 51322.8 2652.05  15
   2   8  -6 52037.8 2736.73  16
   2   8  -5 4560.02 813.826   7
   2   8  -5 4964.84 901.199  16
   2   8  -5 4906.58 934.767  15
   2   8  -4 59880.9 2989.97  15
   2   8  -4 59376.0 2955.18   7
   2   8  -3 2739.56 815.116  15
   2   8  -3 2499.99 667.519   7
   2   8  -2 2236.85 753.453  15
   2   8  -2 2229.73 684.604   7
   2   8  -1 30419.6 2201.96  15
   2   8  -1 31165.0 2313.72   7
   2   8   0 22693.7 1896.06  15
   2   8   0 26202.0 1460.52   5
   2   8   0 26311.6 1576.91   6
   2   8   0 26436.7 1927.80   7
   2   8   1 7410.06 805.216   5
   2   8   1 8259.24 1213.83  15
   2   8   2 38327.2 1718.90   5
   2   8   2 37058.9 2179.07  15
   2   8   3 537.602 321.480   5
   2   8   3 437.851 440.248  15
   2   8   4 5246.07 604.215   5
   2   9 -15 17092.4 973.047   4
   2   9 -14 14282.6 1025.41   4
   2   9 -14 14812.9 917.428   7
   2   9 -13 18848.7 1235.03   4
   2   9 -13 20500.7 1215.41   7
   2   9 -12 379.540 385.820   7
   2   9 -12 283.397 313.636   4
   2   9 -11 3443.98 593.833   4
   2   9 -10 28578.4 1906.00  16
   2   9 -10 30178.4 1839.24   7
   2   9  -9 16885.8 1585.64  16
   2   9  -9 17604.7 1494.30   7
   2   9  -8 71542.0 3115.05  16
   2   9  -8 73741.7 3015.62   7
   2   9  -7 57774.4 2514.33  15
   2   9  -7 62054.7 2820.26   7
   2   9  -6 9827.54 1121.02  15
   2   9  -6 9434.94 1154.49   7
   2   9  -5 44524.9 2382.53  15
   2   9  -5 48636.3 2519.04   7
   2   9  -4 3873.90 825.884  15
   2   9  -4 4184.57 867.286   7
   2   9  -3 401.002 616.449  15
   2   9  -3 124.623 400.500   7
   2   9  -2 18303.2 1591.34  15
   2   9  -2 19179.1 1551.16   7
   2   9  -1 37118.7 2169.20  15
   2   9  -1 36420.3 1937.00   7
   2   9   0 11290.1 1183.46  15
   2   9   1 26119.4 1576.74  15
   2   9   2 22.5935 261.893  15
   2  10 -13 1413.31 310.713   7
   2  10 -12 5297.19 620.327   7
   2  10 -11 33947.3 1605.88   7
   2  10 -10 8658.62 931.998   7
   2  10  -9 20304.9 1421.60   7
   2  10  -8 24892.0 1590.96   7
   2  10  -7 340.206 258.086  15
   2  10  -7 141.717 333.503   7
   2  10  -6 18896.8 1253.11  15
   2  10  -6 20647.0 1472.56   7
   2  10  -5 10374.8 1009.25  15
   2  10  -5 10678.0 1056.95   7
   2  10  -4 852.579 384.306  15
   2  10  -4 551.683 250.161   8
   2  10  -4 142.133 222.175   7
   2  10  -3 7700.64 894.510  15
   2  10  -3 7777.62 807.524   7
   2  10  -2 19700.2 1319.33  15
   2  10  -2 16554.1 975.170   7
   2  10  -1 7078.95 758.892  15
   2  11 -10 2544.95 393.373   7
   2  11  -9 16273.4 960.106   7
   2  11  -8 1989.07 417.905   7
   2  11  -7 15529.1 890.237   8
   2  11  -7 17397.6 1016.22   7
   2  11  -6 16083.6 931.373   7
   2  11  -5-21.0366 150.475   7
   3  -9  16 649.102 230.828  10
   3  -8  16-79.9138 186.188  10
   3  -7  16 9796.68 910.101  10
   3  -7  17 5851.72 515.327  10
   3  -6  14 1248.23 582.653  11
   3  -6  15 6084.62 961.483  10
   3  -6  16 4760.04 687.647  10
   3  -6  17 178.078 183.475  10
   3  -5  -2 90392.8 2572.34  20
   3  -5  -1 98198.0 2674.98  20
   3  -5  14 19147.7 1785.95  10
   3  -5  15 4313.00 893.511  10
   3  -5  16 1481.93 468.524  10
   3  -5  17 8195.82 607.392  10
   3  -4  -7 11222.3 1333.02  20
   3  -4  -6 217997. 5344.41  20
   3  -4  -5 3709.08 679.864  20
   3  -4  -4 244982. 4769.49  20
   3  -4  -3 265390. 4530.49  20
   3  -4  -2 2845.53 499.814  20
   3  -4  -1 144781. 3037.03  20
   3  -4  13 31127.1 2347.61  10
   3  -4  13 27518.7 2207.00  11
   3  -4  14 15433.5 1619.13  10
   3  -4  15 4678.16 853.320  10
   3  -4  16 16213.4 1149.73  10
   3  -3  -9 12056.5 1599.03  20
   3  -3  -8 22027.7 2162.39  20
   3  -3  -7 90337.4 3895.93  20
   3  -3  -6 9069.29 1163.48  20
   3  -3  -5 62233.5 2669.57  20
   3  -3  -4 200334. 4299.06  20
   3  -3  -3 6344.97 750.117  20
   3  -3  -2 335314. 4562.41  20
   3  -3  -1 90215.6 2251.21  20
   3  -3   0 10361.0 808.611  20
   3  -3   9 15518.3 1505.55  14
   3  -3  10 76919.6 3393.30  14
   3  -3  11 5571.09 1003.20  11
   3  -3  12 46504.2 2847.21  10
   3  -3  12 49037.9 2920.03  11
   3  -3  13 28107.7 2249.98  11
   3  -3  13 31956.4 2352.10  10
   3  -3  14 516.210 550.495  10
   3  -3  15 17211.7 1393.77  10
   3  -3  16 8682.98 789.747  10
   3  -2 -10 23852.7 2603.02  20
   3  -2  -9 79489.1 4325.53  20
   3  -2  -8 16119.6 1891.13  20
   3  -2  -7 371.745 523.770  20
   3  -2  -6 57892.8 2847.16  20
   3  -2  -5 344063. 6190.90  20
   3  -2  -4 45270.1 2044.22  20
   3  -2  -3 454503. 5735.82  20
   3  -2  -2 12316.4 885.262  20
   3  -2  -1 104249. 2337.34  20
   3  -2   0 9024.52 755.478  20
   3  -2   9 139540. 4286.84  14
   3  -2  10 74899.2 3384.12  10
   3  -2  10 71437.9 3264.44  14
   3  -2  10 69812.0 3154.82  11
   3  -2  11 64279.5 3251.59  10
   3  -2  11 67249.1 3265.36  14
   3  -2  11 65487.4 3219.17  11
   3  -2  12 60693.7 3116.80  10
   3  -2  12 59459.0 3157.19  11
   3  -2  13 923.364 541.283  10
   3  -2  14 25426.3 1767.97  10
   3  -2  15 8161.44 869.224  10
   3  -2  16 529.328 213.480  10
   3  -1 -11 4615.67 1515.27  20
   3  -1 -10 27336.1 2756.56  20
   3  -1  -9 62451.2 3838.41  20
   3  -1  -8 46159.3 3063.17  20
   3  -1  -7 48533.3 2852.72  20
   3  -1  -6 233473. 5594.97  20
   3  -1  -5 43001.7 2188.99  20
   3  -1  -4 443218. 6232.35  20
   3  -1  -3 157764. 3294.74  20
   3  -1  -2 99544.2 2358.48  20
   3  -1  -1 405994. 4620.31  20
   3  -1   9 51284.7 2618.77  14
   3  -1   9 49033.7 2660.20  10
   3  -1   9 47214.0 2503.18  11
   3  -1  10 41163.0 2506.39  10
   3  -1  10 43278.9 2551.41  14
   3  -1  10 42079.3 2467.40  11
   3  -1  11 37078.2 2382.58  10
   3  -1  11 34412.6 2391.81  14
   3  -1  11 37854.6 2435.07  11
   3  -1  12 611.026 550.997  10
   3  -1  12 580.481 432.467  11
   3  -1  13 9372.91 1136.31  10
   3  -1  14 13055.5 1156.91  10
   3  -1  15 671.847 286.734  10
   3   0 -11 7673.09 1600.57  20
   3   0 -10 147593. 6144.31  20
   3   0  -9 28685.2 2538.65  20
   3   0  -8 17580.4 1872.33  20
   3   0  -7 57941.2 3009.99  20
   3   0  -6 4146.39 843.333  20
   3   0  -5 136894. 3761.71  20
   3   0  -4 398781. 5729.04  20
   3   0  -3 185831. 3468.91  20
   3   0  -2 29566.5 1284.31  20
   3   0  -1 173186. 3213.63  20
   3   0   0 9220.03 612.774  17
   3   0   8 11495.0 980.971   5
   3   0   8 11773.5 1305.08  10
   3   0   8 10712.2 1220.67  14
   3   0   8 9421.54 1118.26  11
   3   0   9 31633.1 2071.51  10
   3   0   9 30561.7 2098.01  14
   3   0   9 29317.3 2008.54  11
   3   0  10 55921.1 2802.68  10
   3   0  10 56193.3 2901.45  14
   3   0  10 52060.9 2707.62  11
   3   0  11-417.366 557.370  10
   3   0  11-125.112 241.639  11
   3   0  11 519.804 580.536  14
   3   0  12 18299.9 1538.04  10
   3   0  12 16994.5 1568.78  11
   3   0  13 16682.2 1293.24  10
   3   0  14 1621.93 435.930  10
   3   1 -11 186613. 6814.44  19
   3   1 -11 203107. 7337.56  20
   3   1 -10 4148.48 1165.10  19
   3   1 -10 5001.88 1210.17  20
   3   1  -9 105531. 4670.57  20
   3   1  -8 19734.2 1910.02  20
   3   1  -7 42897.9 2521.67  20
   3   1  -6 34755.8 1444.81   3
   3   1  -6 35188.9 2088.97  20
   3   1  -5 405882. 5136.38   3
   3   1  -5 398846. 6210.39  20
   3   1  -4 71595.0 2336.48  20
   3   1  -3 382556. 4786.37  20
   3   1  -2 2694.12 455.083  20
   3   1  -1 1253.35 400.263  17
   3   1   0 165978. 3222.10  17
   3   1   5 114504. 3485.50   3
   3   1   7 8476.39 1054.77  10
   3   1   7 8384.62 851.303   5
   3   1   7 7309.40 985.943  11
   3   1   8 10340.9 1175.55  10
   3   1   8 10203.5 965.582   5
   3   1   8 12260.5 1284.75  14
   3   1   8 9899.21 1170.69  11
   3   1   9 52517.0 2625.45  10
   3   1   9 56149.9 2843.05  14
   3   1   9 52010.6 2679.37  11
   3   1  10 22289.0 1698.18  10
   3   1  10 20995.7 1882.76  14
   3   1  10 22836.0 1787.89  11
   3   1  11 38509.8 2096.58  10
   3   1  11 38526.3 2263.89  11
   3   1  12 17550.1 1324.47  10
   3   1  13 1825.96 419.968  10
   3   1  14 4651.67 525.030  10
   3   2 -14 13005.1 1329.69   4
   3   2 -12 190936. 6943.15  19
   3   2 -12 205357. 7293.37  20
   3   2 -11 1657.33 673.562  19
   3   2 -11 1367.56 591.809  20
   3   2 -10 635.139 1050.50  12
   3   2 -10 1392.37 623.481  20
   3   2  -9 87050.5 4056.62  20
   3   2  -8 79515.2 3591.35  20
   3   2  -7 22006.3 1772.91  20
   3   2  -6 341176. 5457.35   3
   3   2  -6 332997. 5975.76  20
   3   2  -5 2197.10 522.020   3
   3   2  -5 2398.07 510.607  20
   3   2  -4 213813. 4281.12   3
   3   2  -4 214359. 3773.75  20
   3   2  -3 141404. 3173.72  17
   3   2  -3 134853. 3363.73   3
   3   2  -3 133946. 2904.87  20
   3   2  -2 333.348 351.339  17
   3   2  -1 31299.6 1741.29  17
   3   2   2 282675. 5493.50   3
   3   2   3 70376.1 2838.51   3
   3   2   4 119538. 3880.59   3
   3   2   6 15356.3 1322.53  10
   3   2   6 15332.3 1183.09   5
   3   2   6 14951.6 1389.62  11
   3   2   7 239.670 258.620  10
   3   2   7 552.529 364.086   5
   3   2   7 499.132 384.031  11
   3   2   8 93088.1 3351.01  10
   3   2   8 87440.5 3440.32  11
   3   2   8 86362.1 2846.18   5
   3   2   9 32473.2 2012.89  10
   3   2   9 31906.0 2078.70  11
   3   2  10 20951.6 1554.56  10
   3   2  10 21799.9 1689.28  11
   3   2  11 18953.9 1352.58  10
   3   2  11 19776.6 1574.88  11
   3   2  12 1225.14 407.779  10
   3   2  13 2919.03 447.265  10
   3   3 -15 9600.65 1000.47   4
   3   3 -13 48825.1 3524.81  19
   3   3 -12 12571.2 1978.88  19
   3   3 -12 10108.6 1638.36  20
   3   3 -11 2855.10 1094.53  19
   3   3 -11 4327.53 1033.29  20
   3   3 -10 48769.5 3116.67  20
   3   3 -10 56336.3 4064.31  19
   3   3  -9 40639.2 2632.34  20
   3   3  -8 18222.5 1624.90  20
   3   3  -7 143955. 4035.31   3
   3   3  -7 148007. 4108.77  20
   3   3  -6 3437.03 701.387   3
   3   3  -6 4534.51 677.159  20
   3   3  -5 201383. 3755.38  20
   3   3  -5 201140. 4859.71   3
   3   3  -4 202381. 4778.58   3
   3   3  -4 212889. 4221.44  17
   3   3  -4 206869. 3653.20  20
   3   3  -3 35560.8 1858.33  17
   3   3  -3 31293.3 1912.88   3
   3   3  -2 166088. 4378.04   3
   3   3  -2 178173. 4520.61  17
   3   3  -1 153399. 4275.37   3
   3   3   0 1991.21 631.378   3
   3   3   1 168647. 4700.39   3
   3   3   2 134899. 4324.23   3
   3   3   3 3139.35 763.060   3
   3   3   4 53350.7 2295.57  10
   3   3   4 50588.7 2850.69   3
   3   3   4 52430.9 2151.27   5
   3   3   4 52284.5 2512.00  11
   3   3   5 20943.9 1529.14  10
   3   3   5 21578.9 1471.33   5
   3   3   5 21672.7 1716.87  11
   3   3   6 3167.44 713.315  10
   3   3   6 3493.68 741.207   5
   3   3   6 3927.43 830.243  11
   3   3   7 53261.6 2528.96  10
   3   3   7 51119.5 2293.02   5
   3   3   7 51101.9 2668.55  11
   3   3   8 16745.2 1444.28  10
   3   3   8 16763.8 1327.20   5
   3   3   8 17919.5 1577.79  11
   3   3   9 15416.9 1341.75  10
   3   3   9 13327.7 1345.32  11
   3   3  10 22217.2 1470.44  10
   3   3  10 22767.7 1604.28  11
   3   3  11 319.180 336.753  10
   3   3  12 3126.35 477.616  10
   3   4 -16 835.120 313.619   4
   3   4 -15 821.028 472.015   4
   3   4 -13 35754.7 3262.70  19
   3   4 -12 4065.11 1381.97  19
   3   4 -11 174511. 7449.60  19
   3   4 -10 18103.3 2440.06  19
   3   4  -9 42705.3 3495.89  19
   3   4  -8 50137.5 2546.47  17
   3   4  -7 85595.9 3128.08  17
   3   4  -6 10715.9 1345.06   3
   3   4  -6 11393.9 1149.28  17
   3   4  -5 266710. 6280.38   3
   3   4  -5 275613. 5266.35  17
   3   4  -4 42074.3 2501.99   3
   3   4  -4 45415.6 2277.98  17
   3   4  -4 45002.8 2476.46  18
   3   4  -3 169386. 5008.50  18
   3   4  -3 180494. 4862.24  17
   3   4  -3 171451. 5006.57   3
   3   4  -2 51447.3 2896.74  18
   3   4  -2 48515.5 2712.36   3
   3   4  -1-580.431 513.633   3
   3   4   0 47404.2 2794.07   3
   3   4   1 144832. 4927.51   3
   3   4   2 1210.21 514.228  10
   3   4   2 1005.75 495.877   3
   3   4   2 368.248 366.323   5
   3   4   2 1600.47 604.550  15
   3   4   2 1463.13 529.330  11
   3   4   3 108240. 4441.14   3
   3   4   3 119209. 3587.20  10
   3   4   3 113580. 3302.32   5
   3   4   3 108333. 4157.76  15
   3   4   3 116738. 3907.19  11
   3   4   4 39394.1 2148.80  10
   3   4   4 37449.2 1982.37   5
   3   4   4 35261.7 2600.12  15
   3   4   4 37466.0 2299.18  11
   3   4   5 17130.5 1483.10  10
   3   4   5 15798.8 1333.34   5
   3   4   5 17483.3 1630.76  11
   3   4   6 39292.6 2209.66  10
   3   4   6 36751.6 2007.96   5
   3   4   6 37280.4 2352.01  11
   3   4   7 5843.56 990.163  10
   3   4   7 6415.33 929.171   5
   3   4   7 5434.30 951.768  11
   3   4   8 4823.75 896.404  10
   3   4   8 4325.64 855.016  11
   3   4   9 35827.8 1812.39  10
   3   4   9 31007.7 1842.87  11
   3   4  10 6499.37 769.781  10
   3   4  11 3053.38 439.435  10
   3   5 -17 2978.05 418.781   4
   3   5 -16 2286.36 516.793   4
   3   5 -15 13207.1 1344.00   4
   3   5 -14 74987.5 3451.26   4
   3   5 -13 3124.59 748.746  16
   3   5 -12 94299.7 3658.81  16
   3   5 -12 106154. 5846.81  19
   3   5 -11 13644.0 2182.53  19
   3   5 -10 45716.4 3787.55  19
   3   5 -10 40587.0 2473.63  17
   3   5  -9 41008.6 2454.91  17
   3   5  -9 39058.7 3408.73  19
   3   5  -8 93207.2 4963.19  19
   3   5  -8 90840.1 3446.58  17
   3   5  -7 5225.27 1169.68  19
   3   5  -7 3203.14 712.668  17
   3   5  -6 182107. 4790.40  17
   3   5  -5 2179.25 715.764  17
   3   5  -5 2304.22 838.107   3
   3   5  -4 201036. 5958.81  18
   3   5  -4 182586. 5738.72   3
   3   5  -4 185226. 5240.71  17
   3   5  -3 36685.4 2664.87  18
   3   5  -3 34346.9 2588.41   3
   3   5  -2 471.041 705.874   3
   3   5  -1 1236.95 690.534  10
   3   5  -1 2001.32 720.614   3
   3   5  -1 477.396 497.977  15
   3   5  -1 2019.82 564.996  11
   3   5   0 183191. 6056.54   3
   3   5   0 180945. 3929.34   5
   3   5   0 179449. 5113.11  15
   3   5   0 180566. 4877.72  11
   3   5   1 3220.41 597.624   6
   3   5   1 2774.12 792.497  10
   3   5   1 3286.71 968.186   3
   3   5   1 2528.06 569.011   5
   3   5   1 2452.82 703.315  15
   3   5   1 1925.69 626.322  11
   3   5   2 62181.7 2689.35   6
   3   5   2 68417.9 2959.94  10
   3   5   2 68503.9 2657.56   5
   3   5   2 64804.7 3250.22  15
   3   5   2 68904.4 3143.55  11
   3   5   3 35731.1 2188.49  10
   3   5   3 35742.7 1985.10   5
   3   5   3 33330.7 2472.77  15
   3   5   3 32440.3 2229.56  11
   3   5   4 20065.1 1713.16  10
   3   5   4 21500.2 1581.93   5
   3   5   4 20145.5 1995.36  15
   3   5   4 22661.7 1921.51  11
   3   5   5 6148.02 1022.98  10
   3   5   5 5079.69 853.352   5
   3   5   5 2802.92 780.023  15
   3   5   5 4428.89 920.584  11
   3   5   6 14428.8 1446.24  10
   3   5   6 15888.5 1334.55   5
   3   5   6 13529.0 1438.56  11
   3   5   7 905.011 682.442  10
   3   5   7 780.657 535.540   5
   3   5   7 613.383 567.552  11
   3   5   8 25641.2 1573.67  10
   3   5   9 7563.26 765.500  10
   3   6 -17 5489.84 586.921   4
   3   6 -16 8324.50 924.418   4
   3   6 -15 19544.1 1656.78   4
   3   6 -14 221.069 609.409   4
   3   6 -13 67547.7 2864.04  16
   3   6 -12 39551.6 2348.35  16
   3   6 -12 46412.1 3725.26  19
   3   6 -11-737.908 1026.37  19
   3   6 -11 835.557 540.879  16
   3   6 -10 26671.1 2009.08  16
   3   6 -10 27194.7 2866.15  19
   3   6  -9 76770.1 4507.03  19
   3   6  -9 73925.9 3311.20  16
   3   6  -9 79002.5 3538.70  17
   3   6  -8 13826.3 1865.40  19
   3   6  -8 12136.5 1416.63  17
   3   6  -8 14092.0 1517.54  16
   3   6  -7 111772. 5055.85  19
   3   6  -7 103876. 3994.08  17
   3   6  -7 109792. 3969.60  16
   3   6  -6 26678.2 2094.13  17
   3   6  -6 28793.8 2024.90  16
   3   6  -6 25295.7 1816.36  15
   3   6  -5 103331. 3750.50  16
   3   6  -5 105513. 3763.24  15
   3   6  -4 20914.7 1681.56  16
   3   6  -4 22825.3 1797.26  15
   3   6  -3 14714.5 1390.03  16
   3   6  -3 15126.4 1563.17  15
   3   6  -2 31120.1 2399.93  10
   3   6  -2 33344.4 2295.22  15
   3   6  -2 36570.6 2415.69   7
   3   6  -1 44432.6 2633.31  15
   3   6  -1 43905.6 2604.68  11
   3   6  -1 49608.6 2928.76   7
   3   6  -1 45505.2 2814.10  10
   3   6   0 1506.89 832.476  10
   3   6   0 798.105 416.709   5
   3   6   0 465.728 409.818  15
   3   6   0 455.558 470.381  11
   3   6   1 89226.6 3641.64  10
   3   6   1 83488.3 3663.27  15
   3   6   1 88132.6 2969.14   5
   3   6   1 82525.2 3609.52  11
   3   6   2 18869.2 1750.86  10
   3   6   2 19255.8 1468.36   5
   3   6   2 17772.3 1723.64  15
   3   6   2 16282.1 1661.17  11
   3   6   3 7066.69 1178.01  10
   3   6   3 6891.92 914.834   5
   3   6   3 6057.53 1110.95  15
   3   6   3 6958.67 1226.57  11
   3   6   4 13204.1 1489.50  10
   3   6   4 13986.5 1219.27   5
   3   6   4 12945.8 1532.79  15
   3   6   4 11985.6 1424.62  11
   3   6   5 9721.60 1276.27  10
   3   6   5 10967.6 1069.19   5
   3   6   5 10246.3 1318.79  15
   3   6   6 429.134 582.631  10
   3   6   7 15084.7 1174.32  10
   3   6   8 4893.03 604.500  10
   3   7 -16 10235.6 916.485   4
   3   7 -15 52.9645 352.755   4
   3   7 -14 11445.6 1038.00  16
   3   7 -14 12947.7 1346.75   4
   3   7 -13 38256.8 2047.98  16
   3   7 -13 35779.4 2253.22   4
   3   7 -12 3421.79 806.191  16
   3   7 -12 3776.60 855.365   4
   3   7 -11 35278.3 2181.12  16
   3   7 -10 1321.78 562.688  16
   3   7  -9 22110.6 1806.86  16
   3   7  -8 42866.5 2531.41  16
   3   7  -7 32240.8 2191.70  16
   3   7  -6 11233.6 1322.03  16
   3   7  -6 13555.6 1381.16  15
   3   7  -5 56670.3 2776.20  16
   3   7  -5 54114.9 2802.81  15
   3   7  -4 3033.16 732.565  16
   3   7  -4 4002.23 863.955  15
   3   7  -4 4013.75 736.640   7
   3   7  -3 36546.5 2215.39  16
   3   7  -3 34550.7 2333.60  15
   3   7  -3 34507.4 2288.55   7
   3   7  -2 35170.5 2440.70  15
   3   7  -2 37713.1 2455.97   7
   3   7  -1-838.877 581.140  15
   3   7  -1-490.407 415.682   7
   3   7   0 19872.5 1930.41  10
   3   7   0 23176.6 1443.28   5
   3   7   0 21046.1 1858.09  15
   3   7   1 46376.8 2629.12  15
   3   7   1 43954.7 2635.23  10
   3   7   2 3021.12 988.469  10
   3   7   2 3675.34 615.105   5
   3   7   2 2450.16 754.038  15
   3   7   3 23564.2 1405.89   5
   3   7   3 22614.8 1739.57  15
   3   7   3 21884.4 1809.54  10
   3   7   4 12443.7 1176.51  15
   3   7   4 13289.0 1369.69  10
   3   7   5 2227.87 701.790  10
   3   8 -15 8229.28 812.206   4
   3   8 -15 7632.55 608.807   7
   3   8 -14 36755.7 1783.14   4
   3   8 -13 12053.9 1081.07  16
   3   8 -13 12295.6 1122.89   4
   3   8 -12 76904.8 2834.63  16
   3   8 -12 74993.4 2781.14   4
   3   8 -11 3409.10 780.645  16
   3   8 -11 4897.51 791.621   4
   3   8 -10 5912.39 801.202   4
   3   8 -10 7491.39 1079.15  16
   3   8  -9 11033.4 1290.71  16
   3   8  -8 23074.7 1804.30  16
   3   8  -7 8357.76 1172.05  16
   3   8  -7 7758.38 983.860  15
   3   8  -6 72293.0 3106.09  16
   3   8  -6 71787.7 2987.45  15
   3   8  -6 74433.8 3061.95   7
   3   8  -5 1232.41 467.764  16
   3   8  -5 320.353 384.501  15
   3   8  -5 2.23396 416.028   7
   3   8  -4 40267.1 2398.09  15
   3   8  -4 42280.8 2340.56   7
   3   8  -3 6802.59 1110.92  15
   3   8  -3 7750.98 1056.07   7
   3   8  -2 1089.07 629.506  15
   3   8  -2-389.205 388.789   7
   3   8  -1 1424.59 706.826  15
   3   8   0 52851.4 2604.14  15
   3   8   1 3550.81 783.267  15
   3   8   2 32640.3 1772.29  15
   3   8   3 9961.72 874.863  15
   3   9 -14 1929.38 342.586   7
   3   9 -13 23476.8 1112.56   4
   3   9 -13 30978.2 1374.00   7
   3   9 -12 2033.64 507.992   7
   3   9 -11 13.2563 415.323   7
   3   9 -10 10277.5 1092.43  16
   3   9 -10 11181.9 1078.95   7
   3   9  -9 16895.1 1378.95   7
   3   9  -8 7158.72 996.666   7
   3   9  -7 68407.3 2450.88  15
   3   9  -7 73390.9 2831.38   7
   3   9  -6 5449.05 806.402  15
   3   9  -6 6233.13 894.653   7
   3   9  -5 8536.92 1034.37  15
   3   9  -5 8866.06 1040.24   7
   3   9  -4 13190.2 1272.65  15
   3   9  -4 14552.7 1230.04   7
   3   9  -3 4162.73 773.782  15
   3   9  -3 4888.62 672.217   7
   3   9  -2 548.082 409.391  15
   3   9  -1 26940.2 1635.58  15
   3   9   0 1465.28 422.372  15
   3   9   1 23512.7 1203.58  15
   3  10 -12 1578.21 306.487   7
   3  10 -11 13556.0 900.046   7
   3  10 -10 12340.9 941.549   7
   3  10  -9 1566.36 439.518   7
   3  10  -8 12407.1 996.098   7
   3  10  -7 8881.30 841.016   7
   3  10  -6 4541.09 550.686  15
   3  10  -6 5022.53 650.426   7
   3  10  -5 16461.7 1046.12  15
   3  10  -5 16802.3 1006.89   7
   3  10  -4 339.646 243.309  15
   3  10  -4 573.211 207.183   7
   3  10  -3 3208.02 480.211  15
   3  10  -2 10188.0 756.474  15
   4  -9  15 10653.4 800.729  10
   4  -8  15 10569.4 917.998  10
   4  -8  15 9994.01 751.938  11
   4  -8  16 2953.03 412.238  10
   4  -7  15 2991.52 486.925  11
   4  -7  15 1850.19 480.751  10
   4  -7  16 5590.63 574.358  10
   4  -6  14 7173.23 993.661  10
   4  -6  14 8148.71 1029.60  11
   4  -6  15 10809.7 1039.99  10
   4  -6  16 6055.61 607.695  10
   4  -5  -5 96133.1 3364.69  20
   4  -5  -4 95688.6 3206.57  20
   4  -5  -3 128509. 3579.64  20
   4  -5  -2 178588. 4149.64  20
   4  -5  13 3124.46 835.431  11
   4  -5  13 3164.07 773.687  10
   4  -5  14 7850.87 1071.60  11
   4  -5  14 6268.61 987.335  10
   4  -5  15 11803.9 1103.48  10
   4  -5  16 424.076 255.392  10
   4  -4  -8 54279.7 3113.14  20
   4  -4  -7 31127.3 2242.40  20
   4  -4  -6 54427.2 2759.26  20
   4  -4  -5 53723.9 2568.51  20
   4  -4  -4 30152.0 1795.25  20
   4  -4  -3 62421.2 2422.82  20
   4  -4  -2 55151.8 2205.20  20
   4  -4  -1 16875.0 1235.69  20
   4  -4  12 17828.4 1780.55  10
   4  -4  12 18584.7 1791.00  11
   4  -4  13 21210.4 1833.47  10
   4  -4  13 20723.2 1826.40  11
   4  -4  14 30894.4 2013.76  11
   4  -4  14 29072.3 1887.19  10
   4  -4  15 4816.70 689.707  10
   4  -4  16 3646.33 438.542  10
   4  -3  -9 18242.2 2084.84  20
   4  -3  -8 38309.3 2750.20  20
   4  -3  -7 77597.6 3608.05  20
   4  -3  -6 2097.32 671.727  20
   4  -3  -5 1422.84 481.862  20
   4  -3  -4 70949.3 2684.44  20
   4  -3  -3 203479. 4241.70  20
   4  -3  -2 64184.0 2289.60  20
   4  -3  -1 381180. 5418.80  20
   4  -3  10 46258.9 2676.92  10
   4  -3  10 46901.8 2660.99  11
   4  -3  11 40264.9 2550.12  10
   4  -3  11 42197.8 2635.55  11
   4  -3  12 20337.1 1822.38  10
   4  -3  12 22248.2 1962.52  11
   4  -3  13 57379.7 2779.73  10
   4  -3  13 53341.4 2894.56  11
   4  -3  14 3827.04 712.611  10
   4  -3  15 5428.62 657.223  10
   4  -2 -10 37360.0 3089.12  20
   4  -2  -9 33346.8 2772.93  20
   4  -2  -8 64430.2 3559.19  20
   4  -2  -7 36457.9 2509.23  20
   4  -2  -6 4068.24 859.544  20
   4  -2  -5 105695. 3521.83  20
   4  -2  -4 125851. 3536.25  20
   4  -2  -3 85576.3 2711.44  20
   4  -2  -2 251555. 4397.11  20
   4  -2  -1 2034.14 547.346  20
   4  -2   8 1516.15 569.684  10
   4  -2   9 38434.1 2408.81  10
   4  -2   9 34605.1 2227.99  11
   4  -2  10 80140.2 3484.01  10
   4  -2  10 80871.7 3517.88  11
   4  -2  11 6087.86 1120.45  11
   4  -2  11 5777.58 1052.24  10
   4  -2  12 44615.4 2477.98  10
   4  -2  12 46860.9 2746.88  11
   4  -2  13 221.401 403.931  10
   4  -2  13 1424.78 503.042  11
   4  -2  14 7262.67 842.523  10
   4  -2  15 5456.32 554.919  10
   4  -1 -10 3735.11 1104.97  20
   4  -1  -9 47599.8 3329.31  20
   4  -1  -8 43633.7 2907.73  20
   4  -1  -7 3937.25 961.045  20
   4  -1  -6 176507. 4879.37  20
   4  -1  -5 188525. 4670.91  20
   4  -1  -4 41517.1 2020.07  20
   4  -1  -3 600816. 7020.57  20
   4  -1  -2 161383. 3502.98  20
   4  -1  -1 84230.3 2612.66  20
   4  -1   0 476178. 3581.74  17
   4  -1   8 34293.9 2174.42  10
   4  -1   8 33390.5 2134.61  11
   4  -1   9 11980.0 1338.39  10
   4  -1   9 11277.2 1345.35  11
   4  -1  10 7598.08 1115.57  10
   4  -1  10 9024.45 1192.37  11
   4  -1  11 28561.5 1950.06  10
   4  -1  11 27966.3 2069.08  11
   4  -1  12 6101.45 889.963  10
   4  -1  12 6740.60 1002.17  11
   4  -1  13 3099.54 592.949  10
   4  -1  13 2795.19 657.691  11
   4  -1  14 10173.7 831.281  10
   4   0 -11 28974.8 2767.35  20
   4   0 -10 59554.3 3717.81  19
   4   0 -10 74161.7 4241.84  20
   4   0  -9 112177. 4886.65  20
   4   0  -8 35323.1 2590.14  20
   4   0  -7 90475.1 3750.07  20
   4   0  -6 109073. 3789.98  20
   4   0  -5 70909.4 2801.79  20
   4   0  -4 189843. 4180.81  20
   4   0  -3 320462. 5097.99  20
   4   0  -2 108899. 2983.56  20
   4   0  -1 404156. 4564.61  17
   4   0   0 10170.3 674.586  17
   4   0   7 120827. 3858.84  10
   4   0   7 118601. 3973.73  11
   4   0   8 12583.0 1291.65  10
   4   0   8 13366.9 1420.26  11
   4   0   9 396.254 396.093  11
   4   0   9 439.686 415.953  10
   4   0  10 16507.9 1502.25  10
   4   0  10 19319.7 1685.01  11
   4   0  11 8962.52 1062.17  10
   4   0  11 8655.17 1124.41  11
   4   0  12 930.353 418.852  10
   4   0  12 802.467 444.950  11
   4   0  13 29253.2 1428.07  10
   4   0  14-190.676 229.396  10
   4   1 -13 38351.6 2887.11  19
   4   1 -12 26916.8 2605.97  19
   4   1 -11 82292.9 4585.65  19
   4   1 -11 103513. 5049.65  20
   4   1 -10 152421. 6182.89  19
   4   1 -10 151540. 6080.79  12
   4   1  -9 22763.4 2173.48  20
   4   1  -8 18805.5 1828.18  20
   4   1  -7 120607. 4219.16  20
   4   1  -6 1348.21 442.873   3
   4   1  -6-132.395 369.286  20
   4   1  -5 206999. 4587.76  20
   4   1  -4 349502. 5554.14  20
   4   1  -3 314295. 5191.27  20
   4   1  -2 186767. 3594.59  17
   4   1  -1 3837.23 570.081  17
   4   1   5 7908.49 1098.87   3
   4   1   6 97381.0 3321.20  10
   4   1   6 97599.8 2946.71   5
   4   1   6 95712.9 3565.21  11
   4   1   7 8904.05 1098.75  10
   4   1   7 9653.25 1161.81  11
   4   1   8 7540.23 1008.44  10
   4   1   8 6787.21 1043.63  11
   4   1   9 20601.9 1611.66  10
   4   1   9 19065.1 1638.83  11
   4   1  10 21452.9 1547.66  10
   4   1  10 21818.1 1709.60  11
   4   1  11 5685.96 829.222  10
   4   1  11 6039.03 905.084  11
   4   1  12 50447.0 1888.34  10
   4   1  12 49610.4 2195.42  11
   4   1  13-107.487 236.796  10
   4   2 -13 13606.3 1860.93  19
   4   2 -12 34338.3 3052.38  19
   4   2 -11 111895. 5654.78  19
   4   2 -11 122332. 5265.25  20
   4   2 -10 3176.27 1273.95  19
   4   2 -10 395.642 924.698  12
   4   2 -10 1429.59 606.786  20
   4   2  -9 19123.7 2305.39  12
   4   2  -9 14248.2 1638.06  20
   4   2  -8 103685. 4042.76  20
   4   2  -7 479.058 435.890  20
   4   2  -6 136416. 4017.05   3
   4   2  -6 137037. 3887.72  20
   4   2  -5 200829. 4743.02   3
   4   2  -5 210337. 4503.54  20
   4   2  -4 132727. 3349.42  17
   4   2  -4 130587. 3762.97   3
   4   2  -4 138037. 3553.62  20
   4   2  -3 80934.9 2573.61  17
   4   2  -2 28249.0 1630.02  17
   4   2  -1 47697.2 2220.72  17
   4   2   2 46218.1 2554.63   3
   4   2   3 137221. 4496.47   3
   4   2   4 2309.07 519.570  10
   4   2   4 1775.54 435.997   5
   4   2   4 2093.13 496.260   3
   4   2   4 2084.49 612.569  11
   4   2   5 87563.9 3077.60  10
   4   2   5 86600.5 2883.33   5
   4   2   5 89619.1 3479.86  11
   4   2   6 40240.1 2164.61  10
   4   2   6 37369.1 1968.55   5
   4   2   6 38301.6 2356.01  11
   4   2   7 226.449 335.999  10
   4   2   7 57.5863 303.392  11
   4   2   8 38721.5 2139.11  10
   4   2   8 37994.6 2294.29  11
   4   2   9 41867.1 2127.19  10
   4   2   9 43547.6 2369.99  11
   4   2  10 1127.15 512.738  10
   4   2  10 232.852 441.908  11
   4   2  11 18934.0 1202.81  10
   4   2  11 18957.5 1377.73  11
   4   2  12 188.834 253.611  10
   4   3 -16 10320.5 791.279   4
   4   3 -15 11740.8 1106.60   4
   4   3 -13 12212.7 1842.65  19
   4   3 -12 43959.6 3712.14  19
   4   3 -11 2685.65 1197.23  19
   4   3 -11 1301.81 601.078  20
   4   3 -10 107715. 5895.55  19
   4   3 -10 97241.2 5407.67  12
   4   3 -10 102236. 4318.44  20
   4   3  -9 108497. 5513.61  12
   4   3  -9 110422. 4172.91  20
   4   3  -8 11678.4 1740.97  12
   4   3  -8 12520.6 1308.13  20
   4   3  -7 78327.2 3399.57   3
   4   3  -7 74357.4 2897.47  20
   4   3  -6 56458.9 2891.94   3
   4   3  -6 52285.1 2391.91  17
   4   3  -5 2437.40 591.131  17
   4   3  -5 2899.85 772.790   3
   4   3  -4 202975. 4465.42  17
   4   3  -4 185937. 5043.65   3
   4   3  -3 172384. 4870.42   3
   4   3  -3 191459. 4594.90  17
   4   3  -2 52498.7 2619.03  17
   4   3  -2 51581.7 2720.07   3
   4   3  -1 182261. 5221.40   3
   4   3   0 13563.9 1499.56   3
   4   3   1 26812.3 2136.82   3
   4   3   2 110373. 4356.79   3
   4   3   2 115217. 3222.31   5
   4   3   2 110827. 3851.86  15
   4   3   2 116111. 3690.33  11
   4   3   3 10225.1 1054.05  10
   4   3   3 9470.48 993.884   5
   4   3   3 8072.46 1137.33  15
   4   3   3 7984.92 1251.43   3
   4   3   3 8142.98 1084.18  11
   4   3   4 87079.3 3102.06  10
   4   3   4 81548.8 2884.77   5
   4   3   4 80879.7 3842.57  15
   4   3   4 83331.2 3426.00  11
   4   3   5 63603.3 2728.55  10
   4   3   5 59668.6 2526.27   5
   4   3   5 62424.9 3013.29  11
   4   3   6 1050.45 545.057  10
   4   3   6 1089.15 578.754   5
   4   3   6 919.595 526.495  11
   4   3   7 33675.5 2001.23  10
   4   3   7 33000.1 2177.91  11
   4   3   8 9078.46 1088.78  10
   4   3   8 9842.88 1184.87  11
   4   3   9-788.256 536.085  10
   4   3   9 232.182 424.764  11
   4   3  10 4647.64 660.731  10
   4   3  10 4118.23 682.874  11
   4   3  11 1494.03 365.039  10
   4   4 -16 6478.87 725.973   4
   4   4 -15 1598.58 557.849   4
   4   4 -13 80579.7 4927.58  19
   4   4 -12 12295.4 2218.00  19
   4   4 -11 98786.3 5750.99  19
   4   4 -10 76700.2 3503.33  17
   4   4 -10 87201.5 5378.27  19
   4   4  -9 9641.07 1735.50  19
   4   4  -9 9351.58 1258.38  17
   4   4  -8 24278.7 2533.21  12
   4   4  -8 24635.9 1854.87  17
   4   4  -7 63882.3 3438.83   3
   4   4  -7 57107.2 2670.37  17
   4   4  -7 54370.9 3643.20  12
   4   4  -6 31781.3 2449.75   3
   4   4  -6 33323.5 2001.49  17
   4   4  -5 110332. 4347.26   3
   4   4  -5 119476. 3808.80  17
   4   4  -4 157778. 4539.04  17
   4   4  -4 141302. 4879.03   3
   4   4  -3 66495.7 3400.80   3
   4   4  -2 184610. 5749.33   3
   4   4  -1 1824.56 718.711   3
   4   4  -1 2962.37 645.110  15
   4   4   0 7520.48 1070.73  10
   4   4   0 5831.53 755.372   5
   4   4   0 6331.48 1171.76   3
   4   4   0 5897.17 954.984  15
   4   4   0 6568.54 920.907  11
   4   4   1 121789. 3846.90  10
   4   4   1 107938. 4653.75   3
   4   4   1 111460. 3274.27   5
   4   4   1 107914. 3952.15  15
   4   4   1 110769. 3799.03  11
   4   4   2 74614.7 3045.76  10
   4   4   2 67378.8 2624.41   5
   4   4   2 68212.3 3280.18  15
   4   4   2 67302.6 3048.58  11
   4   4   3 45776.6 2419.53  10
   4   4   3 46279.5 2239.98   5
   4   4   3 40971.4 2682.87  15
   4   4   3 43847.5 2544.33  11
   4   4   4 54228.8 2660.37  10
   4   4   4 54081.0 2450.87   5
   4   4   4 56174.3 3287.09  15
   4   4   4 56537.4 2955.79  11
   4   4   5 11992.9 1329.48  10
   4   4   5 11915.0 1209.06   5
   4   4   5 10816.0 1640.20  15
   4   4   5 11098.2 1414.28  11
   4   4   6 25005.0 1805.07  10
   4   4   6 24292.4 1910.89  11
   4   4   7 3413.41 799.876  10
   4   4   7 4106.81 838.794  11
   4   4   8 519.472 508.956  10
   4   4   8 663.465 479.048  11
   4   4   9 5770.42 727.217  10
   4   4  10 9384.11 691.934  10
   4   5 -16 3651.21 615.168   4
   4   5 -15 2584.96 730.284   4
   4   5 -14 53245.5 2294.74  16
   4   5 -13 18022.3 2394.01  19
   4   5 -13 17095.3 1532.04  16
   4   5 -12 61887.4 4470.89  19
   4   5 -11 71556.2 4840.77  19
   4   5 -10 4835.78 1554.81  19
   4   5  -9 39177.5 3419.15  19
   4   5  -9 36758.4 2380.18  17
   4   5  -8 69905.0 3226.37  17
   4   5  -8 64511.1 4181.91  19
   4   5  -7 16377.2 2104.24  19
   4   5  -7 16742.5 1605.28  17
   4   5  -6 127782. 5396.14  19
   4   5  -6 134879. 4421.22  17
   4   5  -6 128565. 3940.19  15
   4   5  -5 65355.9 3657.04   3
   4   5  -5 63476.7 3161.98  17
   4   5  -5 69092.3 2950.89  15
   4   5  -4 42299.8 3023.47   3
   4   5  -4 44188.9 2481.13  15
   4   5  -3 116769. 4940.48   3
   4   5  -3 107127. 3646.04  16
   4   5  -3 116678. 4073.73  15
   4   5  -2 1652.63 858.168  10
   4   5  -2 2138.31 829.591   3
   4   5  -2 1018.10 568.356  15
   4   5  -2 1161.35 567.676  11
   4   5  -1 4365.88 1109.11  10
   4   5  -1 4378.98 1229.28   3
   4   5  -1 3124.97 773.341  15
   4   5  -1 3492.77 856.449  11
   4   5   0 53168.1 2846.59  10
   4   5   0 52919.8 3515.73   3
   4   5   0 52755.9 2249.72   5
   4   5   0 53462.1 2902.54  15
   4   5   0 52422.0 2764.77  11
   4   5   1 12134.8 1426.70  10
   4   5   1 11740.1 1128.73   5
   4   5   1 10531.3 1345.08  15
   4   5   1 10238.2 1277.22  11
   4   5   2 22301.2 1834.54  10
   4   5   2 20386.8 1505.25   5
   4   5   2 20448.5 1889.59  15
   4   5   2 23843.4 1982.28  11
   4   5   3 36619.3 2312.29  10
   4   5   3 40450.2 2106.33   5
   4   5   3 36753.0 2541.59  15
   4   5   3 35201.8 2376.76  11
   4   5   4 4740.18 974.471  10
   4   5   4 3489.71 759.122   5
   4   5   4 4533.96 957.789  15
   4   5   4 3841.00 910.626  11
   4   5   5 12436.6 1327.41  10
   4   5   5 12872.6 1546.85  15
   4   5   5 12412.2 1392.43  11
   4   5   6 10635.6 1187.77  10
   4   5   6 11388.9 1264.95  11
   4   5   7 3749.55 694.799  10
   4   5   8 6528.96 705.376  10
   4   6 -16 6118.62 742.836   4
   4   6 -15 23307.9 1625.01   4
   4   6 -14 9062.14 969.350  16
   4   6 -14 9330.88 1239.53   4
   4   6 -13 3943.61 759.352  16
   4   6 -12 48803.8 2540.08  16
   4   6 -12 54105.2 3792.77  19
   4   6 -11 10524.2 1801.69  19
   4   6 -11 10644.8 1276.69  16
   4   6 -10 33217.6 2186.86  16
   4   6 -10 33814.2 3010.54  19
   4   6  -9 40637.8 3229.97  19
   4   6  -9 42743.6 2545.15  16
   4   6  -8-283.438 564.512  19
   4   6  -8-80.4956 318.111  16
   4   6  -7 64999.9 3119.58  16
   4   6  -6 41450.0 2475.44  16
   4   6  -6 39883.1 2299.18  15
   4   6  -5 2.41718 290.111  16
   4   6  -5-51.4372 330.513  15
   4   6  -4 73736.8 3134.99  16
   4   6  -4 80405.2 3467.75  15
   4   6  -3 1218.61 507.985   7
   4   6  -3 1795.77 541.179  16
   4   6  -3 2148.99 792.477  15
   4   6  -2 7547.01 1259.43  15
   4   6  -1 97219.5 4020.24  10
   4   6  -1 113213. 4297.62  15
   4   6   0 2883.20 975.509  10
   4   6   0 3304.29 625.294   5
   4   6   0 3254.15 913.164  15
   4   6   0 3380.22 833.518  11
   4   6   1 9725.53 1395.17  10
   4   6   1 11006.5 1045.65   5
   4   6   1 8441.96 1268.46  15
   4   6   1 9830.50 1317.79  11
   4   6   2 52798.3 2836.06  10
   4   6   2 54586.0 2269.47   5
   4   6   2 51195.3 2788.98  15
   4   6   2 52011.7 2883.06  11
   4   6   3 2459.51 915.604  10
   4   6   3 2458.21 740.654  15
   4   6   4 5170.91 905.468  15
   4   6   4 5933.06 997.900  10
   4   6   5 16709.2 1395.80  10
   4   6   6 439.251 403.940  10
   4   7 -16 3188.11 492.780   4
   4   7 -15 1023.67 420.544   4
   4   7 -14 751.895 346.715  16
   4   7 -14 754.758 435.762   4
   4   7 -13 39238.3 1944.92  16
   4   7 -13 36286.8 2027.56   4
   4   7 -12 1984.47 568.237   4
   4   7 -12 1443.67 573.971  16
   4   7 -11 44770.3 2339.53  16
   4   7 -10 22167.6 1746.57  16
   4   7  -9 11218.0 1356.02  16
   4   7  -8 8471.98 1156.41  16
   4   7  -7 40505.8 2406.35  16
   4   7  -7 39525.0 2202.42  15
   4   7  -6 4621.09 868.200  16
   4   7  -6 3390.31 766.256  15
   4   7  -5 37417.4 2210.74  16
   4   7  -5 36649.4 2283.07  15
   4   7  -4 44111.3 2321.23  16
   4   7  -4 44644.5 2568.92  15
   4   7  -4 45041.8 2350.97   7
   4   7  -3 19051.0 1791.52  15
   4   7  -3 19837.0 1572.31   7
   4   7  -2 53910.9 2896.87  15
   4   7  -1 9417.75 1304.49  15
   4   7   0 402.903 494.959  15
   4   7   1 22926.6 1720.73  15
   4   7   2 15417.8 1362.12  15
   4   7   3 16537.6 1234.74  15
   4   8 -14 28515.3 1294.51   4
   4   8 -13 8594.00 834.513  16
   4   8 -13 5813.83 677.759   4
   4   8 -12 35014.7 1750.98  16
   4   8 -12 31089.6 1544.99   4
   4   8 -11 14067.0 1221.88  16
   4   8 -11 12308.5 1024.16   4
   4   8 -10-29.2484 460.914  16
   4   8  -9 5078.31 906.843  16
   4   8  -8 32234.8 1993.55  16
   4   8  -7 7019.85 992.244  16
   4   8  -7 5279.65 806.232  15
   4   8  -7 7831.63 945.770   7
   4   8  -6 58601.6 2579.55  16
   4   8  -6 53414.6 2389.92  15
   4   8  -6 59005.5 2520.01   7
   4   8  -5 31555.7 1938.75  15
   4   8  -5 33182.5 1865.10   7
   4   8  -4 7955.89 1082.08  15
   4   8  -4 8542.84 956.486   7
   4   8  -3 20751.3 1647.27  15
   4   8  -2 1235.82 627.332  15
   4   8  -1 1090.20 558.256  15
   4   8   0 29070.3 1693.06  15
   4   8   1 23221.5 1361.51  15
   4   8   2 6641.48 638.147  15
   4   9 -13 5162.52 487.647   7
   4   9 -12 17991.8 1016.41   7
   4   9 -11 1325.59 381.715   7
   4   9 -10 7314.33 747.617   7
   4   9  -9 31252.4 1603.99   7
   4   9  -8 1366.05 468.752   7
   4   9  -7 18294.9 1090.68  15
   4   9  -7 22441.6 1370.17   7
   4   9  -6 25162.9 1355.26  15
   4   9  -6 29485.5 1505.04   7
   4   9  -5 354.010 333.960  15
   4   9  -5 23.6771 203.693   7
   4   9  -4 12963.4 1042.88  15
   4   9  -3 5486.03 714.218  15
   4   9  -2 287.592 301.475  15
   4   9  -1 11054.1 839.036  15
   5  -9  14 17559.7 1028.69  10
   5  -8  14 148.945 308.589  11
   5  -8  14-380.432 221.811  10
   5  -8  15 16291.3 875.854  10
   5  -8  15 14675.7 803.095  11
   5  -7  13 2903.07 695.396  10
   5  -7  14 24756.9 1496.07  10
   5  -7  14 23173.4 1442.40  11
   5  -7  15 16696.2 985.490  10
   5  -7  15 16412.0 937.343  11
   5  -6  12 14501.0 1499.19  10
   5  -6  13 28538.2 1876.47  10
   5  -6  13 29130.4 1918.16  11
   5  -6  14 18885.8 1347.72  10
   5  -6  14 20636.1 1461.28  11
   5  -6  15 3142.27 443.418  11
   5  -6  15 3194.61 510.226  10
   5  -5  -6 1213.89 567.984  20
   5  -5  -5 25603.1 1952.54  20
   5  -5  -4 118013. 3965.30  20
   5  -5  -3 5865.73 913.524  20
   5  -5  -2 115543. 3777.60  20
   5  -5  11 3403.24 787.504  10
   5  -5  12 37111.3 2311.38  10
   5  -5  12 37991.8 2408.89  11
   5  -5  13 27658.8 1851.86  10
   5  -5  13 28149.0 1987.35  11
   5  -5  14 167.709 284.027  10
   5  -5  14-45.4573 336.449  11
   5  -5  15 17260.6 992.537  10
   5  -4  -8 126470. 4903.74  20
   5  -4  -7 13860.5 1585.97  20
   5  -4  -6 38952.3 2514.80  20
   5  -4  -5 32575.7 2147.28  20
   5  -4  -4 1920.05 564.153  20
   5  -4  -3 67019.3 2823.37  20
   5  -4  -2 206980. 4841.36  20
   5  -4   9 19803.3 1719.04  10
   5  -4  10 1012.73 524.077  10
   5  -4  11 21232.3 1791.86  10
   5  -4  11 22029.5 1912.75  11
   5  -4  12 22558.9 1799.28  10
   5  -4  12 23508.9 1912.86  11
   5  -4  13 3636.72 727.611  10
   5  -4  13 4758.47 879.835  11
   5  -4  14 22412.8 1352.06  10
   5  -4  14 24859.7 1541.55  11
   5  -4  15 7144.37 588.557  10
   5  -3  -9 114707. 5003.42  20
   5  -3  -8 3398.72 837.402  20
   5  -3  -7 69971.6 3518.11  20
   5  -3  -6 28858.5 2126.55  20
   5  -3  -5 14497.7 1458.55  20
   5  -3  -4 38244.5 2178.93  20
   5  -3  -3 266233. 5469.77  20
   5  -3  -2 44890.1 2230.98  20
   5  -3   8 26364.3 1897.63  10
   5  -3   9 5872.08 998.402  11
   5  -3   9 3554.53 866.425  10
   5  -3  10 14164.0 1462.41  10
   5  -3  10 14147.7 1534.07  11
   5  -3  11 59430.5 2857.37  10
   5  -3  11 67811.6 3285.23  11
   5  -3  12 5461.46 970.102  11
   5  -3  12 6053.44 911.722  10
   5  -3  13 30223.8 1709.37  10
   5  -3  13 32703.0 2012.23  11
   5  -3  14 12084.2 905.161  10
   5  -3  14 11578.9 960.397  11
   5  -2  -9 9035.23 1497.66  20
   5  -2  -8 74017.1 3815.48  20
   5  -2  -7 139862. 4904.07  20
   5  -2  -6 17167.7 1646.48  20
   5  -2  -5 40614.7 2337.09  20
   5  -2  -4 120380. 3785.33  20
   5  -2  -3 39634.6 2119.17  20
   5  -2  -2 460287. 6982.54  20
   5  -2   7 33226.9 2046.55  10
   5  -2   7 35808.8 2182.06  11
   5  -2   8 23861.0 1798.01  10
   5  -2   8 22116.3 1797.99  11
   5  -2   9 4033.80 852.813  11
   5  -2   9 3324.14 773.519  10
   5  -2  10 44842.6 2440.84  10
   5  -2  10 48246.0 2731.19  11
   5  -2  11 11800.2 1230.75  10
   5  -2  11 12988.6 1476.77  11
   5  -2  12 18979.3 1418.87  10
   5  -2  12 18221.9 1598.59  11
   5  -2  13 18527.9 1212.80  10
   5  -2  13 19387.6 1449.99  11
   5  -2  14-16.4479 162.842  10
   5  -1 -10 51851.6 3544.07  20
   5  -1  -9 7819.80 1275.31  20
   5  -1  -8 216296. 6406.75  20
   5  -1  -7 3403.59 844.078  20
   5  -1  -6 203310. 5435.27  20
   5  -1  -5 188023. 4919.54  20
   5  -1  -4 8837.80 1092.90  20
   5  -1  -3 184658. 4515.67  20
   5  -1  -2 367343. 6346.09  20
   5  -1  -1 1673.11 338.215  17
   5  -1   6 92328.6 3485.58  11
   5  -1   7 41029.6 2234.98  10
   5  -1   7 45899.3 2565.60  11
   5  -1   8 5003.67 933.136  11
   5  -1   8 6371.43 941.220  10
   5  -1   9 14353.9 1358.57  10
   5  -1   9 12316.5 1424.56  11
   5  -1  10 93.2130 453.473  11
   5  -1  10 82.6643 441.914  10
   5  -1  11 11518.3 1109.87  10
   5  -1  11 12762.7 1357.77  11
   5  -1  12 22023.7 1361.70  10
   5  -1  12 27625.7 1787.68  11
   5  -1  13 1961.03 410.205  10
   5  -1  13 1759.26 428.637  11
   5   0 -11 58833.2 3749.74  19
   5   0 -10 11170.4 1653.39  12
   5   0 -10 13586.5 1745.47  20
   5   0  -9 268799. 7995.94  12
   5   0  -9 286452. 7692.83  20
   5   0  -8 13611.1 1577.98  20
   5   0  -7 110813. 4230.73  20
   5   0  -6 38451.8 2359.98  20
   5   0  -5 14309.7 1382.05  20
   5   0  -4 12024.4 1222.63  20
   5   0  -3 163573. 4338.53  20
   5   0  -2 14724.5 978.260  17
   5   0  -1 245504. 3631.18  17
   5   0   5 150857. 4433.94  11
   5   0   6 35723.0 2003.76  10
   5   0   6 39291.4 2369.11  11
   5   0   7 45983.1 2315.18  10
   5   0   7 49774.7 2715.24  11
   5   0   8 16142.3 1393.39  10
   5   0   8 16957.9 1603.64  11
   5   0   9-38.5327 395.574  10
   5   0   9-39.6921 412.321  11
   5   0  10 4402.03 783.076  10
   5   0  10 5183.07 936.667  11
   5   0  11 30565.3 1621.76  10
   5   0  11 35440.4 2052.85  11
   5   0  12 1877.39 394.844  10
   5   0  12 1751.11 446.945  11
   5   0  13 10964.5 698.849  10
   5   1 -13 28825.3 2443.68  19
   5   1 -12 33235.5 2865.44  19
   5   1 -11 11533.4 1851.42  19
   5   1 -11 12487.2 2030.86  12
   5   1 -10 228950. 7980.81  12
   5   1 -10 243921. 7245.85  20
   5   1  -9 1604.04 907.130  12
   5   1  -9 2150.95 781.425  20
   5   1  -8 64911.3 4053.54  12
   5   1  -8 64075.3 3352.33  20
   5   1  -7 32438.7 2236.71  20
   5   1  -6 22460.4 1708.42   3
   5   1  -6 22240.0 1782.30  20
   5   1  -5 66749.0 2913.40  20
   5   1  -4 211741. 5068.21  20
   5   1  -3 1981.32 455.576  17
   5   1  -2 217170. 4099.36  17
   5   1  -1 13325.6 1031.79  17
   5   1   4 128890. 3494.59  10
   5   1   4 134197. 4525.93  15
   5   1   5 21153.6 1519.68  10
   5   1   5 23090.5 1812.87  11
   5   1   6 72061.8 2819.48  10
   5   1   6 73831.5 3290.72  11
   5   1   7 23378.6 1641.61  10
   5   1   7 23926.2 1929.87  11
   5   1   8 12070.2 1196.35  10
   5   1   8 12769.7 1391.73  11
   5   1   9 825.443 468.625  10
   5   1   9 994.331 529.089  11
   5   1  10 11307.3 1028.57  10
   5   1  10 12038.9 1218.77  11
   5   1  11 4211.74 600.723  10
   5   1  11 4907.97 731.881  11
   5   1  12 17156.3 917.472  10
   5   2 -15 781.987 275.374   4
   5   2 -14 34742.1 2473.70  19
   5   2 -13 3347.01 1051.44  19
   5   2 -12 1840.37 1176.37  19
   5   2 -11 101865. 5640.84  19
   5   2 -11 101985. 5612.49  12
   5   2 -10 6357.37 1197.70  20
   5   2 -10 6405.49 1584.02  12
   5   2  -9 2439.94 1065.79  12
   5   2  -9 1195.62 568.819  20
   5   2  -8 132951. 5973.64  12
   5   2  -8 130023. 4599.57  20
   5   2  -7 1985.66 731.646  12
   5   2  -7 2067.67 645.312  20
   5   2  -6 32751.4 1946.74  17
   5   2  -6 39290.3 2447.90   3
   5   2  -6 38331.3 2260.13  20
   5   2  -5 102727. 3232.35  17
   5   2  -5 109638. 3940.17   3
   5   2  -5 106922. 3685.70  20
   5   2  -4 3801.26 682.080  17
   5   2  -4 4354.76 912.163   3
   5   2  -3 114586. 3353.83  17
   5   2  -3 110143. 3905.42   3
   5   2  -2 134485. 3770.79  17
   5   2   1 32685.1 2390.14   3
   5   2   2 13078.0 1565.55   3
   5   2   2 13885.5 1384.58  15
   5   2   2 14921.9 1355.53  11
   5   2   3 68720.8 2634.03  10
   5   2   3 69495.7 3595.45   3
   5   2   3 69857.9 3268.52  15
   5   2   3 75371.3 3161.16  11
   5   2   4 20888.2 1506.17  10
   5   2   4 20606.0 2022.62   3
   5   2   4 21964.2 2029.63  15
   5   2   4 22707.1 1830.36  11
   5   2   5 13162.5 1257.63  10
   5   2   5 14314.1 1476.70  11
   5   2   6 30134.4 1857.31  10
   5   2   6 29102.4 2108.89  11
   5   2   7 12466.4 1206.60  10
   5   2   7 13531.8 1431.33  11
   5   2   8-239.604 406.933  10
   5   2   8 20.0629 413.036  11
   5   2   9 6970.98 851.873  10
   5   2   9 6897.62 971.134  11
   5   2  10 1877.23 455.963  10
   5   2  10 2200.05 605.427  11
   5   2  11 6443.61 605.689  10
   5   3 -16 5052.23 518.604   4
   5   3 -15 17562.1 1244.56   4
   5   3 -14 799.519 880.451  19
   5   3 -13-501.216 937.272  19
   5   3 -12 42354.0 3783.87  19
   5   3 -11 74318.0 5186.24  19
   5   3 -10 29863.3 3374.68  19
   5   3 -10 25935.1 2982.49  12
   5   3  -9 160279. 5031.29  17
   5   3  -9 183578. 7297.66  12
   5   3  -8 3790.73 818.500  17
   5   3  -8 5162.45 1214.56  12
   5   3  -7 92725.1 4108.00   3
   5   3  -7 83065.3 3273.22  17
   5   3  -7 81343.6 4487.33  12
   5   3  -6 61921.0 2707.74  17
   5   3  -6 63825.4 3370.75   3
   5   3  -6 62759.0 3728.97  12
   5   3  -5 15047.1 1355.44  17
   5   3  -5 13223.9 1526.36   3
   5   3  -4 93315.2 3352.82  17
   5   3  -4 94374.5 3964.30   3
   5   3  -3 214800. 5284.70  17
   5   3  -3 220493. 6087.28   3
   5   3  -2-376.748 532.121   3
   5   3  -2-370.765 367.895  15
   5   3  -1 171700. 5665.56   3
   5   3  -1 169727. 4787.03  15
   5   3   0 2639.57 719.967   3
   5   3   0 3716.28 785.371  15
   5   3   0 2398.38 533.904  11
   5   3   1 9322.79 1122.15  10
   5   3   1 9043.64 1381.56   3
   5   3   1 10543.6 1292.35  15
   5   3   1 10024.4 1130.58  11
   5   3   2 9704.48 1133.83  10
   5   3   2 8478.58 1186.07  15
   5   3   2 6452.03 1200.63   3
   5   3   2 8914.66 1149.88  11
   5   3   3 27802.2 1841.04  10
   5   3   3 21247.7 2147.97   3
   5   3   3 27689.8 2164.67  15
   5   3   3 27422.7 2016.97  11
   5   3   4 204.553 440.714  10
   5   3   4-1188.19 643.076  15
   5   3   4-546.574 525.154  11
   5   3   5 45174.8 2355.74  10
   5   3   5 45761.8 3028.21  15
   5   3   5 44022.7 2580.34  11
   5   3   6 6675.23 994.411  10
   5   3   6 8507.54 1207.14  11
   5   3   7 4534.91 782.938  10
   5   3   7 4725.41 904.854  11
   5   3   8 7869.62 902.822  10
   5   3   8 7666.55 1021.01  11
   5   3   9 9989.49 870.745  10
   5   3   9 9812.26 951.920  11
   5   3  10 188.425 224.005  10
   5   4 -16 15809.5 1006.91   4
   5   4 -15 11126.2 1102.30   4
   5   4 -14 3517.90 1049.73  19
   5   4 -14 2475.00 558.697  16
   5   4 -13 31695.6 3111.44  19
   5   4 -12 65370.2 4748.10  19
   5   4 -11 36392.7 3674.25  19
   5   4 -10 177966. 7631.76  19
   5   4  -9 3006.49 1204.50  19
   5   4  -8 52869.0 2789.31  17
   5   4  -8 44801.1 3453.58  12
   5   4  -7 20865.7 2106.09   3
   5   4  -7 19998.4 1738.61  17
   5   4  -7 18561.1 2187.47  12
   5   4  -6 28968.2 2474.09   3
   5   4  -6 27480.4 1981.22  17
   5   4  -6 27517.0 1812.27  15
   5   4  -6 26814.9 2622.11  12
   5   4  -5 17372.6 1929.48   3
   5   4  -5 19365.3 1712.40  17
   5   4  -5 18381.2 1569.26  15
   5   4  -5 18907.4 2095.02  12
   5   4  -4 86302.3 4147.53   3
   5   4  -4 94962.2 3555.02  15
   5   4  -3 8576.80 1144.62  15
   5   4  -3 7650.19 1386.95   3
   5   4  -2 131825. 5303.70   3
   5   4  -2 142629. 4597.68  15
   5   4  -2 136311. 4357.65  11
   5   4  -1 4640.99 962.734  10
   5   4  -1 4230.21 1063.39   3
   5   4  -1 4363.31 881.049  15
   5   4  -1 5798.05 923.946  11
   5   4   0 4945.55 1027.28  10
   5   4   0 3919.56 1090.13   3
   5   4   0 3862.40 917.648  15
   5   4   0 4196.31 825.126  11
   5   4   1 2357.22 747.690  10
   5   4   1 1552.02 683.297  15
   5   4   1 1987.83 782.251  11
   5   4   2 57112.8 2781.11  10
   5   4   2 57565.4 3057.49  15
   5   4   2 57250.3 2940.92  11
   5   4   3 1382.76 676.605  10
   5   4   3 702.487 554.591  15
   5   4   3 1557.82 759.644  11
   5   4   4 51137.9 2571.84  10
   5   4   4 50612.6 2921.33  15
   5   4   4 52875.3 2856.57  11
   5   4   5 12914.0 1354.52  10
   5   4   5 12913.3 1453.00  11
   5   4   6 5701.23 870.040  10
   5   4   6 5168.80 956.402  11
   5   4   7 10962.5 1023.36  10
   5   4   7 11302.7 1166.65  11
   5   4   8 9787.36 846.531  10
   5   5 -16 15929.9 1019.57   4
   5   5 -15 796.384 464.243   4
   5   5 -14 43990.7 2018.84  16
   5   5 -13 41927.1 3364.65  19
   5   5 -13 35683.6 2090.64  16
   5   5 -12 18083.0 2441.53  19
   5   5 -11 99169.5 5393.46  19
   5   5 -10 22737.2 2605.88  19
   5   5  -9 27191.5 2836.89  19
   5   5  -8 38678.9 3196.96  19
   5   5  -7 3533.54 1107.53  19
   5   5  -6 27323.4 1893.48  15
   5   5  -5 34383.6 2853.03   3
   5   5  -5 35717.4 2222.91  15
   5   5  -4 347.440 376.498  16
   5   5  -4 947.485 558.161  15
   5   5  -3 45064.8 2362.22  16
   5   5  -3 46542.4 2706.14  15
   5   5  -2 26182.2 2106.66  15
   5   5  -2 27245.6 2126.50  11
   5   5  -1 4646.72 1088.83  10
   5   5  -1 4680.13 1020.44  15
   5   5  -1 2839.38 835.237  11
   5   5   0 671.885 667.590  10
   5   5   0 1551.23 581.065  15
   5   5   0 857.256 608.264  11
   5   5   1 24579.1 1983.95  10
   5   5   1 24374.1 1988.95  15
   5   5   1 24328.9 1987.28  11
   5   5   2 3014.99 926.917  10
   5   5   2 2646.85 843.914  15
   5   5   2 2031.11 815.370  11
   5   5   3 26777.0 1946.17  10
   5   5   3 26959.6 2028.67  15
   5   5   3 28980.6 2122.47  11
   5   5   4 15167.9 1408.19  10
   5   5   4 16463.7 1481.01  15
   5   5   4 15604.1 1563.22  11
   5   5   5 3045.23 710.679  10
   5   5   5 2752.86 718.266  11
   5   5   6 10797.3 978.495  10
   5   6 -15 22795.4 1384.56   4
   5   6 -14 8155.29 832.012  16
   5   6 -14 6102.96 942.601   4
   5   6 -13 1790.04 525.311  16
   5   6 -12 9647.77 1587.80  19
   5   6 -12 9496.80 1123.88  16
   5   6 -11 19432.3 2194.21  19
   5   6 -11 21207.0 1693.59  16
   5   6 -10 24240.4 2408.10  19
   5   6 -10 25381.9 1896.31  16
   5   6  -9 45768.8 3240.72  19
   5   6  -9 45657.6 2551.50  16
   5   6  -8 3164.75 865.116  19
   5   6  -8 5119.61 965.325  16
   5   6  -7 16223.1 1599.79  16
   5   6  -7 18512.7 1518.47  15
   5   6  -6 11406.0 1313.12  16
   5   6  -6 11973.8 1266.28  15
   5   6  -5 28337.8 1939.52  16
   5   6  -5 26692.9 1970.58  15
   5   6  -4 25954.2 1786.80  16
   5   6  -4 25837.9 2011.59  15
   5   6  -3 36879.7 2454.99  15
   5   6  -2 406.672 567.375  15
   5   6  -1 79741.7 3533.13  15
   5   6   0 20930.2 1825.32  15
   5   6   1-936.681 643.029  15
   5   6   2 10364.9 1193.20  15
   5   6   3 15113.0 1220.46  15
   5   6   4 1184.84 386.766  15
   5   7 -14 175.682 221.205  16
   5   7 -14-71.5133 261.584   4
   5   7 -13 19184.2 1218.27  16
   5   7 -13 17784.1 1216.33   4
   5   7 -12 26234.3 1554.22  16
   5   7 -12 23171.2 1457.65   4
   5   7 -11 17916.5 1395.20  16
   5   7 -11 16390.0 1258.19   4
   5   7 -10 63010.3 2676.08  16
   5   7  -9 664.145 570.313  16
   5   7  -8 1430.23 648.539  16
   5   7  -7 8337.05 1099.96  16
   5   7  -7 6506.49 870.439  15
   5   7  -6 22397.4 1637.10  16
   5   7  -6 17669.1 1449.51  15
   5   7  -6 22903.3 1543.78   7
   5   7  -5 11950.3 1163.20  16
   5   7  -5 12470.9 1341.40  15
   5   7  -5 11286.1 1103.32   7
   5   7  -4 51253.3 2608.50  15
   5   7  -3-380.890 619.702  15
   5   7  -2 53524.7 2673.36  15
   5   7  -1 11677.7 1316.44  15
   5   7   0 1614.23 611.706  15
   5   7   1 1438.09 529.071  15
   5   7   2 15995.0 1062.73  15
   5   8 -13 20616.1 1005.37   7
   5   8 -12 2413.60 402.326   7
   5   8 -12 1716.75 410.284  16
   5   8 -11 30206.0 1517.30  16
   5   8 -11 33237.2 1528.87   7
   5   8 -10 1301.63 486.430   7
   5   8 -10 547.070 446.083  16
   5   8  -9 4041.35 703.060  16
   5   8  -9 5072.01 698.524   7
   5   8  -8 29795.5 1653.36  16
   5   8  -8 30620.4 1600.08   7
   5   8  -7 10776.2 1028.68  16
   5   8  -7 9208.74 861.685  15
   5   8  -7 9989.10 914.088   7
   5   8  -6 10398.1 971.290  15
   5   8  -6 11064.0 938.324   7
   5   8  -5 36467.9 1818.37  15
   5   8  -4-54.7470 315.548  15
   5   8  -3 18090.8 1328.51  15
   5   8  -2 8640.95 903.220  15
   5   8  -1 428.096 364.775  15
   5   8   0 1692.44 391.323  15
   5   9  -9 23767.4 1033.24   7
   6 -12   6 6607.89 779.330  12
   6 -12   7 863.649 361.429  12
   6 -12   8 32103.3 1738.33  12
   6 -12   9 13374.1 1111.28  12
   6 -12  10 684.598 358.561  12
   6 -12  11 26743.2 1264.34  12
   6 -11   4 31722.5 2124.47  12
   6 -10   2 1190.62 653.606  12
   6 -10   3 35331.0 2690.72  12
   6 -10  13 8806.68 819.887  12
   6  -9   1 5000.91 1114.09  12
   6  -9  13 9570.35 866.358  12
   6  -9  14 18821.6 961.300  11
   6  -8   0 81339.4 3987.54  12
   6  -8   1 122950. 5228.22  12
   6  -8  14 4582.92 561.928  11
   6  -7  -1 49573.6 3041.71  12
   6  -7   0 127055. 5048.06  12
   6  -7  13 14972.6 1051.06  10
   6  -7  13 14510.3 1229.88  11
   6  -7  14 5450.63 651.838  11
   6  -6  -2 29492.7 2248.09  12
   6  -6  -1 132099. 4844.15  12
   6  -6   0 196003. 6058.16  12
   6  -6  11 40436.1 2233.69  10
   6  -6  12 18362.0 1405.06  10
   6  -6  12 17759.5 1556.72  11
   6  -6  13 6194.08 724.412  10
   6  -6  13 7553.74 930.864  11
   6  -6  14 16722.3 878.668  10
   6  -6  14 17388.0 1137.86  11
   6  -5  -6 31574.0 2476.58  20
   6  -5  -5 30371.9 2345.63  20
   6  -5  -4 104015. 4075.20  12
   6  -5  -4 106602. 4191.60  20
   6  -5  10 47724.3 2529.11  10
   6  -5  11 4789.60 1022.77  11
   6  -5  11 4293.34 823.456  10
   6  -5  12 7519.58 905.369  10
   6  -5  12 7517.45 1081.68  11
   6  -5  13 17176.6 1140.44  10
   6  -5  13 18080.2 1413.71  11
   6  -5  14 1335.21 358.669  11
   6  -5  14 1507.86 280.557  10
   6  -4  -7 54855.4 3346.61  20
   6  -4  -6 44223.0 2862.94  20
   6  -4  -5 34428.2 2419.78  12
   6  -4  -5 40693.1 2663.43  20
   6  -4  -4 14081.5 1548.78  20
   6  -4  -3 632.084 484.410  20
   6  -4   9 60881.0 3044.02  11
   6  -4  10 3050.63 815.221  11
   6  -4  10 2721.93 625.629  10
   6  -4  11 8473.52 993.668  10
   6  -4  11 8409.24 1185.66  11
   6  -4  12 11261.1 1026.73  10
   6  -4  12 12671.5 1326.09  11
   6  -4  13 18708.8 1116.12  10
   6  -4  13 19350.4 1400.72  11
   6  -4  14 2978.80 334.604  10
   6  -4  14 2726.27 437.277  11
   6  -3  -8 24206.5 2327.07  20
   6  -3  -7 13334.4 1566.38  12
   6  -3  -7 17939.1 1905.50  20
   6  -3  -6 68876.6 3516.73  12
   6  -3  -6 78731.1 3742.53  20
   6  -3  -5 32947.7 2351.63  20
   6  -3  -4 504.273 545.268  20
   6  -3  -3 111681. 4081.17  20
   6  -3   7 39452.3 2374.66  11
   6  -3   8 70887.1 3235.76  11
   6  -3   9 26462.3 1816.80  10
   6  -3   9 27618.0 2100.96  11
   6  -3  10 1147.72 399.671  10
   6  -3  10 553.226 512.289  11
   6  -3  11 23010.4 1524.30  10
   6  -3  11 25000.6 1901.73  11
   6  -3  12 21150.1 1319.95  10
   6  -3  12 21581.9 1613.24  11
   6  -3  13 5827.23 608.759  10
   6  -3  13 6419.50 791.218  11
   6  -2  -9 44107.3 3207.66  20
   6  -2  -8-453.692 506.541  12
   6  -2  -8-1165.07 679.147  20
   6  -2  -7 91138.2 4360.74  12
   6  -2  -7 104110. 4453.55  20
   6  -2  -6 42896.7 2981.34  12
   6  -2  -6 41409.7 2734.61  20
   6  -2  -5 77331.4 3541.48  20
   6  -2  -4 144422. 4683.32  20
   6  -2  -3 23299.1 1875.12  20
   6  -2   5 155144. 4473.55  11
   6  -2   6 13862.7 1433.51  11
   6  -2   7 17083.1 1645.01  11
   6  -2   8 14850.1 1343.60  10
   6  -2   8 16955.9 1645.07  11
   6  -2   9 3884.59 894.118  11
   6  -2   9 2897.18 643.480  10
   6  -2  10 46187.2 2176.68  10
   6  -2  10 47607.4 2638.05  11
   6  -2  11 13251.3 1085.87  10
   6  -2  11 13826.6 1375.70  11
   6  -2  12 2977.35 478.684  10
   6  -2  12 3026.85 633.244  11
   6  -2  13 17288.0 846.078  10
   6  -2  13 19150.3 1128.49  11
   6  -1 -10 24181.0 2364.71  12
   6  -1  -9 10001.4 1601.19  12
   6  -1  -9 11815.1 1674.99  20
   6  -1  -8 154488. 6076.75  12
   6  -1  -8 155137. 5653.87  20
   6  -1  -7 54790.6 3563.67  12
   6  -1  -7 49744.5 3088.33  20
   6  -1  -6 83535.9 3813.07  20
   6  -1  -5 89126.7 3818.70  20
   6  -1  -4 89762.6 3757.83  20
   6  -1  -3 17865.7 1665.66  20
   6  -1   4 86294.4 3356.73  11
   6  -1   5 12547.7 1374.79  11
   6  -1   6 52532.0 2768.24  11
   6  -1   7 49651.7 2306.29  10
   6  -1   7 54211.0 2877.53  11
   6  -1   8 15309.2 1324.37  10
   6  -1   8 17600.7 1689.22  11
   6  -1   9 55284.0 2350.30  10
   6  -1   9 59976.3 2927.47  11
   6  -1  10 3014.46 574.126  10
   6  -1  10 3564.16 764.614  11
   6  -1  11 277.621 242.129  10
   6  -1  11 656.968 423.340  11
   6  -1  12 8730.00 673.222  10
   6  -1  12 8286.03 860.644  11
   6   0 -12 8374.38 1453.70  19
   6   0 -11 28366.5 2633.15  19
   6   0 -11 32285.5 2783.62  12
   6   0 -10 3284.28 1102.75  12
   6   0  -9 116773. 5722.52  12
   6   0  -9 116497. 4989.98  20
   6   0  -8 61926.6 4163.81  12
   6   0  -8 59095.7 3468.44  20
   6   0  -7 52232.4 3608.05  12
   6   0  -7 53586.4 3168.73  20
   6   0  -6 10563.5 1623.55  12
   6   0  -6 8461.00 1242.19  20
   6   0  -5 36901.9 2486.86  20
   6   0  -4 7319.56 1155.13  20
   6   0  -3 117689. 3026.50  17
   6   0   3 68006.6 2943.23  11
   6   0   4 22657.5 1804.56  11
   6   0   5 85309.9 3519.44  11
   6   0   6 86092.6 2976.10  10
   6   0   6 87232.9 3607.72  11
   6   0   7 376.622 372.582  10
   6   0   7 291.662 356.466  11
   6   0   8 25320.2 1595.93  10
   6   0   8 26691.2 1969.75  11
   6   0   9 227.615 298.421  10
   6   0   9-482.457 497.226  11
   6   0  10 228.706 188.036  10
   6   0  10 373.458 399.419  11
   6   0  11 19040.7 1055.98  10
   6   0  11 19907.7 1297.06  11
   6   1 -13 17835.2 1904.30  19
   6   1 -12 41201.1 3178.29  19
   6   1 -11 6706.74 1456.57  19
   6   1 -11 9306.45 1757.90  12
   6   1 -10 44101.0 3784.82  12
   6   1  -9 80360.8 4976.15  12
   6   1  -9 74289.1 3922.80  20
   6   1  -8 3820.54 1090.81  12
   6   1  -8 3425.46 923.702  20
   6   1  -7 16663.6 2166.79  12
   6   1  -7 16229.1 1712.78  20
   6   1  -6 65274.9 3261.53   3
   6   1  -6 66212.1 3889.29  12
   6   1  -6 60609.0 3263.36  20
   6   1  -5 26989.5 1692.41  17
   6   1  -5 29421.4 2516.26  12
   6   1  -5 27173.2 2128.47  20
   6   1  -4 143195. 3701.55  17
   6   1  -3 77369.9 2658.57  17
   6   1   1 31564.3 1968.27  11
   6   1   2 57158.1 2698.61  11
   6   1   3 4044.56 823.558  15
   6   1   3 3108.56 706.351  11
   6   1   4 35257.7 2660.27   3
   6   1   4 35481.2 2466.38  15
   6   1   4 36834.0 2319.53  11
   6   1   5 67827.2 2632.37  10
   6   1   5 69714.5 3226.65  11
   6   1   6 903.538 452.178  10
   6   1   6 1044.43 636.569  11
   6   1   7 29529.2 1748.92  10
   6   1   7 29387.9 2074.01  11
   6   1   8 10991.9 1047.11  10
   6   1   8 13298.1 1347.68  11
   6   1   9-407.077 328.330  10
   6   1   9 29.3862 283.172  11
   6   1  10 27008.1 1284.71  10
   6   1  10 28947.0 1570.26  11
   6   2 -15 1429.24 368.169   4
   6   2 -14 23171.5 1984.91  19
   6   2 -13 9098.85 1677.61  19
   6   2 -12-645.476 880.776  19
   6   2 -11 8481.13 2053.17  19
   6   2 -11 7892.61 1859.01  12
   6   2 -10 73234.1 4913.08  12
   6   2  -9 1572.86 559.992  17
   6   2  -9 543.096 881.680  12
   6   2  -8 67547.8 3158.24  17
   6   2  -8 82302.6 4822.49  12
   6   2  -7 32323.1 2086.66  17
   6   2  -7 36546.7 3096.04  12
   6   2  -6 84267.8 3184.21  17
   6   2  -6 89805.2 4612.10  12
   6   2  -5 59478.0 2581.50  17
   6   2  -5 58962.5 3276.10   3
   6   2  -5 57171.1 3573.76  12
   6   2  -4 40376.8 2155.68  17
   6   2  -4 44355.4 2819.56   3
   6   2  -4 41181.4 2963.03  12
   6   2  -3 2098.94 763.819   3
   6   2  -3 2560.33 963.938  12
   6   2  -2 53591.9 3181.47   3
   6   2  -1 40365.5 2811.10   3
   6   2   0 33673.2 2619.63   3
   6   2   0 38071.8 2356.72  15
   6   2   0 37717.8 2163.61  11
   6   2   1 72654.5 3917.88   3
   6   2   1 70515.5 3223.63  15
   6   2   1 66723.6 2949.46  11
   6   2   2 274.307 436.402  15
   6   2   2 1323.63 545.863   3
   6   2   3 5820.38 869.126  10
   6   2   3 4630.37 984.642  15
   6   2   3 4902.79 972.125  11
   6   2   4 89317.2 3130.45  10
   6   2   4 90539.3 3960.70  15
   6   2   4 86908.3 3610.36  11
   6   2   5 15417.7 1354.75  10
   6   2   5 14680.7 1525.95  11
   6   2   6 22358.8 1562.98  10
   6   2   6 23093.9 1835.60  11
   6   2   7 54750.8 2258.25  10
   6   2   7 57123.1 2665.26  11
   6   2   8 782.737 443.599  10
   6   2   8 501.947 438.297  11
   6   2   9 11588.0 870.391  10
   6   2   9 11536.8 1014.07  11
   6   3 -15 29203.9 1515.93   4
   6   3 -14 2787.33 1005.18  19
   6   3 -13 529.629 1102.70  19
   6   3 -12 28394.0 3080.65  19
   6   3 -11 65623.5 4816.80  19
   6   3 -10 4062.37 1393.54  19
   6   3 -10 2511.43 1132.62  12
   6   3  -9 128081. 6155.66  12
   6   3  -8 26053.9 2726.84  12
   6   3  -7 13322.2 1324.59  17
   6   3  -7 13496.4 1967.81  12
   6   3  -6 8291.73 1056.47  17
   6   3  -6 7361.29 1052.51  15
   6   3  -6 6136.83 1195.33   3
   6   3  -6 7532.26 1514.16  12
   6   3  -5 6993.91 952.750  17
   6   3  -5 8271.34 1068.73  15
   6   3  -5 7142.06 1315.09   3
   6   3  -5 8064.84 1386.98  12
   6   3  -4 6593.99 935.456  17
   6   3  -4 7813.87 1105.03  15
   6   3  -4 7139.65 1300.91   3
   6   3  -4 6317.06 1287.06  12
   6   3  -3 98310.2 4563.89   3
   6   3  -3 105903. 3943.93  15
   6   3  -2 88987.0 4441.90   3
   6   3  -2 92422.0 3759.18  15
   6   3  -1 40040.7 3017.95   3
   6   3  -1 38113.6 2444.05  15
   6   3  -1 40339.2 2357.59  11
   6   3   0 63874.8 3845.04   3
   6   3   0 60946.4 3093.04  15
   6   3   0 60077.3 2884.55  11
   6   3   1 3852.40 925.091  15
   6   3   1 2964.84 809.510  11
   6   3   2 1142.17 518.977  10
   6   3   2 817.089 424.392  15
   6   3   2 596.312 489.938  11
   6   3   3 77806.2 3076.99  10
   6   3   3 78372.6 3562.78  15
   6   3   3 74175.3 3322.61  11
   6   3   4 23436.2 1709.56  10
   6   3   4 25861.5 2075.33  15
   6   3   4 22438.5 1881.57  11
   6   3   5 44193.8 2194.33  10
   6   3   5 43714.0 2494.54  11
   6   3   6 41491.1 1989.69  10
   6   3   6 42608.4 2286.71  11
   6   3   7 4224.48 676.189  10
   6   3   7 3964.61 729.880  11
   6   3   8 11336.2 832.344  10
   6   3   8 13033.0 1021.80  11
   6   4 -15 10997.3 953.011   4
   6   4 -14 36.9015 542.401  19
   6   4 -14 276.901 298.941  16
   6   4 -13 16045.2 2218.46  19
   6   4 -12 36307.5 3329.86  19
   6   4 -11-138.464 794.887  19
   6   4 -10 48397.0 4003.90  19
   6   4  -9 17736.1 2302.08  19
   6   4  -8-561.331 532.735  12
   6   4  -7 2261.27 602.349  15
   6   4  -7 1662.58 717.054  12
   6   4  -6 8568.22 1130.20  15
   6   4  -6 6698.68 1393.52  12
   6   4  -5 1059.03 557.332  15
   6   4  -5-364.275 587.091  12
   6   4  -4 106016. 3955.11  15
   6   4  -3 106696. 4063.00  15
   6   4  -2 718.515 606.635  15
   6   4  -2 1780.91 626.271  11
   6   4  -1 44753.4 2737.16  15
   6   4  -1 46587.8 2649.35  11
   6   4   0 8741.14 1255.52  15
   6   4   0 8623.76 1204.68  11
   6   4   1-92.0012 483.442  10
   6   4   1 604.123 589.250  15
   6   4   1 785.149 580.894  11
   6   4   2 56123.1 2704.62  10
   6   4   2 51900.2 2836.06  15
   6   4   2 58159.7 2923.20  11
   6   4   3 4672.63 873.375  10
   6   4   3 3249.82 836.916  15
   6   4   3 5000.56 1038.67  11
   6   4   4 38230.5 2076.13  10
   6   4   4 39224.7 2243.74  15
   6   4   4 37835.1 2282.27  11
   6   4   5 38898.7 1912.25  10
   6   4   5 39487.3 2117.24  11
   6   4   6 1239.93 422.032  10
   6   4   6 1081.74 482.527  11
   6   5 -15 959.429 314.655   4
   6   5 -14 22649.4 1313.93  16
   6   5 -13 12635.4 1755.43  19
   6   5 -13 11231.6 1084.34  16
   6   5 -12 2717.46 1054.10  19
   6   5 -12 1308.69 585.277  16
   6   5 -11 6287.39 1320.35  19
   6   5 -10 44578.9 3367.62  19
   6   5  -9 4721.75 1284.00  19
   6   5  -8 35560.2 2960.33  19
   6   5  -7 31575.1 2699.77  19
   6   5  -7 27875.8 1838.56  15
   6   5  -6-284.795 426.484  15
   6   5  -5 31111.9 2081.83  16
   6   5  -5 31225.6 2136.90  15
   6   5  -4 19062.3 1546.77  16
   6   5  -4 22397.4 1888.34  15
   6   5  -3 1797.46 886.049  15
   6   5  -2 58688.3 3052.08  15
   6   5  -1 4538.14 947.118  15
   6   5   0 15674.9 1587.36  15
   6   5   1 37106.1 2273.86  15
   6   5   1 34375.7 2222.84  11
   6   5   2-559.763 485.825  15
   6   5   2 584.299 562.861  11
   6   5   3 9231.15 1007.27  15
   6   5   4 13880.7 1006.06  15
   6   6 -14 709.266 319.544   4
   6   6 -14 425.939 254.646  16
   6   6 -13 709.533 411.309   4
   6   6 -13 1256.77 429.138  16
   6   6 -12 10.9254 384.022  16
   6   6 -11 33468.6 1898.30  16
   6   6 -11 36483.3 2558.22  19
   6   6 -10 3154.66 902.505  19
   6   6 -10 5543.29 942.416  16
   6   6  -9 54155.4 3105.15  19
   6   6  -9 57011.2 2643.66  16
   6   6  -8 16553.1 1506.03  16
   6   6  -7 1368.28 580.832  16
   6   6  -7 822.941 426.342  15
   6   6  -6 7060.86 1002.02  16
   6   6  -6 5776.31 919.396  15
   6   6  -5 9703.78 1060.32  16
   6   6  -5 8783.68 1175.10  15
   6   6  -4-638.171 624.310  15
   6   6  -3 112308. 3912.88  15
   6   6  -2 23576.5 1861.76  15
   6   6  -1 6965.79 1101.51  15
   6   6   0 22457.0 1629.90  15
   6   6   1-42.4292 346.233  15
   6   6   2 597.236 372.100  15
   6   7 -13 3831.29 461.393  16
   6   7 -12 52839.0 1842.17  16
   6   7 -11 314.702 354.395  16
   6   7 -10 27657.5 1555.25  16
   6   7  -9 15478.9 1241.37  16
   6   7  -8 4722.59 732.352  16
   6   7  -8 5276.88 674.516   7
   6   7  -7 869.239 411.459  16
   6   7  -7 1226.77 377.220  15
   6   7  -7 856.218 352.175   7
   6   7  -6 20958.4 1313.72  16
   6   7  -6 19183.0 1344.44  15
   6   7  -5 357.663 350.941  15
   6   7  -4 22228.0 1542.63  15
   6   7  -3 18787.5 1424.29  15
   6   7  -2 8038.29 940.172  15
   6   7  -1 9869.89 905.185  15
   6   7   0 2742.23 483.658  15
   6   8  -6-650.414 232.320  15
   6   8  -5 11229.2 794.791  15
   6   8  -4 9744.51 762.250  15
   6   8  -3 678.768 261.985  15
   7 -12   5 11885.0 902.458  12
   7 -12   6 14604.5 1071.52  12
   7 -12   7 525.702 349.347  12
   7 -12   8 6022.41 715.786  12
   7 -12   9 32802.3 1504.47  12
   7 -11   3 5859.23 914.099  12
   7 -11   4 43771.0 2442.95  12
   7 -11   5 14060.2 1482.53  12
   7 -11   6 2127.82 754.027  12
   7 -11   7 13599.2 1492.71  12
   7 -11   8 51344.6 2729.52  12
   7 -11   9 5580.74 910.949  12
   7 -11  10 35497.1 1906.56  12
   7 -11  11 6681.82 753.475  12
   7 -10   1 47724.2 2605.14  12
   7 -10   2 17566.3 1751.55  12
   7 -10   3 14155.7 1725.98  12
   7 -10   4 40855.6 2969.15  12
   7 -10  11 2131.04 544.072  12
   7 -10  12 6383.25 676.586  12
   7  -9   0 24487.4 2131.33  12
   7  -9   1 25399.3 2297.86  12
   7  -9   2 5543.67 1292.57  12
   7  -9   3 55249.8 3652.88  12
   7  -9  11 18216.8 1491.43  12
   7  -9  12 8988.41 860.837  12
   7  -9  13-36.1757 200.475  11
   7  -8  -1 7972.62 1297.74  12
   7  -8   0 74319.6 3917.93  12
   7  -8   1 15402.7 1960.07  12
   7  -8   2 241816. 7613.42  12
   7  -8  11 14586.2 1399.52  12
   7  -8  12 1874.26 469.851  11
   7  -8  13 9339.23 809.240  11
   7  -7  -3 2625.26 879.460  12
   7  -7  -2 3949.16 993.624  12
   7  -7  -1 94549.8 4330.05  12
   7  -7   0 19422.0 2077.70  12
   7  -7   1 151769. 5781.12  12
   7  -7   2 48566.3 3361.75  12
   7  -7  10 35930.5 2364.16  12
   7  -7  12 2878.27 636.668  11
   7  -7  13 7968.23 801.520  11
   7  -6  -4 453.312 488.911  12
   7  -6  -3 62567.4 3395.08  12
   7  -6  -2 53402.4 3191.97  12
   7  -6  -1 7756.58 1308.14  12
   7  -6   0 188222. 6119.86  12
   7  -6   1 50648.0 3256.29  12
   7  -6   2 29699.4 2541.92  12
   7  -6   8 28366.8 2411.42  12
   7  -6  11 11556.9 1276.61  11
   7  -6  12 5077.07 790.798  11
   7  -6  13-63.8508 278.108  11
   7  -5  -5-3.23529 421.963  12
   7  -5  -4 98132.4 4319.07  12
   7  -5  -3 36323.8 2678.57  12
   7  -5  -2-1021.27 577.742  12
   7  -5  -1 89204.1 4081.80  12
   7  -5   0 118493. 4738.17  12
   7  -5   1 20338.8 2009.17  12
   7  -5   2 271965. 7349.78  12
   7  -5   3 3193.15 820.444  12
   7  -5   4 50080.1 3238.63  12
   7  -5   5 7676.89 1367.88  12
   7  -5   6 7135.36 1209.18  12
   7  -5   7 14777.0 1671.08  12
   7  -5   9 5954.67 1072.33  11
   7  -5  10 24388.6 1940.35  11
   7  -5  11 8179.10 1120.59  11
   7  -5  12 1204.77 504.111  11
   7  -5  13 2602.40 495.454  11
   7  -4  -7 117815. 4667.64  12
   7  -4  -6-131.434 477.732  12
   7  -4  -6 1546.44 742.740  20
   7  -4  -5 112488. 4739.25  12
   7  -4  -5 115689. 4901.09  20
   7  -4  -4 52220.5 3240.84  12
   7  -4  -3 1536.49 658.291  12
   7  -4  -2 64108.6 3464.36  12
   7  -4  -1 75423.9 3659.27  12
   7  -4   0 32128.0 2409.96  12
   7  -4   1 345704. 7849.20  12
   7  -4   2 1290.60 652.553  12
   7  -4   3 85815.3 3963.89  12
   7  -4   4 38540.0 2660.92  12
   7  -4   5 27205.4 2251.15  12
   7  -4   7 66512.6 3154.73  11
   7  -4   8 673.465 602.541  11
   7  -4   9 55829.4 2906.45  11
   7  -4  10 8821.64 1237.39  11
   7  -4  11 1850.22 587.700  11
   7  -4  12 4763.60 709.851  11
   7  -4  13 13359.8 915.115  11
   7  -3  -8 85896.3 4200.35  12
   7  -3  -7 1965.66 762.079  12
   7  -3  -7 914.051 573.741  20
   7  -3  -6 49020.7 3303.61  12
   7  -3  -6 52313.5 3382.69  20
   7  -3  -5 59059.5 3583.90  12
   7  -3  -5 52982.3 3331.50  20
   7  -3  -4 1741.34 692.912  12
   7  -3  -4 892.555 716.854  20
   7  -3  -3 83961.2 4071.41  12
   7  -3  -2 32308.8 2447.60  12
   7  -3   2 614.667 495.795  12
   7  -3   3 119500. 4447.18  12
   7  -3   3 104295. 3509.29  11
   7  -3   4 21055.1 1691.05  11
   7  -3   5 1144.17 407.503  11
   7  -3   6 94093.3 3695.53  11
   7  -3   7 582.391 564.816  11
   7  -3   8 47754.4 2685.28  11
   7  -3   9 59557.9 2942.61  11
   7  -3  10 4548.97 924.525  11
   7  -3  11 8696.75 1023.32  11
   7  -3  12 17607.0 1212.41  11
   7  -2 -10 9621.91 1406.66  12
   7  -2  -9 21047.0 2197.46  12
   7  -2  -8 6696.74 1346.27  12
   7  -2  -7 66312.1 4079.25  12
   7  -2  -7 68438.8 3889.75  20
   7  -2  -6 269500. 7992.01  12
   7  -2  -6 250935. 7324.29  20
   7  -2  -5 21416.1 2241.00  12
   7  -2  -5 15654.1 1842.78  20
   7  -2  -4 137029. 5394.16  12
   7  -2  -3 87456.3 4169.22  12
   7  -2  -2-666.721 522.964  12
   7  -2   3 15924.5 1458.42  11
   7  -2   4 19378.5 1639.13  11
   7  -2   5 51536.7 2721.85  11
   7  -2   6 16613.1 1629.37  11
   7  -2   7 4411.27 919.720  11
   7  -2   8 36177.4 2328.27  11
   7  -2   9 3372.90 805.437  11
   7  -2  10 17926.7 1475.39  11
   7  -2  11 9790.53 986.998  11
   7  -2  12 654.290 301.550  11
   7  -1 -11-541.962 528.304  19
   7  -1 -11-130.350 341.369  12
   7  -1 -10 20950.5 2398.86  12
   7  -1  -9 37915.8 3249.96  12
   7  -1  -8 22171.6 2563.03  12
   7  -1  -8 21756.1 2263.92  20
   7  -1  -7 274295. 8593.69  12
   7  -1  -7 253528. 7522.00  20
   7  -1  -6 1745.59 741.954  12
   7  -1  -6 341.211 384.583  20
   7  -1  -5 38379.7 3029.23  12
   7  -1  -5 31751.4 2593.10  20
   7  -1  -4 35233.6 2780.46  12
   7  -1  -3 15086.2 1788.99  12
   7  -1  -2 36084.8 2598.89  12
   7  -1  -1 204756. 6052.72  12
   7  -1   0 28587.1 2286.71  12
   7  -1   2 14714.7 1401.90  11
   7  -1   3 14396.4 1461.66  11
   7  -1   4 28087.0 1997.77  11
   7  -1   5 28775.5 2093.61  11
   7  -1   6 2573.39 748.331  11
   7  -1   7 42939.2 2535.63  11
   7  -1   8 736.693 613.254  11
   7  -1   9 32791.9 1976.69  11
   7  -1  10 8056.02 942.085  11
   7  -1  11-294.210 306.307  11
   7   0 -13 3305.72 830.615  19
   7   0 -12-1097.38 835.803  19
   7   0 -11 38274.5 3147.31  19
   7   0 -11 41641.1 3254.76  12
   7   0 -10 33972.8 3201.31  12
   7   0  -9 9603.81 1866.57  12
   7   0  -8 120073. 5969.53  12
   7   0  -8 114809. 5114.23  20
   7   0  -7 16972.4 2190.23  12
   7   0  -7 13064.8 1751.35  20
   7   0  -6 76041.7 4421.71  12
   7   0  -6 63800.8 3724.95  20
   7   0  -5 88122.9 4567.85  12
   7   0  -4 16124.5 1886.57  12
   7   0  -3 45778.7 3119.86  12
   7   0  -2 118642. 4805.63  12
   7   0  -1 6689.30 1260.29  12
   7   0   1 12686.4 1261.92  11
   7   0   2 4254.76 820.080  11
   7   0   3 35643.2 2257.64  11
   7   0   4 29463.3 2181.07  15
   7   0   4 28606.1 2073.67  11
   7   0   5 5948.27 1030.32  11
   7   0   6 56559.8 2859.97  11
   7   0   7 3853.29 848.149  11
   7   0   8 24558.5 1724.19  11
   7   0   9 14648.8 1250.66  11
   7   0  10 910.682 377.881  11
   7   1 -13 4453.41 1046.69  19
   7   1 -12 45369.8 3413.65  19
   7   1 -11 13362.2 2004.93  19
   7   1 -11 10316.7 1984.14  12
   7   1 -10 2597.44 1297.89  12
   7   1  -9 60354.7 4501.90  12
   7   1  -8 12547.9 2141.21  12
   7   1  -7 43384.5 3585.24  12
   7   1  -6 101598. 5171.90  12
   7   1  -5 4465.54 934.897   3
   7   1  -5 3016.32 933.965  12
   7   1  -4 42041.1 2907.33   3
   7   1  -4 42012.3 3145.12  12
   7   1  -3 21382.7 2151.95  12
   7   1  -2 2054.30 681.526  12
   7   1   1 7194.37 1016.44  11
   7   1   2 106948. 4027.77  15
   7   1   2 101843. 3747.15  11
   7   1   3 25011.0 2032.17  15
   7   1   3 27204.4 2018.98  11
   7   1   4 11475.9 1406.89  15
   7   1   4 11925.8 1362.50  11
   7   1   5 34070.9 2191.59  11
   7   1   6 22574.4 1737.03  11
   7   1   7 14082.8 1322.35  11
   7   1   8 16985.0 1307.34  11
   7   1   9 1700.38 449.489  11
   7   2 -14 11079.2 1300.84  19
   7   2 -13 31479.6 2709.16  19
   7   2 -12-362.336 988.244  19
   7   2 -11-1379.34 1201.25  19
   7   2 -11 794.164 1007.30  12
   7   2 -10 42944.7 3804.65  12
   7   2  -9 24994.3 2865.58  12
   7   2  -8 14396.4 2241.92  12
   7   2  -7 103200. 3600.09  15
   7   2  -7 97958.0 5261.92  12
   7   2  -6 10900.3 1215.94  15
   7   2  -6 10331.2 1770.27  12
   7   2  -5 79651.7 4201.23   3
   7   2  -5 79180.0 4527.22  12
   7   2  -4 62373.4 3726.78   3
   7   2  -4 62431.6 3907.73  12
   7   2  -3 37043.4 2922.48   3
   7   2  -3 35182.3 2854.44  12
   7   2  -2 29233.6 2691.08   3
   7   2  -2 28186.1 2177.40  15
   7   2  -1 115298. 4273.55  15
   7   2   0 4403.87 1048.42  15
   7   2   0 2962.39 738.009  11
   7   2   1 144399. 4753.44  15
   7   2   1 151473. 4545.94  11
   7   2   2 3351.30 872.580  15
   7   2   2 4342.42 893.262  11
   7   2   3 3501.80 869.044  15
   7   2   3 4478.51 878.189  11
   7   2   4 20866.2 1781.59  15
   7   2   4 20200.8 1697.45  11
   7   2   5 21576.1 1698.88  11
   7   2   6 4063.44 762.850  11
   7   2   7 24844.5 1522.80  11
   7   2   8 391.999 335.734  11
   7   3 -15 8190.07 681.439   4
   7   3 -14 8729.42 798.630  16
   7   3 -14 8644.03 1355.27  19
   7   3 -13 3629.57 1188.01  19
   7   3 -12-1925.26 1106.31  19
   7   3 -11 30636.6 3195.23  19
   7   3 -10 55269.2 4269.91  19
   7   3  -9 12378.7 1965.79  12
   7   3  -8 81642.9 4807.72  12
   7   3  -7 4596.13 782.352  15
   7   3  -7 4370.98 1075.27  12
   7   3  -6 25124.2 1852.19  15
   7   3  -6 23905.0 2549.42  12
   7   3  -5 51625.8 2727.19  15
   7   3  -5 48802.9 3525.62  12
   7   3  -4 40427.5 2488.93  15
   7   3  -4 44809.7 3326.95  12
   7   3  -3 45845.0 2712.38  15
   7   3  -2 91941.0 3860.12  15
   7   3  -1 4773.46 1051.68  15
   7   3   0 121717. 4379.06  15
   7   3   0 128426. 4207.82  11
   7   3   1 2614.03 854.943  15
   7   3   1 3493.46 842.713  11
   7   3   2 975.592 600.146  15
   7   3   2 708.639 610.030  11
   7   3   3 22700.3 1790.79  15
   7   3   3 22670.4 1766.22  11
   7   3   4 17370.0 1448.89  15
   7   3   4 18939.6 1568.17  11
   7   3   5 2727.92 637.136  11
   7   3   6 26335.8 1480.18  11
   7   3   7 473.957 250.454  11
   7   4 -14 15535.3 990.380  16
   7   4 -13 2556.17 927.031  19
   7   4 -13 3527.87 648.195  16
   7   4 -12 35098.5 2874.52  19
   7   4 -11 34050.3 3031.60  19
   7   4 -10 1679.01 1031.45  19
   7   4  -9 41619.9 3420.58  19
   7   4  -8 16669.1 2188.03  19
   7   4  -7 23306.0 1713.70  15
   7   4  -6 39003.0 2276.10  15
   7   4  -5 1182.91 580.182  15
   7   4  -4 57093.7 2907.48  15
   7   4  -3 67747.2 3259.49  15
   7   4  -2 2894.19 858.840  15
   7   4  -1 20924.9 1865.81  15
   7   4   0 4610.78 942.914  15
   7   4   0 4408.58 878.037  11
   7   4   1 508.756 507.245  15
   7   4   1 52.7465 261.778  11
   7   4   2 20047.7 1581.35  15
   7   4   2 19807.3 1568.17  11
   7   4   3 13725.5 1184.69  15
   7   4   3 13329.5 1228.68  11
   7   4   4 1930.88 512.708  11
   7   5 -14 683.743 278.552   4
   7   5 -13 19445.6 1167.08  16
   7   5 -12 10225.9 1391.84  19
   7   5 -12 9673.60 980.862  16
   7   5 -11 2743.47 953.157  19
   7   5 -11 1691.90 528.155  16
   7   5 -10 27861.3 2338.15  19
   7   5 -10 29713.2 1866.34  16
   7   5  -9 34433.8 2633.00  19
   7   5  -9 31882.2 2002.10  16
   7   5  -8 32760.9 2512.91  19
   7   5  -8 31878.9 2025.86  16
   7   5  -7 62685.5 2755.51  16
   7   5  -7 59711.7 2528.33  15
   7   5  -6 1420.20 510.042  16
   7   5  -6 811.467 429.302  15
   7   5  -5 19988.0 1443.97  16
   7   5  -5 18578.2 1561.33  15
   7   5  -4 11757.6 1345.33  15
   7   5  -3 2828.23 847.948  15
   7   5  -2 16215.9 1578.28  15
   7   5  -1 24640.0 1798.25  15
   7   5   0 4622.96 861.293  15
   7   5   1 28601.8 1635.80  15
   7   5   2 4911.74 654.059  15
   7   6 -12 796.033 320.688  16
   7   6 -11 26576.8 1398.64  16
   7   6 -11 12603.8 868.692   4
   7   6 -10 30375.8 1585.51  16
   7   6  -9 14563.6 1159.93  16
   7   6  -8 23733.9 1445.62  16
   7   6  -7 98.0352 289.501  16
   7   6  -7-350.200 197.500  15
   7   6  -6 5209.07 666.723  16
   7   6  -6 5627.92 777.175  15
   7   6  -5 9890.64 1016.02  15
   7   6  -4 14507.2 1275.30  15
   7   6  -3 26467.8 1659.92  15
   7   6  -2 50726.9 2183.98  15
   7   6  -1-265.131 298.182  15
   7   6   0 21114.4 1189.09  15
   7   7 -10 1820.10 350.050  16
   7   7  -9 13182.9 803.417  16
   7   7  -6 16495.1 907.318  15
   7   7  -5 5388.10 582.525  15
   7   7  -4 14215.2 922.728  15
   7   7  -3 21742.4 1087.70  15
   8 -12   6 25650.5 1232.62  12
   8 -12   7 1575.39 336.100  12
   8 -11   3 15097.7 1277.84  12
   8 -11   4 7809.98 1052.23  12
   8 -11   5 39025.3 2237.75  12
   8 -11   6 8890.17 1095.25  12
   8 -11   7 102.189 460.800  12
   8 -11   8 26767.2 1705.96  12
   8 -11   9 17376.2 1265.80  12
   8 -11  10 3632.25 514.107  12
   8 -10   1 14661.4 1499.15  12
   8 -10   2 20238.8 1814.51  12
   8 -10   3 2577.56 807.696  12
   8 -10   4 19275.0 1926.20  12
   8 -10   5 25569.1 2230.68  12
   8 -10   6-854.879 752.562  12
   8 -10   7 28062.0 2188.52  12
   8 -10   8 15755.0 1565.70  12
   8 -10   9 695.111 511.093  12
   8 -10  10 28501.6 1626.74  12
   8 -10  11 3956.16 505.317  11
   8  -9  -1 2249.29 706.047  12
   8  -9   0 5443.22 1027.81  12
   8  -9   1 22332.8 2145.36  12
   8  -9   2 30743.8 2599.26  12
   8  -9   3 34418.3 2771.48  12
   8  -9   4 14767.9 1936.63  12
   8  -9   5 35527.8 2867.09  12
   8  -9   6 50489.5 3317.26  12
   8  -9   7 9358.74 1431.01  12
   8  -9   8-165.253 554.010  12
   8  -9   9 37749.0 2306.57  12
   8  -9  10 18550.3 1428.29  12
   8  -9  11 5753.73 652.849  12
   8  -9  11 7156.50 739.155  11
   8  -9  12 20767.2 1039.00  11
   8  -8  -2 1125.28 611.089  12
   8  -8  -1 4362.40 1021.92  12
   8  -8   0 30123.6 2548.28  12
   8  -8   1 37021.1 2890.79  12
   8  -8   2 112337. 5075.44  12
   8  -8   3 55853.9 3649.65  12
   8  -8   4 15660.5 1973.46  12
   8  -8   5 69360.1 4037.87  12
   8  -8   6 16528.3 2013.80  12
   8  -8   7 1553.77 846.247  12
   8  -8   8 45586.2 2868.75  12
   8  -8   9 34181.3 2251.50  12
   8  -8  10 14035.7 1263.79  12
   8  -8  11 18342.4 1266.44  11
   8  -8  12 1447.00 361.961  11
   8  -7  -4 29608.8 2311.73  12
   8  -7  -3 1901.79 808.873  12
   8  -7  -2 18302.8 1920.15  12
   8  -7  -1 60863.7 3592.42  12
   8  -7   0 1760.46 859.514  12
   8  -7   1 94484.7 4569.22  12
   8  -7   2 76898.9 4217.41  12
   8  -7   3-229.731 742.986  12
   8  -7   4 11686.1 1744.63  12
   8  -7   5 13410.2 1917.03  12
   8  -7   6 796.837 559.879  12
   8  -7   7 54765.5 3309.81  12
   8  -7   8 38836.0 2599.84  12
   8  -7   9 3055.67 715.839  12
   8  -7  10 19958.3 1545.29  11
   8  -7  11 21008.5 1423.91  11
   8  -7  12 2604.60 481.269  11
   8  -6  -5 98527.1 4253.44  12
   8  -6  -4 6149.86 1289.86  12
   8  -6  -3 55601.6 3385.18  12
   8  -6  -2 56162.1 3441.31  12
   8  -6  -1 871.755 652.892  12
   8  -6   0 12117.9 1613.37  12
   8  -6   1 55110.5 3426.05  12
   8  -6   2 18985.2 2088.28  12
   8  -6   3 19429.5 2128.47  12
   8  -6   4 24060.6 2301.51  12
   8  -6   5 5147.51 1202.95  12
   8  -6   6 40435.7 2898.25  12
   8  -6   7 40077.8 2713.09  12
   8  -6   8 6929.57 1046.51  11
   8  -6   9 24159.0 1818.20  11
   8  -6  10 42843.5 2277.38  11
   8  -6  11 4353.92 743.463  11
   8  -6  12 18666.7 1156.30  11
   8  -5  -6 85645.4 4099.73  12
   8  -5  -5 2800.00 898.711  12
   8  -5  -4 59418.5 3596.83  12
   8  -5  -3 10545.4 1634.90  12
   8  -5  -2 2008.86 804.000  12
   8  -5  -1 2235.93 774.768  12
   8  -5   0 32609.3 2612.30  12
   8  -5   1 20732.2 2087.20  12
   8  -5   2 61975.9 3581.63  12
   8  -5   3 95940.3 4486.83  12
   8  -5   4-106.827 517.492  12
   8  -5   5 5981.73 1193.15  12
   8  -5   6 23139.5 2066.86  12
   8  -5   6 18833.0 1685.87  11
   8  -5   7 6748.49 1087.15  11
   8  -5   8 37365.0 2338.21  11
   8  -5   9 54286.9 2682.56  11
   8  -5  10 21570.8 1625.97  11
   8  -5  11 28786.8 1646.90  11
   8  -5  12 1913.81 420.869  11
   8  -4  -8 5302.27 1093.87  12
   8  -4  -7 82538.9 4146.33  12
   8  -4  -6 4974.86 1193.88  12
   8  -4  -5 15671.2 2016.34  12
   8  -4  -4 17399.5 1995.86  12
   8  -4  -3 4611.47 1058.80  12
   8  -4  -2 863.799 749.735  12
   8  -4  -1 74185.9 3894.05  12
   8  -4   0 30116.4 2478.36  12
   8  -4   1 60024.1 3470.43  12
   8  -4   2 130808. 5105.14  12
   8  -4   3 2542.50 832.724  12
   8  -4   4 14872.0 1673.55  12
   8  -4   4 12304.1 1302.63  11
   8  -4   5 29778.6 2073.68  11
   8  -4   6 2043.81 653.190  11
   8  -4   7 78803.9 3361.31  11
   8  -4   8 60778.1 2907.45  11
   8  -4   9 17905.4 1584.19  11
   8  -4  10 29554.8 1810.40  11
   8  -4  11 6433.27 758.612  11
   8  -4  12 498.441 254.374  11
   8  -3  -9 14376.5 1701.15  12
   8  -3  -8 39733.0 3003.12  12
   8  -3  -7 18441.5 2074.17  12
   8  -3  -6 2533.86 1039.24  12
   8  -3  -5 30887.2 2781.08  12
   8  -3  -4 7093.43 1425.91  12
   8  -3  -3 61679.4 3706.22  12
   8  -3  -2 38553.7 2862.19  12
   8  -3  -1 17104.7 1971.98  12
   8  -3   0 25530.4 2293.72  12
   8  -3   1 96093.4 4344.13  12
   8  -3   2 13517.6 1608.93  12
   8  -3   3 74961.2 3672.86  12
   8  -3   3 70736.7 3035.27  11
   8  -3   4 58687.7 2840.97  11
   8  -3   5 242.091 322.371  11
   8  -3   6 36783.3 2302.89  11
   8  -3   7 43195.7 2466.53  11
   8  -3   8-825.336 576.106  11
   8  -3   9 17702.4 1487.99  11
   8  -3  10 15520.3 1250.54  11
   8  -3  11 2030.69 456.308  11
   8  -2 -10-2430.34 852.948  12
   8  -2  -9 5957.31 1274.10  12
   8  -2  -8 23388.7 2582.44  12
   8  -2  -7 271.111 905.920  12
   8  -2  -6 218849. 7579.26  12
   8  -2  -5 70068.6 4218.58  12
   8  -2  -4 93673.0 4757.29  12
   8  -2  -3 33922.8 2819.09  12
   8  -2  -2 20237.8 2165.91  12
   8  -2  -1 15241.4 1845.23  12
   8  -2   0 71802.8 3795.27  12
   8  -2   1 38478.1 2735.09  12
   8  -2   3 27269.6 1891.61  11
   8  -2   4-400.472 439.351  11
   8  -2   5 9398.15 1215.34  11
   8  -2   6 7733.73 1131.00  11
   8  -2   7 2575.52 683.699  11
   8  -2   8 28853.6 1859.54  11
   8  -2   9 23594.9 1566.25  11
   8  -2  10 4406.70 623.141  11
   8  -2  11 17510.1 934.731  11
   8  -1 -12 5626.49 1032.50  19
   8  -1 -11-1064.17 859.192  19
   8  -1 -11 580.331 685.827  12
   8  -1 -10 11168.5 1750.61  12
   8  -1  -9 24591.2 2653.58  12
   8  -1  -8-70.8705 820.168  12
   8  -1  -7 227304. 8109.25  12
   8  -1  -6 54786.8 3899.04  12
   8  -1  -5 8985.85 1687.41  12
   8  -1  -4 3381.19 1001.48  12
   8  -1  -3 5027.04 1250.07  12
   8  -1  -2 3611.82 958.233  12
   8  -1  -1 124412. 5130.84  12
   8  -1   0 23036.8 2217.41  12
   8  -1   2 45766.2 2400.28  11
   8  -1   3 361.663 467.669  11
   8  -1   4 8536.55 1188.12  15
   8  -1   4 10545.4 1224.05  11
   8  -1   5 26419.8 1911.03  11
   8  -1   6 2604.19 748.379  11
   8  -1   7 35717.1 2057.97  11
   8  -1   8 24470.6 1614.84  11
   8  -1   9 3491.16 595.627  11
   8  -1  10 17107.9 990.605  11
   8   0 -13 23628.5 1700.54  19
   8   0 -12 259.519 528.007  19
   8   0 -11 28450.8 2607.98  19
   8   0 -11 34309.8 2900.45  12
   8   0 -10 29808.3 2997.31  12
   8   0  -9 3035.64 1389.85  12
   8   0  -8 48415.9 3946.32  12
   8   0  -7 23341.9 2705.23  12
   8   0  -6 14520.9 2123.31  12
   8   0  -5 39005.4 3306.04  12
   8   0  -4 21955.3 2436.29  12
   8   0  -3 15532.9 2044.00  12
   8   0  -2 45315.1 3229.44  12
   8   0  -1 13073.8 1650.27  12
   8   0   2 8263.04 1135.92  15
   8   0   2 9310.15 1150.05  11
   8   0   3 21078.5 1788.82  15
   8   0   3 22711.0 1758.66  11
   8   0   4 30176.7 2074.69  15
   8   0   4 30550.2 2036.63  11
   8   0   5 50.2766 445.118  11
   8   0   6 30195.4 1875.37  11
   8   0   7 22347.5 1505.17  11
   8   0   8 637.258 387.283  11
   8   0   9 17610.0 1014.17  11
   8   1 -13 537.350 545.539  19
   8   1 -12 25151.6 2402.89  19
   8   1 -11 3820.88 1221.13  19
   8   1 -11 2995.75 1274.81  12
   8   1 -10-211.313 730.084  12
   8   1  -9 7344.23 1676.60  12
   8   1  -8 27398.1 3083.00  12
   8   1  -7 5652.92 1512.52  12
   8   1  -6 128816. 5988.23  12
   8   1  -5 44704.1 3459.68  12
   8   1  -4 22706.9 2422.98  12
   8   1  -3 19776.2 2269.60  12
   8   1  -2 3148.38 997.368  12
   8   1   0 79547.0 3540.88  15
   8   1   1 11097.4 1324.56  15
   8   1   1 9689.00 1119.04  11
   8   1   2 56332.9 2893.23  15
   8   1   2 62574.1 2833.43  11
   8   1   3 42105.9 2439.99  15
   8   1   3 43869.4 2374.53  11
   8   1   4 1238.24 533.848  15
   8   1   4 525.385 374.665  11
   8   1   5 6774.14 942.191  11
   8   1   6 22849.3 1474.57  11
   8   1   7 742.113 293.461  11
   8   1   8 16124.3 941.751  11
   8   2 -13 30803.8 2279.38  19
   8   2 -12 4109.45 1096.62  19
   8   2 -11 525.559 1084.70  19
   8   2 -10 8449.23 1851.38  12
   8   2  -9 63064.2 4333.67  12
   8   2  -8 1370.12 883.659  12
   8   2  -7 123302. 3937.73  15
   8   2  -7 123868. 5867.23  12
   8   2  -6 32698.7 2135.16  15
   8   2  -6 29806.0 2934.70  12
   8   2  -5 23397.7 1910.36  15
   8   2  -5 20603.8 2327.24  12
   8   2  -4 15219.5 1600.91  15
   8   2  -4 15446.7 2010.14  12
   8   2  -3 10858.1 1423.14  15
   8   2  -2 1015.81 646.088  15
   8   2  -1 86101.1 3685.22  15
   8   2   0 5536.66 1001.17  15
   8   2   1 47640.8 2651.81  15
   8   2   1 49374.8 2462.64  11
   8   2   2 39657.6 2304.72  15
   8   2   2 42325.9 2236.02  11
   8   2   3 777.234 541.274  15
   8   2   3 205.392 375.604  11
   8   2   4-161.961 280.550  15
   8   2   4 855.885 421.822  11
   8   2   5 19392.8 1323.29  11
   8   2   6-199.347 273.195  11
   8   3 -13 12619.5 1429.67  19
   8   3 -13 12176.9 943.315  16
   8   3 -12 5473.24 1177.72  19
   8   3 -11 27942.6 2613.87  19
   8   3 -10 31533.0 2971.35  19
   8   3  -9-1099.68 981.872  19
   8   3  -8 42218.0 3252.27  12
   8   3  -7 13761.8 1308.05  15
   8   3  -7 14582.7 1927.72  12
   8   3  -6 9368.55 1199.32  15
   8   3  -6 10041.1 1605.29  12
   8   3  -5 37412.4 2303.16  15
   8   3  -5 36266.4 2805.68  12
   8   3  -4 22777.0 1850.26  15
   8   3  -3 2415.89 775.005  15
   8   3  -2 52088.9 2817.13  15
   8   3  -1 19184.3 1733.15  15
   8   3   0 19394.3 1663.84  15
   8   3   1 20047.6 1583.49  15
   8   3   1 18715.0 1418.81  11
   8   3   2 112.254 280.262  15
   8   3   2 240.801 300.125  11
   8   3   3 5013.68 685.399  15
   8   3   3 5070.22 755.462  11
   8   3   4 18532.1 1157.30  11
   8   4 -13 707.111 271.758  16
   8   4 -12 33299.6 2181.81  19
   8   4 -12 33454.5 1581.85  16
   8   4 -11 11963.9 1534.53  19
   8   4 -11 12014.2 1108.14  16
   8   4 -10 1182.90 697.067  19
   8   4  -9 11682.9 1646.45  19
   8   4  -8 25332.3 2282.40  19
   8   4  -7 1654.91 814.634  19
   8   4  -7 1577.24 406.657  15
   8   4  -6 55533.6 2384.87  16
   8   4  -6 53080.2 2458.21  15
   8   4  -5 12790.0 1095.68  16
   8   4  -5 12858.5 1298.17  15
   8   4  -4 2261.95 705.456  15
   8   4  -3 8423.90 1146.22  15
   8   4  -2 6238.05 989.166  15
   8   4  -1 1814.06 647.198  15
   8   4   0 20036.1 1466.03  15
   8   4   1 529.346 377.519  15
   8   4   2 15775.8 1014.82  15
   8   5 -12 1678.48 325.100  16
   8   5 -11 1824.49 411.803  16
   8   5 -10 2559.07 501.743  19
   8   5 -10 1627.51 424.942  16
   8   5  -9 38265.2 1716.63  16
   8   5  -8-445.235 340.617  16
   8   5  -7 53262.3 1956.96  16
   8   5  -7 54065.3 1980.19  15
   8   5  -6 6003.69 771.808  15
   8   5  -5 9357.03 983.853  15
   8   5  -4 8719.22 992.662  15
   8   5  -3 6356.32 874.172  15
   8   5  -2 3539.56 683.645  15
   8   5  -1 39356.7 1735.49  15
   8   5   0 1872.64 411.459  15
   8   6  -5 10444.3 747.124  15
   8   6  -4 10900.6 778.745  15
   8   6  -3 575.364 210.924  15
   9 -11   2 8912.07 825.979  12
   9 -11   3 21521.9 1362.58  12
   9 -11   4 9554.95 1011.01  12
   9 -11   5 21661.8 1457.42  12
   9 -11   6 14060.9 1167.70  12
   9 -11   7 4246.11 671.640  12
   9 -11   8 14164.9 970.226  12
   9 -10   0 11389.5 1122.81  12
   9 -10   1 557.164 313.095  12
   9 -10   2 1738.58 619.926  12
   9 -10   3 10449.9 1330.72  12
   9 -10   4 10052.9 1331.59  12
   9 -10   5 59067.1 2914.78  12
   9 -10   6 509.915 546.501  12
   9 -10   7 26076.9 1772.39  12
   9 -10   8 14298.2 1193.88  12
   9 -10   8 11888.7 799.611  11
   9 -10   9 593.132 212.973  11
   9 -10   9 1375.52 343.406  12
   9  -9  -1 4379.01 861.199  12
   9  -9   0 4112.35 939.139  12
   9  -9   1 9458.89 1363.55  12
   9  -9   2 28468.6 2323.21  12
   9  -9   3 27566.1 2344.78  12
   9  -9   4 97005.9 4223.07  12
   9  -9   5 675.993 680.528  12
   9  -9   6 34996.7 2373.60  12
   9  -9   7 7452.33 1081.73  12
   9  -9   8 1572.97 368.606  11
   9  -9   8 945.252 441.547  12
   9  -9   9 4426.48 687.630  12
   9  -9   9 3799.09 563.306  11
   9  -9  10 16311.4 944.057  11
   9  -8  -3 27158.7 2052.42  12
   9  -8  -2 10328.0 1384.85  12
   9  -8  -1 1057.39 670.734  12
   9  -8   0 30966.7 2546.93  12
   9  -8   1 65539.7 3671.80  12
   9  -8   2 3664.78 1100.52  12
   9  -8   3 72227.1 3881.36  12
   9  -8   4 685.152 734.143  12
   9  -8   5 30769.0 2431.60  12
   9  -8   6 35261.0 2513.73  12
   9  -8   7 5372.86 1013.19  12
   9  -8   7 5484.25 763.694  11
   9  -8   8 14966.8 1394.95  12
   9  -8   8 12969.2 1112.56  11
   9  -8   9 43337.7 1950.68  12
   9  -8   9 47195.9 1968.67  11
   9  -8  10 84.0619 213.096  11
   9  -8  11 17213.4 906.137  11
   9  -7  -4 16245.4 1691.83  12
   9  -7  -3 31979.9 2513.44  12
   9  -7  -2 12325.4 1668.23  12
   9  -7  -1 37951.2 2843.40  12
   9  -7   0 28215.8 2496.78  12
   9  -7   1 3737.62 1086.97  12
   9  -7   2 36519.5 2886.23  12
   9  -7   3 28652.8 2530.87  12
   9  -7   4 14585.3 1725.95  12
   9  -7   5 103377. 4471.29  12
   9  -7   5 87510.4 3083.28  11
   9  -7   6 9128.09 1320.09  12
   9  -7   6 8894.75 1033.14  11
   9  -7   7 16921.6 1661.60  12
   9  -7   7 15104.1 1351.44  11
   9  -7   8 46659.1 2342.78  12
   9  -7   8 44637.8 2177.73  11
   9  -7   9 413.532 382.396  11
   9  -7  10 4797.00 664.622  11
   9  -7  11 16295.4 950.285  11
   9  -6  -6 18639.8 1751.10  12
   9  -6  -5 31204.6 2458.18  12
   9  -6  -4 43801.8 3003.79  12
   9  -6  -3 1607.45 780.207  12
   9  -6  -2 61807.3 3649.85  12
   9  -6  -1 18339.1 2086.34  12
   9  -6   0 4774.81 1156.27  12
   9  -6   1 38034.2 2904.76  12
   9  -6   2 87788.8 4345.52  12
   9  -6   3 838.436 749.674  12
   9  -6   4 121873. 4940.06  12
   9  -6   5 353.987 428.981  11
   9  -6   5 432.409 534.198  12
   9  -6   6 39137.2 2542.08  12
   9  -6   6 41485.4 2263.41  11
   9  -6   7 25040.7 1889.46  12
   9  -6   7 23808.8 1699.87  11
   9  -6   8 1439.54 542.449  11
   9  -6   9 6869.57 845.536  11
   9  -6  10 37932.1 1728.52  11
   9  -6  11 852.480 294.511  11
   9  -5  -7 28048.8 2263.04  12
   9  -5  -6 12352.1 1568.03  12
   9  -5  -5 54872.7 3433.91  12
   9  -5  -4-53.6640 448.632  12
   9  -5  -3 37688.5 2960.42  12
   9  -5  -2 24940.8 2423.00  12
   9  -5  -1-386.567 780.677  12
   9  -5   0 57675.5 3549.14  12
   9  -5   1 69691.9 3878.71  12
   9  -5   2 20661.7 2108.94  12
   9  -5   3 136402. 5226.60  12
   9  -5   4 322.138 317.315  12
   9  -5   5 37381.3 2536.35  12
   9  -5   5 38057.5 2217.11  11
   9  -5   6 20289.4 1626.83  11
   9  -5   7 2046.74 617.594  11
   9  -5   8 8297.18 992.667  11
   9  -5   9 42329.9 2004.55  11
   9  -5  10-73.9024 282.245  11
   9  -5  11 13537.0 823.420  11
   9  -4  -8 16032.3 1833.38  12
   9  -4  -7 4315.35 1036.69  12
   9  -4  -6 30920.2 2692.61  12
   9  -4  -5 4539.55 1212.98  12
   9  -4  -4 26461.9 2503.20  12
   9  -4  -3 62415.8 3791.39  12
   9  -4  -2 3747.92 1126.83  12
   9  -4  -1 107521. 4868.58  12
   9  -4   0 55198.4 3487.37  12
   9  -4   1 3369.13 962.097  12
   9  -4   2 80478.1 4033.76  12
   9  -4   3 13220.0 1658.19  12
   9  -4   4 22568.0 1957.53  12
   9  -4   4 24582.1 1757.04  11
   9  -4   5 44440.3 2378.30  11
   9  -4   6 2080.88 645.583  11
   9  -4   7 18712.2 1538.36  11
   9  -4   8 42958.9 2099.06  11
   9  -4   9 389.151 372.885  11
   9  -4  10 15182.7 995.037  11
   9  -3 -10 19588.0 1697.65  12
   9  -3  -9 165.388 547.356  12
   9  -3  -8 4186.35 1033.13  12
   9  -3  -7 27037.2 2566.02  12
   9  -3  -6 7035.87 1458.50  12
   9  -3  -5 43820.2 3361.07  12
   9  -3  -4 101713. 4978.85  12
   9  -3  -3 22618.9 2394.24  12
   9  -3  -2 76789.6 4225.57  12
   9  -3  -1 11335.5 1739.82  12
   9  -3   0 1290.86 659.098  12
   9  -3   1 37045.3 2755.87  12
   9  -3   2 43635.9 2938.86  12
   9  -3   4 110474. 3656.82  11
   9  -3   5 6624.83 944.551  11
   9  -3   6 3541.26 712.644  11
   9  -3   7 25282.3 1668.91  11
   9  -3   8 4220.58 691.476  11
   9  -3   9 11052.2 925.755  11
   9  -3  10 26033.3 1141.48  11
   9  -2 -10 1843.41 638.540  12
   9  -2  -9 9238.16 1487.96  12
   9  -2  -8 66935.8 4142.77  12
   9  -2  -7 35850.3 3142.71  12
   9  -2  -6 16814.8 2206.90  12
   9  -2  -5 155464. 6333.76  12
   9  -2  -4 22492.3 2493.04  12
   9  -2  -3 19278.5 2232.42  12
   9  -2  -2 19238.4 2223.50  12
   9  -2  -1 1570.38 627.592  12
   9  -2   0 44839.9 3114.04  12
   9  -2   1 131532. 5054.36  12
   9  -2   4 2583.60 638.440  15
   9  -2   4 2041.46 477.542  11
   9  -2   5 8453.68 1022.15  11
   9  -2   6 18006.7 1416.61  11
   9  -2   7 5326.64 768.137  11
   9  -2   8 9284.59 876.772  11
   9  -2   9 24201.2 1174.27  11
   9  -1 -12 13381.8 1200.89  19
   9  -1 -11 3011.78 879.718  19
   9  -1 -11 109.090 405.569  12
   9  -1 -10 3507.76 1142.99  12
   9  -1  -9 25383.6 2565.83  12
   9  -1  -8 8338.77 1725.66  12
   9  -1  -7 8455.46 1739.48  12
   9  -1  -6 66254.8 4348.89  12
   9  -1  -5-431.741 824.154  12
   9  -1  -4 15446.0 1988.52  12
   9  -1  -3 49367.2 3509.58  12
   9  -1  -2 126.224 483.022  12
   9  -1  -1 50648.1 3367.11  12
   9  -1   0 98504.2 4401.32  12
   9  -1   3 5931.74 971.117  15
   9  -1   3 5018.75 812.770  11
   9  -1   4 16759.4 1456.77  15
   9  -1   4 14642.5 1298.31  11
   9  -1   5 33906.8 1880.65  11
   9  -1   6 4969.73 717.243  11
   9  -1   7 8232.90 810.088  11
   9  -1   8 13168.1 885.101  11
   9   0 -12 13609.5 1428.76  19
   9   0 -11 13361.6 1727.50  19
   9   0 -11 13412.4 1643.75  12
   9   0 -10 16827.8 2130.77  12
   9   0  -9 882.986 940.319  12
   9   0  -8 8106.13 1757.13  12
   9   0  -7 58385.5 4098.29  12
   9   0  -6 20585.1 2476.93  12
   9   0  -5 23874.3 2597.96  12
   9   0  -4 61055.7 3950.08  12
   9   0  -3 271.067 415.381  12
   9   0  -2 43730.1 3144.56  12
   9   0   1 44057.9 2559.52  15
   9   0   2 26923.1 1937.69  15
   9   0   3 9504.72 1076.89  15
   9   0   3 9804.67 1010.72  11
   9   0   4 44545.5 2126.18  15
   9   0   4 44405.6 2075.10  11
   9   0   5 336.025 289.864  11
   9   0   6 8160.60 802.176  11
   9   0   7 8896.46 715.293  11
   9   1 -12 10820.5 1323.68  19
   9   1 -11 11396.7 1707.84  19
   9   1 -10-714.283 852.754  19
   9   1 -10 596.527 781.037  12
   9   1  -9 682.371 919.172  12
   9   1  -8 31423.7 2983.77  12
   9   1  -7 18517.2 1517.58  15
   9   1  -7 19013.9 2393.17  12
   9   1  -6 53063.6 2637.58  15
   9   1  -6 52018.5 3708.12  12
   9   1  -5 77166.9 3286.63  15
   9   1  -5 76475.9 4351.62  12
   9   1  -4 6486.60 1047.23  15
   9   1  -4 6951.17 1473.11  12
   9   1  -3 47375.5 2693.12  15
   9   1  -3 45331.7 3173.30  12
   9   1  -2 7830.28 1197.26  15
   9   1  -1 37.3952 578.115  15
   9   1   0 44661.4 2510.46  15
   9   1   1 48568.7 2506.17  15
   9   1   2 7060.06 949.550  15
   9   1   3 35333.5 1876.22  15
   9   1   3 36403.4 1767.80  11
   9   1   4-257.185 179.190  15
   9   1   4 531.752 286.965  11
   9   1   5 2490.38 421.906  11
   9   2 -12 11405.9 1301.34  19
   9   2 -11 1215.19 707.203  19
   9   2 -10 5037.40 1256.11  19
   9   2  -9 51922.4 3517.26  19
   9   2  -8 14255.6 1944.11  12
   9   2  -7 32803.6 1865.93  15
   9   2  -7 33858.1 2823.29  12
   9   2  -6 53608.6 2540.04  15
   9   2  -6 59921.4 3657.43  12
   9   2  -5 131.896 468.644  15
   9   2  -5 1759.60 841.924  12
   9   2  -4 29476.9 2034.49  15
   9   2  -3 8000.37 1171.27  15
   9   2  -2 1735.99 682.393  15
   9   2  -1 39424.7 2269.83  15
   9   2   0 23182.6 1682.13  15
   9   2   1 3737.49 747.833  15
   9   2   2 31447.9 1671.70  15
   9   2   3 293.788 324.660  15
   9   3 -12 10796.9 1060.71  19
   9   3 -12 10519.3 735.945  16
   9   3 -11 7380.85 1028.15  19
   9   3 -11 8305.12 804.349  16
   9   3 -10 22394.5 1926.54  19
   9   3  -9 3997.08 1086.96  19
   9   3  -8 5776.99 1242.50  19
   9   3  -7 22257.8 2058.75  19
   9   3  -7 24879.5 1447.26  15
   9   3  -6 1509.35 656.513  19
   9   3  -6 2104.68 550.714  15
   9   3  -5 29980.0 1833.99  15
   9   3  -4 29163.5 1864.81  15
   9   3  -3 510.621 510.881  15
   9   3  -2 19020.0 1490.69  15
   9   3  -1 7565.66 913.956  15
   9   3   0 291.162 376.383  15
   9   3   1 18407.1 1165.01  15
   9   4 -10 193.437 213.964  16
   9   4  -9 2275.34 438.832  16
   9   4  -8 29183.0 1314.45  16
   9   4  -7 10215.2 780.678  16
   9   4  -6 17530.8 1125.04  15
   9   4  -5 18626.0 1245.90  15
   9   4  -4 4969.09 697.283  15
   9   4  -3 2424.87 520.093  15
   9   4  -2 2549.82 506.665  15
   9   4  -1 95.3729 239.903  15
  10 -10   1 1996.82 519.952  12
  10 -10   2 657.340 357.882  12
  10 -10   3 8448.31 998.574  12
  10 -10   4 934.940 447.233  12
  10 -10   5 26451.0 1637.66  12
  10 -10   6 10649.4 987.560  12
  10 -10   7 7424.47 697.619  12
  10  -9  -2 21424.1 1434.22  12
  10  -9  -1 13698.8 1278.98  12
  10  -9   0 1677.27 562.045  12
  10  -9   1 5163.14 904.294  12
  10  -9   2 9221.07 1262.54  12
  10  -9   3-71.0065 478.848  12
  10  -9   4 62593.2 2958.96  12
  10  -9   5 14151.6 1378.66  12
  10  -9   6 7857.75 985.392  12
  10  -9   7 9187.12 891.425  12
  10  -8  -3 10632.0 1206.75  12
  10  -8  -2 24767.8 1969.73  12
  10  -8  -1 478.728 464.383  12
  10  -8   0 17965.7 1842.94  12
  10  -8   1 25937.8 2209.58  12
  10  -8   2 320.821 545.338  12
  10  -8   3 32256.6 2372.00  12
  10  -8   4 24068.8 1986.21  12
  10  -8   5 975.889 591.996  12
  10  -8   6 24427.8 1743.20  12
  10  -8   7 16488.2 1266.25  12
  10  -7  -5 3290.62 702.039  12
  10  -7  -4 3394.72 823.745  12
  10  -7  -3 86785.7 3872.57  12
  10  -7  -2 2457.77 830.926  12
  10  -7  -1 33974.3 2583.07  12
  10  -7   0 24577.7 2224.71  12
  10  -7   1 733.616 752.824  12
  10  -7   2 13151.2 1646.91  12
  10  -7   3 28766.3 2329.59  12
  10  -7   4 383.833 496.852  12
  10  -7   5 43303.9 2553.43  12
  10  -7   6 20124.0 1602.45  12
  10  -7   7 7374.85 718.086  11
  10  -7   8 14821.5 915.752  11
  10  -6  -6 12435.8 1380.88  12
  10  -6  -5 47.3990 482.468  12
  10  -6  -4 97120.9 4261.25  12
  10  -6  -3 3195.40 982.834  12
  10  -6  -2 35126.9 2733.52  12
  10  -6  -1 26335.6 2372.06  12
  10  -6   0 583.656 761.775  12
  10  -6   1 4780.27 1118.12  12
  10  -6   2 32604.1 2549.29  12
  10  -6   3 2456.05 775.900  12
  10  -6   4 60743.9 3198.18  12
  10  -6   5 17128.7 1602.72  12
  10  -6   7 15722.9 1087.57  11
  10  -6   8 5072.38 590.241  11
  10  -5  -7 18130.0 1705.92  12
  10  -5  -6 7163.45 1251.98  12
  10  -5  -5 55818.5 3296.15  12
  10  -5  -4 1567.95 752.769  12
  10  -5  -3 27907.6 2499.84  12
  10  -5  -2 40015.9 2999.14  12
  10  -5  -1 2002.87 1013.22  12
  10  -5   0 18781.4 2033.32  12
  10  -5   1 34269.5 2666.79  12
  10  -5   2-638.353 460.643  12
  10  -5   3 44297.3 2815.50  12
  10  -5   4 26707.2 2027.86  12
  10  -5   6 15278.9 1130.77  11
  10  -5   7 4342.50 575.050  11
  10  -5   8 1952.06 400.607  11
  10  -4  -9 40275.0 2132.51  12
  10  -4  -8 9917.00 1293.41  12
  10  -4  -7 1929.28 669.471  12
  10  -4  -6 12400.0 1671.68  12
  10  -4  -5 4309.57 1158.55  12
  10  -4  -4 3178.92 1111.22  12
  10  -4  -3 69959.5 3927.22  12
  10  -4  -2 6334.41 1296.26  12
  10  -4  -1 41571.2 3058.23  12
  10  -4   0 30479.1 2575.36  12
  10  -4   1 2482.61 728.039  12
  10  -4   2 21784.4 2014.04  12
  10  -4   3 43985.7 2657.62  12
  10  -4   6 13806.5 1062.61  11
  10  -4   7 6500.45 720.626  11
  10  -4   8 22792.7 1086.43  11
  10  -3 -10 34563.0 1865.75  12
  10  -3  -9 3163.47 851.999  12
  10  -3  -8 4315.57 996.100  12
  10  -3  -7 7842.36 1404.85  12
  10  -3  -6 12905.9 1848.02  12
  10  -3  -5 4829.52 1333.16  12
  10  -3  -4 118222. 5225.86  12
  10  -3  -3 9668.12 1623.05  12
  10  -3  -2 77525.4 4179.43  12
  10  -3  -1 17286.4 1977.46  12
  10  -3   0 5813.67 1133.57  12
  10  -3   1 7478.36 1297.47  12
  10  -3   4 66213.4 2594.28  15
  10  -3   5 13494.0 1029.11  11
  10  -3   6 1171.93 375.987  11
  10  -3   7 3889.28 500.173  11
  10  -2 -10 5754.42 1003.78  19
  10  -2 -10 5298.71 926.555  12
  10  -2  -9 638.787 531.778  12
  10  -2  -8 31363.1 2579.92  12
  10  -2  -7 54726.8 3545.28  12
  10  -2  -6-149.793 868.645  12
  10  -2  -5 77808.3 4303.28  12
  10  -2  -4 13445.5 1956.03  12
  10  -2  -3 48812.7 3379.58  12
  10  -2  -2 21816.4 2218.81  12
  10  -2  -1 13242.5 1738.28  12
  10  -2   0 23027.9 2118.53  12
  10  -2   3 55022.9 2458.60  15
  10  -2   4 5140.75 751.440  15
  10  -2   5 199.745 226.139  11
  10  -2   6 5589.93 582.084  11
  10  -1 -11 20858.7 1469.09  19
  10  -1 -10 519.817 584.676  19
  10  -1 -10 728.474 338.884  12
  10  -1  -9 39234.9 2749.99  12
  10  -1  -8 7792.95 1409.10  12
  10  -1  -7 92.4825 623.595  12
  10  -1  -6 49723.0 3502.45  12
  10  -1  -5 6992.59 1552.10  12
  10  -1  -4 6119.86 1310.04  12
  10  -1  -3 50054.8 3325.40  12
  10  -1  -2 3644.18 899.178  12
  10  -1  -1 21818.9 2065.38  12
  10  -1   1 175.339 464.443  15
  10  -1   2 11062.5 1183.04  15
  10  -1   3 13033.3 1127.14  15
  10  -1   4 1048.84 265.689  15
  10   0 -11-953.139 486.886  19
  10   0 -10 41602.9 2552.34  19
  10   0  -9 4614.28 1135.24  12
  10   0  -8 3388.76 1007.61  12
  10   0  -7 14905.9 1174.92  15
  10   0  -7 15578.2 1994.29  12
  10   0  -6 27220.5 1732.34  15
  10   0  -6 25490.6 2458.89  12
  10   0  -5 5159.00 878.336  15
  10   0  -5 5309.38 1166.63  12
  10   0  -4 59178.5 2751.40  15
  10   0  -4 57509.4 3483.18  12
  10   0  -3 1378.99 621.552  15
  10   0  -3 925.614 652.892  12
  10   0  -2 36172.6 2211.41  15
  10   0  -1 10355.7 1231.51  15
  10   0   0 204.236 412.724  15
  10   0   1 3839.21 747.831  15
  10   0   2 26817.8 1579.07  15
  10   0   3 1081.45 275.671  15
  10   1 -11 30989.5 1757.60  19
  10   1 -10 3941.31 821.141  19
  10   1  -9-107.269 349.212  19
  10   1  -8 15125.2 1701.13  12
  10   1  -7 20155.4 1257.14  15
  10   1  -7 20921.2 1989.53  12
  10   1  -6 7091.93 867.441  15
  10   1  -6 6724.72 1244.72  12
  10   1  -5 61824.9 2568.78  15
  10   1  -5 63441.1 3357.13  12
  10   1  -4 3270.66 753.622  15
  10   1  -4 4746.31 1029.38  12
  10   1  -3 14576.0 1347.83  15
  10   1  -2 6961.49 959.967  15
  10   1  -1 1543.06 583.346  15
  10   1   0 1493.51 496.891  15
  10   1   1 41258.8 1832.81  15
  10   1   2 3524.77 526.114  15
  10   2 -10 740.271 381.727  19
  10   2 -10 251.011 217.672  16
  10   2  -9 25806.9 1819.15  19
  10   2  -8 15824.9 1522.74  19
  10   2  -7-375.755 543.538  19
  10   2  -6 20940.3 1720.77  19
  10   2  -6 17281.7 1167.28  15
  10   2  -5 4853.00 875.329  19
  10   2  -5 6405.52 793.049  15
  10   2  -4 5091.39 763.056  15
  10   2  -3 18402.0 1340.24  15
  10   2  -2 3412.83 640.725  15
  10   2  -1 3123.81 588.377  15
  10   2   0 25863.6 1319.76  15
  10   3  -5 876.873 308.533  15
  10   3  -4 27932.5 1322.36  15
  10   3  -3 11148.2 843.184  15
  10   3  -2 1254.42 299.433  15
  11  -9   0 4343.96 684.342  12
  11  -9   1 3486.97 668.841  12
  11  -9   2 24293.7 1587.42  12
  11  -9   3 15369.5 1228.41  12
  11  -9   4 9658.26 923.612  12
  11  -9   5 31669.5 1471.83  12
  11  -8  -2 19868.0 1501.39  12
  11  -8  -1 20002.1 1614.57  12
  11  -8   0 7754.42 1093.67  12
  11  -8   1 34371.2 2166.72  12
  11  -8   2 7765.78 1053.74  12
  11  -8   3 4015.13 786.334  12
  11  -8   4 23900.7 1612.31  12
  11  -8   5 2566.76 525.814  12
  11  -7  -4 4122.93 764.674  12
  11  -7  -3 38982.0 2299.47  12
  11  -7  -2 43898.9 2578.84  12
  11  -7  -1 8386.64 1225.20  12
  11  -7   0 32865.1 2297.03  12
  11  -7   1 3919.82 913.545  12
  11  -7   2 1658.56 637.392  12
  11  -7   3 19513.5 1622.46  12
  11  -7   4 9544.22 1076.61  12
  11  -7   5 8161.46 854.111  12
  11  -6  -6 4908.28 802.075  12
  11  -6  -5 6356.78 1021.50  12
  11  -6  -4 44916.9 2600.96  12
  11  -6  -3 29685.3 2206.53  12
  11  -6  -2 1448.70 705.114  12
  11  -6  -1 15861.5 1701.07  12
  11  -6   0 2376.60 810.382  12
  11  -6   1 4958.13 973.666  12
  11  -6   2 27951.7 2045.41  12
  11  -6   3 13798.8 1379.85  12
  11  -6   4 8092.61 975.258  12
  11  -5  -7 14708.2 1311.47  12
  11  -5  -6 933.221 509.203  12
  11  -5  -5 17110.4 1701.16  12
  11  -5  -4 12509.2 1522.76  12
  11  -5  -3-455.232 613.051  12
  11  -5  -2 33329.7 2453.44  12
  11  -5  -1 26106.8 2205.06  12
  11  -5   0 14183.8 1604.70  12
  11  -5   1 36363.4 2431.87  12
  11  -5   2 6900.30 1057.06  12
  11  -5   3 7514.93 980.390  12
  11  -4  -8 16411.0 1322.35  12
  11  -4  -7 2386.22 680.543  12
  11  -4  -6 5544.40 1062.31  12
  11  -4  -5 7648.34 1223.68  12
  11  -4  -4 45.5474 554.074  12
  11  -4  -3 45416.5 2907.12  12
  11  -4  -2 58737.8 3286.68  12
  11  -4  -1 13248.7 1653.40  12
  11  -4   0 19068.6 1832.50  12
  11  -4   1-254.766 332.805  12
  11  -4   2 2142.52 593.974  12
  11  -4   4 18915.5 1051.98  15
  11  -3  -8 3186.86 720.261  12
  11  -3  -7 11188.5 1359.69  12
  11  -3  -6 29146.5 2223.78  12
  11  -3  -5 2453.10 839.629  12
  11  -3  -4 35061.0 2578.82  12
  11  -3  -3 38662.4 2670.80  12
  11  -3  -2 21195.6 1996.68  12
  11  -3  -1 16073.6 1658.24  12
  11  -3   0 2731.40 675.114  12
  11  -3   2 24772.2 1518.63  15
  11  -3   3 25206.9 1370.37  15
  11  -2  -9 1429.87 495.590  12
  11  -2  -8 7922.08 1095.01  12
  11  -2  -7 29312.5 2138.96  12
  11  -2  -6 775.000 364.305  15
  11  -2  -6 573.239 648.738  12
  11  -2  -5 7801.97 1280.24  12
  11  -2  -4 25682.9 2144.43  12
  11  -2  -3 8970.94 1331.51  12
  11  -2  -2 21584.2 1873.36  12
  11  -2  -1 27015.6 1943.71  12
  11  -2   0 916.743 454.620  15
  11  -2   1 21222.7 1444.60  15
  11  -2   2 10980.7 966.523  15
  11  -2   3 5345.52 561.039  15
  11  -1  -9 19458.0 1461.79  19
  11  -1  -8 9737.26 1156.92  12
  11  -1  -7 1272.86 576.757  12
  11  -1  -6 3964.24 565.190  15
  11  -1  -6 4498.07 966.520  12
  11  -1  -5 22462.8 1389.08  15
  11  -1  -5 22570.7 1948.57  12
  11  -1  -4 953.094 510.361  15
  11  -1  -4 1134.55 505.774  12
  11  -1  -3 20341.7 1447.08  15
  11  -1  -3 16317.0 1536.88  12
  11  -1  -2 30093.4 1750.09  15
  11  -1  -1 6602.41 867.637  15
  11  -1   0 17128.0 1244.92  15
  11  -1   1 2953.00 536.721  15
  11  -1   2 1537.82 366.040  15
  11   0  -8-371.202 409.775  19
  11   0  -7 5665.97 885.872  12
  11   0  -6 16895.0 986.405  15
  11   0  -6 17773.4 1526.37  12
  11   0  -5 8123.55 792.985  15
  11   0  -5 5598.84 915.697  12
  11   0  -4 27690.6 1499.79  15
  11   0  -3 12990.5 1086.12  15
  11   0  -2 8613.64 906.785  15
  11   0  -1 21564.5 1286.23  15
  11   0   0 2044.89 419.589  15
  11   0   1 294.268 255.491  15
  11   1  -5 16618.6 926.320  15
  11   1  -4 16027.0 999.697  15
  11   1  -3 589.202 315.954  15
  11   1  -2 16283.4 976.372  15
  12  -7  -1 1097.15 419.217  12
  12  -7   0 22484.0 1456.45  12
  12  -7   1 5744.60 727.120  12
  12  -6  -3 22180.0 1507.02  12
  12  -6  -2-258.662 296.660  12
  12  -6  -1 7536.28 974.429  12
  12  -6   0 11153.3 1110.12  12
  12  -6   1 361.668 297.039  12
  12  -5  -4 8068.83 980.926  12
  12  -5  -3 2529.98 642.358  12
  12  -5  -2 1995.10 550.987  12
  12  -5  -1 35845.1 2025.04  12
  12  -5   0 612.532 243.825  12
  12  -4  -5 4098.94 673.829  12
  12  -4  -4 6855.95 939.707  12
  12  -4  -3 2069.17 613.556  12
  12  -4  -2 45367.0 2254.80  12
  12  -4  -1 1079.76 385.148  12
  12  -4   0 23865.2 1287.74  15
  12  -4   1 7637.93 690.250  15
  12  -3  -5 7449.92 902.894  12
  12  -3  -4 4363.02 534.899  15
  12  -3  -4 4064.57 727.562  12
  12  -3  -3 36828.8 1552.11  15
  12  -3  -3 31756.6 1810.07  12
  12  -3  -2 747.822 326.797  15
  12  -3  -1 23827.0 1269.08  15
  12  -3   0 12245.8 881.357  15
  12  -2  -3 4482.24 540.192  15
  12  -2  -2 9571.91 770.738  15
  12  -2  -1 16775.2 954.701  15
   0   0   0    0.00    0.00   0
TITL exp_6490 in P1
REM P1 (#1 in standard setting)
CELL 1.54184   9.859002  10.425577  14.396037 110.5571  94.0565 110.7303
ZERR    2.00   0.000596   0.000478   0.000840   0.0048   0.0048   0.0049
LATT -1
SFAC C H N S Sn
UNIT 52.00 64.00 2.00 4.00 2.00
TREF
HKLF 4
END
;
_shelx_hkl_checksum     58937
_shelx_res_file
;
    shelx.res created by SHELXL-2014/7
TITL exp_6490 in P1
CELL  1.54184   9.8590  10.4256  14.3960  110.557   94.057  110.730
ZERR     2.00   0.0006   0.0005   0.0008    0.005    0.005    0.005
LATT   1
SFAC  C        2.31000 20.84392  1.02000 10.20751   1.58860   0.56870 =
         0.86500  51.65125   0.21560   0.018   0.009    89.900   0.770  12.011
SFAC  H        0.49300 10.51091  0.32291 26.12573   0.14019   3.14236 =
         0.04081  57.79977   0.00304   0.000   0.000     0.660   0.320   1.008
SFAC  N       12.21261  0.00570  3.13220  9.89331   2.01250  28.99754 =
         1.16630   0.58260 -11.52901   0.031   0.018   173.000   0.700  14.007
SFAC  S        6.90531  1.46790  5.20341 22.21512   1.43790   0.25360 =
         1.58630  56.17207   0.86690   0.333   0.557  4970.000   1.040  32.066
SFAC  SN      19.18892  5.83031 19.10052  0.50310   4.45850  26.89093 =
         2.46630  83.95718   4.78211   0.026   5.459 48600.000   1.400 118.710
UNIT  52 62 2 4 2
MERG   2
FMAP   2
PLAN   -1
SIZE     0.050   0.200   0.300
ACTA
BIND  SN  S2
BOND   $H
CONF
L.S.  18
TEMP  -100
WGHT    0.081100
FVAR       6.51514
SN    5    0.420034    0.663649    0.176881    11.00000    0.02606    0.03203 =
         0.03534    0.01771    0.00868    0.01310
S1    4    0.282734    0.696345    0.314172    11.00000    0.03718    0.03440 =
         0.04260    0.02008    0.01649    0.01564
S2    4    0.467328    0.990314    0.311264    11.00000    0.03690    0.03616 =
         0.04654    0.02082    0.01751    0.01704
N1    3    0.296407    0.955611    0.443937    11.00000    0.03259    0.04219 =
         0.03863    0.01771    0.01188    0.01883
C1    1    0.347047    0.892953    0.364548    11.00000    0.02720    0.03339 =
         0.03497    0.01393    0.00583    0.01490
C2    1    0.184343    0.869055    0.483731    11.00000    0.05571    0.04943 =
         0.04922    0.02719    0.02998    0.02675
AFIX 137
H2A   2    0.096599    0.798240    0.428757    11.00000   -1.50000
H2B   2    0.156071    0.936834    0.537396    11.00000   -1.50000
H2C   2    0.224753    0.813693    0.511888    11.00000   -1.50000
AFIX   0
C3    1    0.346657    1.118237    0.494508    11.00000    0.04069    0.04159 =
         0.03890    0.01013    0.00474    0.02048
AFIX  23
H3A   2    0.445861    1.167354    0.482510    11.00000   -1.20000
H3B   2    0.356597    1.147728    0.568772    11.00000   -1.20000
AFIX   0
C4    1    0.239422    1.171920    0.456013    11.00000    0.03820    0.03969 =
         0.04942    0.01905    0.01244    0.01893
AFIX  23
H4A   2    0.138567    1.117457    0.463401    11.00000   -1.20000
H4B   2    0.235138    1.149212    0.382800    11.00000   -1.20000
AFIX   0
C5    1    0.286449    1.339186    0.514176    11.00000    0.05263    0.03995 =
         0.05980    0.01865    0.01682    0.01996
AFIX  23
H5A   2    0.388331    1.393631    0.508329    11.00000   -1.20000
H5B   2    0.287996    1.361661    0.587114    11.00000   -1.20000
AFIX   0
C6    1    0.180159    1.393114    0.473030    11.00000    0.06981    0.05239 =
         0.05345    0.02839    0.02158    0.03239
AFIX  23
H6A   2    0.180135    1.371340    0.400325    11.00000   -1.20000
H6B   2    0.078135    1.336194    0.477362    11.00000   -1.20000
AFIX   0
C7    1    0.220616    1.559815    0.530118    11.00000    0.09534    0.05486 =
         0.08383    0.04162    0.04448    0.04084
AFIX  23
H7A   2    0.324729    1.615651    0.528828    11.00000   -1.20000
H7B   2    0.156395    1.589146    0.493221    11.00000   -1.20000
AFIX   0
C8    1    0.205756    1.607824    0.639460    11.00000    0.10908    0.06222 =
         0.06575    0.03294    0.02808    0.04946
AFIX 137
H8A   2    0.105821    1.546845    0.642641    11.00000   -1.50000
H8B   2    0.221824    1.713685    0.667205    11.00000   -1.50000
H8C   2    0.279981    1.594094    0.679484    11.00000   -1.50000
AFIX   0
C11   1    0.659685    0.746871    0.209566    11.00000    0.02645    0.03583 =
         0.03151    0.01554    0.00859    0.01311
C12   1    0.750983    0.892709    0.225954    11.00000    0.03315    0.03765 =
         0.04373    0.01581    0.00887    0.01586
AFIX  43
H12   2    0.708858    0.962828    0.229249    11.00000   -1.20000
AFIX   0
C13   1    0.903800    0.936420    0.237551    11.00000    0.03064    0.04524 =
         0.05182    0.01839    0.00791    0.00980
AFIX  43
H13   2    0.965729    1.036728    0.249544    11.00000   -1.20000
AFIX   0
C14   1    0.966512    0.835078    0.231777    11.00000    0.02611    0.05626 =
         0.04905    0.01705    0.00611    0.01607
AFIX  43
H14   2    1.071015    0.865385    0.239443    11.00000   -1.20000
AFIX   0
C15   1    0.875947    0.689196    0.214752    11.00000    0.03620    0.05596 =
         0.04417    0.02020    0.01028    0.02762
AFIX  43
H15   2    0.918775    0.619547    0.211257    11.00000   -1.20000
AFIX   0
C16   1    0.723692    0.644061    0.202795    11.00000    0.03621    0.04240 =
         0.03573    0.01917    0.01063    0.02054
AFIX  43
H16   2    0.662249    0.543273    0.189972    11.00000   -1.20000
AFIX   0
C21   1    0.326037    0.703879    0.058255    11.00000    0.02637    0.03004 =
         0.03325    0.01543    0.00543    0.01343
C22   1    0.174542    0.666145    0.034002    11.00000    0.02557    0.05180 =
         0.04959    0.02602    0.01092    0.01619
AFIX  43
H22   2    0.111596    0.620120    0.070438    11.00000   -1.20000
AFIX   0
C23   1    0.113370    0.694228   -0.042186    11.00000    0.03385    0.06974 =
         0.05562    0.02719    0.00392    0.02604
AFIX  43
H23   2    0.009147    0.666643   -0.058257    11.00000   -1.20000
AFIX   0
C24   1    0.204188    0.762570   -0.094987    11.00000    0.05552    0.05761 =
         0.04393    0.02381    0.00474    0.03327
AFIX  43
H24   2    0.162259    0.781914   -0.147394    11.00000   -1.20000
AFIX   0
C25   1    0.353216    0.802095   -0.072070    11.00000    0.05805    0.06046 =
         0.05151    0.03862    0.02261    0.03122
AFIX  43
H25   2    0.415393    0.850166   -0.107933    11.00000   -1.20000
AFIX   0
C26   1    0.415428    0.772300    0.004085    11.00000    0.02970    0.05174 =
         0.04677    0.02739    0.01313    0.01867
AFIX  43
H26   2    0.519579    0.798972    0.018986    11.00000   -1.20000
AFIX   0
C31   1    0.344187    0.428381    0.144948    11.00000    0.02474    0.03065 =
         0.03662    0.01512    0.00929    0.01127
C32   1    0.255965    0.313024    0.052366    11.00000    0.03000    0.04093 =
         0.04213    0.02045    0.01761    0.01468
AFIX  43
H32   2    0.229551    0.336617   -0.002404    11.00000   -1.20000
AFIX   0
C33   1    0.206264    0.163846    0.039385    11.00000    0.04227    0.03523 =
         0.04932    0.01050    0.01837    0.00565
AFIX  43
H33   2    0.143294    0.087013   -0.023304    11.00000   -1.20000
AFIX   0
C34   1    0.247480    0.126058    0.116728    11.00000    0.05622    0.03346 =
         0.07291    0.02673    0.03309    0.01701
AFIX  43
H34   2    0.214579    0.023982    0.107081    11.00000   -1.20000
AFIX   0
C35   1    0.336703    0.238373    0.207690    11.00000    0.05880    0.05235 =
         0.06278    0.03922    0.02639    0.02972
AFIX  43
H35   2    0.367289    0.213452    0.260681    11.00000   -1.20000
AFIX   0
C36   1    0.382446    0.387441    0.222866    11.00000    0.04930    0.03701 =
         0.04764    0.02379    0.00979    0.01882
AFIX  43
H36   2    0.440788    0.463427    0.287173    11.00000   -1.20000
AFIX   0
HKLF 4
REM  exp_6490 in P1
REM R1 =  0.0426 for    4580 Fo > 4sig(Fo)  and  0.0473 for all    5033 data
REM    273 parameters refined using      0 restraints
END
WGHT      0.0799      0.0000
REM Highest difference peak  1.746,  deepest hole -1.505,  1-sigma level  0.130
Q1    1   0.4807  0.7546  0.2333  11.00000  0.05    1.75
;
_shelx_res_checksum     73251
data_II
_database_code_depnum_ccdc_archive 'CCDC 1833664'
_audit_creation_method     'SHELXL-2014/7'
_chemical_name_systematic
;\
[<i>N</i>-Methyl-<i>N</i>-(2-phenylethyl)dithiocarbamato-\
\k^2^<i>S</i>,<i>S</i>']triphenyltin(IV)
;
_chemical_name_common     ?
_chemical_formula_moiety     'C28 H27 N S2 Sn'
_chemical_formula_sum     'C28 H27 N S2 Sn'
_chemical_formula_iupac     '[Sn (C6 H5)3 (C10 H12 N S2)]'
_chemical_formula_weight     560.37
_chemical_melting_point     ?
_shelx_space_group_comment
;
The symmetry employed for this shelxl refinement is uniquely defined
by the following loop, which should always be used as a source of
symmetry information in preference to the above space-group names.
They are only intended as comments.
;
_space_group_crystal_system     monoclinic
_space_group_name_H-M_alt     'P 21/c'
_space_group_name_Hall     '-P 2ybc'
loop_
    _space_group_symop_operation_xyz
    'x, y, z'
    '-x, y+1/2, -z+1/2'
    '-x, -y, -z'
    'x, -y-1/2, z-1/2'
_cell_length_a     14.3682(4)
_cell_length_b     9.4758(2)
_cell_length_c     19.2747(6)
_cell_angle_alpha     90
_cell_angle_beta     106.450(3)
_cell_angle_gamma     90
_cell_volume     2516.84(12)
_cell_formula_units_Z     4
_cell_measurement_reflns_used     4369
_cell_measurement_theta_min     4.7520
_cell_measurement_theta_max     75.0490
_cell_measurement_temperature     173(2)
_exptl_crystal_description     prism
_exptl_crystal_colour     colourless
_exptl_crystal_size_max     0.100
_exptl_crystal_size_mid     0.100
_exptl_crystal_size_min     0.050
_exptl_crystal_density_diffrn     1.479
_exptl_crystal_density_meas     ?
_exptl_crystal_density_method     ?
_exptl_crystal_F_000     1136
_exptl_absorpt_coefficient_mu     9.734
_exptl_absorpt_correction_type     multi-scan
_exptl_absorpt_process_details
;
(CrysAlis PRO; Agilent, 2015)
;
_shelx_estimated_absorpt_T_min     0.443
_shelx_estimated_absorpt_T_max     0.642
_exptl_absorpt_correction_T_min     0.20608
_exptl_absorpt_correction_T_max     1.00000
_diffrn_ambient_temperature     173(2)
_diffrn_radiation_type     CuK\a
_diffrn_radiation_wavelength     1.54184
_diffrn_radiation_source     'SuperNova (Cu) X-ray Source'
_diffrn_radiation_monochromator     Mirror
_diffrn_measurement_device_type
        'Agilent Technologies SuperNova Dual diffractometer with Atlas detector'
_diffrn_measurement_method     '\w scan'
_diffrn_detector_area_resol_mean     10.4041
_diffrn_reflns_number     9741
_diffrn_reflns_av_R_equivalents     0.0404
_diffrn_reflns_theta_min     4.784
_diffrn_reflns_theta_max     75.578
_diffrn_reflns_theta_full     67.684
_diffrn_measured_fraction_theta_max     0.969
_diffrn_measured_fraction_theta_full     0.999
_diffrn_reflns_limit_h_min     -17
_diffrn_reflns_limit_h_max     13
_diffrn_reflns_limit_k_min     -11
_diffrn_reflns_limit_k_max     7
_diffrn_reflns_limit_l_min     -22
_diffrn_reflns_limit_l_max     24
_diffrn_standards_number     0
_diffrn_standards_interval_count     0
_diffrn_standards_decay_%     0
_refine_special_details
;
The maximum and minimum residual electron density peaks of
1.47 and 1.58 e\%A^-3^, respectively, were located 0.96 \%A and 0.68 \%A
from the C11 and Sn atoms, respectively.
;
_reflns_number_total     5054
_reflns_number_gt     4431
_reflns_threshold_expression     'I > 2\s(I)'
_refine_ls_structure_factor_coef     Fsqd
_refine_ls_matrix_type     full
_refine_ls_R_factor_all     0.0454
_refine_ls_R_factor_gt     0.0389
_refine_ls_wR_factor_gt     0.0994
_refine_ls_wR_factor_ref     0.1057
_refine_ls_goodness_of_fit_ref     1.019
_refine_ls_restrained_S_all     1.019
_refine_ls_number_reflns     5054
_refine_ls_number_parameters     290
_refine_ls_number_restraints     0
_refine_ls_hydrogen_treatment     constr
_refine_ls_weighting_scheme     calc
_refine_ls_weighting_details
                      'w=1/[\s^2^(Fo^2^)+(0.0648P)^2^] where P=(Fo^2^+2Fc^2^)/3'
_atom_sites_solution_hydrogens     geom
_atom_sites_solution_primary     ?
_atom_sites_solution_secondary     ?
_refine_ls_shift/su_max     0.003
_refine_ls_shift/su_mean     0.000
_refine_diff_density_max     1.465
_refine_diff_density_min     -1.580
_refine_ls_extinction_method     none
_refine_ls_extinction_coef     .
loop_
    _atom_type_symbol
    _atom_type_description
    _atom_type_scat_dispersion_real
    _atom_type_scat_dispersion_imag
    _atom_type_scat_source
    'C' 'C' 0.0180 0.0090
                         'International Tables Vol C Tables 4.2.6.8 and 6.1.1.4'
    'H' 'H' 0.0000 0.0000
                         'International Tables Vol C Tables 4.2.6.8 and 6.1.1.4'
    'N' 'N' 0.0310 0.0180
                         'International Tables Vol C Tables 4.2.6.8 and 6.1.1.4'
    'S' 'S' 0.3330 0.5570
                         'International Tables Vol C Tables 4.2.6.8 and 6.1.1.4'
    'Sn' 'Sn' 0.0260 5.4590
                         'International Tables Vol C Tables 4.2.6.8 and 6.1.1.4'
_computing_data_collection
;
CrysAlis PRO (Agilent, 2015)
;
_computing_cell_refinement
;
CrysAlis PRO (Agilent, 2015)
;
_computing_data_reduction
;
CrysAlis PRO (Agilent, 2015)
;
_computing_structure_solution
;
SIR92 (Altomare <i>et al.</i>,  1993)
;
_computing_structure_refinement
;
SHELXL2014 (Sheldrick, 2015)
;
_computing_molecular_graphics
;
ORTEP-3 for Windows (Farrugia, 2012) and DIAMOND (Brandenburg,
2006)
;
_computing_publication_material
;
publCIF (Westrip, 2010)
;
loop_
    _atom_site_type_symbol
    _atom_site_label
    _atom_site_fract_x
    _atom_site_fract_y
    _atom_site_fract_z
    _atom_site_U_iso_or_equiv
    _atom_site_adp_type
    _atom_site_calc_flag
    _atom_site_occupancy
    _atom_site_disorder_assembly
    _atom_site_disorder_group
    Sn Sn 0.68172(2) 0.06519(2) 0.97084(2) 0.02404(9) Uani d 1 . .
    S S1 0.84111(6) 0.17866(9) 0.98902(5) 0.0307(2) Uani d 1 . .
    S S2 0.78587(7) 0.01259(10) 0.85224(5) 0.0350(2) Uani d 1 . .
    N N1 0.9625(2) 0.1189(3) 0.91290(17) 0.0320(7) Uani d 1 . .
    C C1 0.8706(3) 0.1012(4) 0.91495(19) 0.0279(7) Uani d 1 . .
    C C2 1.0356(3) 0.1925(4) 0.9697(2) 0.0369(8) Uani d 1 . .
    H H2A 1.0283 0.2946 0.9619 0.055 Uiso calc 1 . .
    H H2B 1.1005 0.1636 0.9683 0.055 Uiso calc 1 . .
    H H2C 1.0270 0.1687 1.0170 0.055 Uiso calc 1 . .
    C C3 0.9948(3) 0.0678(4) 0.8520(2) 0.0344(9) Uani d 1 . .
    H H3A 0.9483 -0.0036 0.8248 0.041 Uiso calc 1 . .
    H H3B 1.0589 0.0216 0.8705 0.041 Uiso calc 1 . .
    C C4 1.0026(3) 0.1877(4) 0.8013(2) 0.0427(10) Uani d 1 . .
    H H4A 0.9398 0.2383 0.7856 0.051 Uiso calc 1 . .
    H H4B 1.0527 0.2555 0.8275 0.051 Uiso calc 1 . .
    C C5 1.0287(3) 0.1338(4) 0.7357(2) 0.0353(8) Uani d 1 . .
    C C6 0.9574(3) 0.0996(4) 0.6730(2) 0.0386(9) Uani d 1 . .
    H H6 0.8911 0.1128 0.6709 0.046 Uiso calc 1 . .
    C C7 0.9812(3) 0.0467(4) 0.6137(2) 0.0400(9) Uani d 1 . .
    H H7 0.9311 0.0239 0.5712 0.048 Uiso calc 1 . .
    C C8 1.0764(3) 0.0264(5) 0.6150(2) 0.0401(9) Uani d 1 . .
    H H8 1.0924 -0.0106 0.5740 0.048 Uiso calc 1 . .
    C C9 1.1483(3) 0.0605(6) 0.6769(3) 0.0513(13) Uani d 1 . .
    H H9 1.2144 0.0472 0.6784 0.062 Uiso calc 1 . .
    C C10 1.1254(3) 0.1139(6) 0.7368(2) 0.0469(11) Uani d 1 . .
    H H10 1.1759 0.1372 0.7790 0.056 Uiso calc 1 . .
    C C11 0.6968(2) -0.1552(3) 0.9966(2) 0.0245(7) Uani d 1 . .
    C C12 0.6890(3) -0.1965(4) 1.0642(2) 0.0311(8) Uani d 1 . .
    H H12 0.6760 -0.1278 1.0961 0.037 Uiso calc 1 . .
    C C13 0.7002(3) -0.3379(4) 1.0855(2) 0.0392(9) Uani d 1 . .
    H H13 0.6963 -0.3644 1.1321 0.047 Uiso calc 1 . .
    C C14 0.7168(3) -0.4394(4) 1.0389(3) 0.0377(9) Uani d 1 . .
    H H14 0.7242 -0.5356 1.0533 0.045 Uiso calc 1 . .
    C C15 0.7227(3) -0.4001(4) 0.9714(2) 0.0344(8) Uani d 1 . .
    H H15 0.7331 -0.4699 0.9390 0.041 Uiso calc 1 . .
    C C16 0.7137(3) -0.2591(4) 0.9504(2) 0.0308(8) Uani d 1 . .
    H H16 0.7190 -0.2334 0.9040 0.037 Uiso calc 1 . .
    C C21 0.5674(2) 0.1332(3) 0.88077(18) 0.0238(7) Uani d 1 . .
    C C22 0.5054(3) 0.0368(4) 0.8369(2) 0.0351(8) Uani d 1 . .
    H H22 0.5164 -0.0613 0.8457 0.042 Uiso calc 1 . .
    C C23 0.4274(3) 0.0811(5) 0.7804(2) 0.0424(10) Uani d 1 . .
    H H23 0.3857 0.0136 0.7507 0.051 Uiso calc 1 . .
    C C24 0.4107(3) 0.2222(5) 0.7676(2) 0.0414(10) Uani d 1 . .
    H H24 0.3568 0.2528 0.7294 0.050 Uiso calc 1 . .
    C C25 0.4718(4) 0.3196(4) 0.8099(2) 0.0449(10) Uani d 1 . .
    H H25 0.4606 0.4174 0.8003 0.054 Uiso calc 1 . .
    C C26 0.5496(3) 0.2767(4) 0.8665(2) 0.0366(9) Uani d 1 . .
    H H26 0.5912 0.3450 0.8957 0.044 Uiso calc 1 . .
    C C31 0.6570(2) 0.1695(4) 1.06344(19) 0.0262(7) Uani d 1 . .
    C C32 0.7271(3) 0.1666(4) 1.1310(2) 0.0311(8) Uani d 1 . .
    H H32 0.7863 0.1174 1.1362 0.037 Uiso calc 1 . .
    C C33 0.7110(3) 0.2349(4) 1.1904(2) 0.0331(8) Uani d 1 . .
    H H33 0.7588 0.2309 1.2360 0.040 Uiso calc 1 . .
    C C34 0.6260(3) 0.3084(4) 1.1836(2) 0.0328(8) Uani d 1 . .
    H H34 0.6152 0.3545 1.2244 0.039 Uiso calc 1 . .
    C C35 0.5566(3) 0.3150(4) 1.1174(2) 0.0348(8) Uani d 1 . .
    H H35 0.4986 0.3670 1.1125 0.042 Uiso calc 1 . .
    C C36 0.5718(3) 0.2455(4) 1.0579(2) 0.0284(7) Uani d 1 . .
    H H36 0.5232 0.2497 1.0127 0.034 Uiso calc 1 . .
loop_
    _atom_site_aniso_label
    _atom_site_aniso_U_11
    _atom_site_aniso_U_22
    _atom_site_aniso_U_33
    _atom_site_aniso_U_12
    _atom_site_aniso_U_13
    _atom_site_aniso_U_23
    Sn 0.02450(14) 0.02123(14) 0.02577(14) 0.00113(8) 0.00611(10) -0.00044(8)
    S1 0.0308(4) 0.0320(4) 0.0324(4) -0.0046(3) 0.0139(4) -0.0054(3)
    S2 0.0352(5) 0.0397(5) 0.0307(5) -0.0032(4) 0.0104(4) -0.0035(4)
    N1 0.0303(16) 0.0367(17) 0.0309(16) 0.0030(13) 0.0117(14) 0.0010(13)
    C1 0.0307(19) 0.0294(17) 0.0279(17) 0.0023(15) 0.0152(15) 0.0038(14)
    C2 0.0300(19) 0.044(2) 0.036(2) 0.0008(17) 0.0076(17) 0.0023(17)
    C3 0.031(2) 0.037(2) 0.042(2) 0.0049(15) 0.0213(18) 0.0011(16)
    C4 0.056(3) 0.038(2) 0.039(2) 0.0026(19) 0.022(2) 0.0010(17)
    C5 0.043(2) 0.0305(19) 0.035(2) 0.0003(16) 0.0158(18) 0.0041(15)
    C6 0.033(2) 0.039(2) 0.044(2) 0.0091(17) 0.0105(19) 0.0015(18)
    C7 0.037(2) 0.041(2) 0.038(2) 0.0040(17) 0.0031(19) -0.0035(17)
    C8 0.041(2) 0.049(2) 0.033(2) -0.0006(19) 0.0169(18) 0.0011(18)
    C9 0.029(2) 0.086(4) 0.041(3) -0.006(2) 0.015(2) 0.001(2)
    C10 0.036(2) 0.073(3) 0.031(2) -0.011(2) 0.0091(18) -0.003(2)
    C11 0.0182(15) 0.0191(15) 0.0334(18) 0.0001(12) 0.0029(14) 0.0021(13)
    C12 0.0356(19) 0.0228(16) 0.038(2) 0.0012(14) 0.0153(17) 0.0001(14)
    C13 0.045(2) 0.034(2) 0.042(2) 0.0025(18) 0.0184(19) 0.0113(17)
    C14 0.037(2) 0.0227(18) 0.057(3) 0.0018(14) 0.020(2) 0.0058(16)
    C15 0.031(2) 0.0254(17) 0.048(2) -0.0052(15) 0.0145(18) -0.0101(16)
    C16 0.0303(18) 0.0284(17) 0.0335(19) -0.0042(15) 0.0087(16) -0.0026(15)
    C21 0.0246(16) 0.0227(16) 0.0241(16) 0.0022(13) 0.0067(14) 0.0012(12)
    C22 0.040(2) 0.0238(17) 0.040(2) -0.0031(16) 0.0078(18) 0.0025(15)
    C23 0.033(2) 0.051(3) 0.035(2) -0.0049(18) -0.0032(18) -0.0001(18)
    C24 0.038(2) 0.055(3) 0.030(2) 0.0156(19) 0.0076(18) 0.0075(18)
    C25 0.060(3) 0.030(2) 0.042(2) 0.0186(19) 0.010(2) 0.0098(17)
    C26 0.048(2) 0.0220(17) 0.034(2) 0.0027(16) 0.0033(18) 0.0005(14)
    C31 0.0257(17) 0.0235(16) 0.0295(17) -0.0039(14) 0.0080(15) -0.0034(13)
    C32 0.0314(18) 0.0293(18) 0.0326(19) 0.0040(15) 0.0092(16) -0.0026(15)
    C33 0.0330(19) 0.0358(19) 0.0277(18) -0.0020(16) 0.0043(16) -0.0078(15)
    C34 0.037(2) 0.0248(17) 0.041(2) -0.0015(15) 0.0173(17) -0.0106(15)
    C35 0.0273(18) 0.0295(18) 0.050(2) 0.0024(15) 0.0149(17) -0.0056(16)
    C36 0.0216(16) 0.0292(17) 0.0318(18) -0.0008(14) 0.0032(14) -0.0025(14)
_geom_special_details
;
 All esds (except the esd in the dihedral angle between two l.s. planes)
 are estimated using the full covariance matrix.  The cell esds are taken
 into account individually in the estimation of esds in distances, angles
 and torsion angles; correlations between esds in cell parameters are only
 used when they are defined by crystal symmetry.  An approximate (isotropic)
 treatment of cell esds is used for estimating esds involving l.s. planes.
;
loop_
    _geom_bond_atom_site_label_1
    _geom_bond_atom_site_label_2
    _geom_bond_site_symmetry_2
    _geom_bond_distance
    _geom_bond_publ_flag
    Sn C21 . 2.125(3) ?
    Sn C11 . 2.143(3) ?
    Sn C31 . 2.156(3) ?
    Sn S1 . 2.4636(9) ?
    Sn S2 . 3.1066(10) ?
    S1 C1 . 1.761(4) ?
    S2 C1 . 1.678(4) ?
    N1 C1 . 1.342(5) ?
    N1 C2 . 1.462(5) ?
    N1 C3 . 1.462(5) ?
    C2 H2A . 0.9800 ?
    C2 H2B . 0.9800 ?
    C2 H2C . 0.9800 ?
    C3 C4 . 1.524(5) ?
    C3 H3A . 0.9900 ?
    C3 H3B . 0.9900 ?
    C4 C5 . 1.505(5) ?
    C4 H4A . 0.9900 ?
    C4 H4B . 0.9900 ?
    C5 C6 . 1.384(6) ?
    C5 C10 . 1.396(6) ?
    C6 C7 . 1.378(6) ?
    C6 H6 . 0.9500 ?
    C7 C8 . 1.375(6) ?
    C7 H7 . 0.9500 ?
    C8 C9 . 1.376(7) ?
    C8 H8 . 0.9500 ?
    C9 C10 . 1.383(6) ?
    C9 H9 . 0.9500 ?
    C10 H10 . 0.9500 ?
    C11 C12 . 1.397(5) ?
    C11 C16 . 1.393(5) ?
    C12 C13 . 1.397(5) ?
    C12 H12 . 0.9500 ?
    C13 C14 . 1.382(6) ?
    C13 H13 . 0.9500 ?
    C14 C15 . 1.379(6) ?
    C14 H14 . 0.9500 ?
    C15 C16 . 1.392(5) ?
    C15 H15 . 0.9500 ?
    C16 H16 . 0.9500 ?
    C21 C22 . 1.384(5) ?
    C21 C26 . 1.396(5) ?
    C22 C23 . 1.389(6) ?
    C22 H22 . 0.9500 ?
    C23 C24 . 1.369(6) ?
    C23 H23 . 0.9500 ?
    C24 C25 . 1.373(6) ?
    C24 H24 . 0.9500 ?
    C25 C26 . 1.383(6) ?
    C25 H25 . 0.9500 ?
    C26 H26 . 0.9500 ?
    C31 C32 . 1.403(5) ?
    C31 C36 . 1.398(5) ?
    C32 C33 . 1.391(5) ?
    C32 H32 . 0.9500 ?
    C33 C34 . 1.379(5) ?
    C33 H33 . 0.9500 ?
    C34 C35 . 1.380(6) ?
    C34 H34 . 0.9500 ?
    C35 C36 . 1.392(5) ?
    C35 H35 . 0.9500 ?
    C36 H36 . 0.9500 ?
loop_
    _geom_angle_atom_site_label_1
    _geom_angle_atom_site_label_2
    _geom_angle_atom_site_label_3
    _geom_angle_site_symmetry_1
    _geom_angle_site_symmetry_3
    _geom_angle
    _geom_angle_publ_flag
    C21 Sn C11 . . 119.27(13) ?
    C21 Sn C31 . . 105.46(13) ?
    C11 Sn C31 . . 106.56(13) ?
    C21 Sn S1 . . 117.16(9) ?
    C11 Sn S1 . . 111.30(9) ?
    C31 Sn S1 . . 92.68(9) ?
    C21 Sn S2 . . 82.51(9) ?
    C11 Sn S2 . . 88.60(10) ?
    C31 Sn S2 . . 155.43(9) ?
    S1 Sn S2 . . 63.42(3) ?
    C1 S1 Sn . . 97.50(13) ?
    C1 S2 Sn . . 78.01(12) ?
    C1 N1 C2 . . 122.8(3) ?
    C1 N1 C3 . . 121.4(3) ?
    C2 N1 C3 . . 115.8(3) ?
    N1 C1 S2 . . 124.1(3) ?
    N1 C1 S1 . . 115.9(3) ?
    S2 C1 S1 . . 120.0(2) ?
    N1 C2 H2A . . 109.5 ?
    N1 C2 H2B . . 109.5 ?
    H2A C2 H2B . . 109.5 ?
    N1 C2 H2C . . 109.5 ?
    H2A C2 H2C . . 109.5 ?
    H2B C2 H2C . . 109.5 ?
    N1 C3 C4 . . 111.5(3) ?
    N1 C3 H3A . . 109.3 ?
    C4 C3 H3A . . 109.3 ?
    N1 C3 H3B . . 109.3 ?
    C4 C3 H3B . . 109.3 ?
    H3A C3 H3B . . 108.0 ?
    C5 C4 C3 . . 111.5(3) ?
    C5 C4 H4A . . 109.3 ?
    C3 C4 H4A . . 109.3 ?
    C5 C4 H4B . . 109.3 ?
    C3 C4 H4B . . 109.3 ?
    H4A C4 H4B . . 108.0 ?
    C6 C5 C10 . . 118.0(4) ?
    C6 C5 C4 . . 120.8(4) ?
    C10 C5 C4 . . 121.2(4) ?
    C7 C6 C5 . . 120.9(4) ?
    C7 C6 H6 . . 119.6 ?
    C5 C6 H6 . . 119.6 ?
    C6 C7 C8 . . 121.0(4) ?
    C6 C7 H7 . . 119.5 ?
    C8 C7 H7 . . 119.5 ?
    C7 C8 C9 . . 118.8(4) ?
    C7 C8 H8 . . 120.6 ?
    C9 C8 H8 . . 120.6 ?
    C8 C9 C10 . . 120.8(4) ?
    C8 C9 H9 . . 119.6 ?
    C10 C9 H9 . . 119.6 ?
    C9 C10 C5 . . 120.5(4) ?
    C9 C10 H10 . . 119.7 ?
    C5 C10 H10 . . 119.7 ?
    C12 C11 C16 . . 118.2(3) ?
    C12 C11 Sn . . 117.4(3) ?
    C16 C11 Sn . . 124.4(3) ?
    C11 C12 C13 . . 120.7(3) ?
    C11 C12 H12 . . 119.7 ?
    C13 C12 H12 . . 119.7 ?
    C14 C13 C12 . . 120.2(4) ?
    C14 C13 H13 . . 119.9 ?
    C12 C13 H13 . . 119.9 ?
    C15 C14 C13 . . 119.6(3) ?
    C15 C14 H14 . . 120.2 ?
    C13 C14 H14 . . 120.2 ?
    C14 C15 C16 . . 120.5(4) ?
    C14 C15 H15 . . 119.7 ?
    C16 C15 H15 . . 119.7 ?
    C15 C16 C11 . . 120.7(4) ?
    C15 C16 H16 . . 119.6 ?
    C11 C16 H16 . . 119.6 ?
    C22 C21 C26 . . 118.2(3) ?
    C22 C21 Sn . . 120.9(3) ?
    C26 C21 Sn . . 120.8(3) ?
    C23 C22 C21 . . 121.1(4) ?
    C23 C22 H22 . . 119.4 ?
    C21 C22 H22 . . 119.4 ?
    C24 C23 C22 . . 119.9(4) ?
    C24 C23 H23 . . 120.1 ?
    C22 C23 H23 . . 120.1 ?
    C23 C24 C25 . . 120.0(4) ?
    C23 C24 H24 . . 120.0 ?
    C25 C24 H24 . . 120.0 ?
    C24 C25 C26 . . 120.6(4) ?
    C24 C25 H25 . . 119.7 ?
    C26 C25 H25 . . 119.7 ?
    C25 C26 C21 . . 120.3(4) ?
    C25 C26 H26 . . 119.9 ?
    C21 C26 H26 . . 119.9 ?
    C32 C31 C36 . . 117.6(3) ?
    C32 C31 Sn . . 121.1(2) ?
    C36 C31 Sn . . 121.3(3) ?
    C31 C32 C33 . . 120.8(3) ?
    C31 C32 H32 . . 119.6 ?
    C33 C32 H32 . . 119.6 ?
    C34 C33 C32 . . 120.3(4) ?
    C34 C33 H33 . . 119.8 ?
    C32 C33 H33 . . 119.8 ?
    C35 C34 C33 . . 120.0(3) ?
    C35 C34 H34 . . 120.0 ?
    C33 C34 H34 . . 120.0 ?
    C34 C35 C36 . . 120.0(3) ?
    C34 C35 H35 . . 120.0 ?
    C36 C35 H35 . . 120.0 ?
    C35 C36 C31 . . 121.2(3) ?
    C35 C36 H36 . . 119.4 ?
    C31 C36 H36 . . 119.4 ?
loop_
    _geom_torsion_atom_site_label_1
    _geom_torsion_atom_site_label_2
    _geom_torsion_atom_site_label_3
    _geom_torsion_atom_site_label_4
    _geom_torsion_site_symmetry_1
    _geom_torsion_site_symmetry_2
    _geom_torsion_site_symmetry_3
    _geom_torsion_site_symmetry_4
    _geom_torsion
    _geom_torsion_publ_flag
    C2 N1 C1 S2 . . . . -177.8(3) ?
    C3 N1 C1 S2 . . . . 3.7(5) ?
    C2 N1 C1 S1 . . . . 2.4(5) ?
    C3 N1 C1 S1 . . . . -176.0(3) ?
    Sn S2 C1 N1 . . . . 171.3(3) ?
    Sn S2 C1 S1 . . . . -9.00(18) ?
    Sn S1 C1 N1 . . . . -169.0(3) ?
    Sn S1 C1 S2 . . . . 11.2(2) ?
    C1 N1 C3 C4 . . . . 102.6(4) ?
    C2 N1 C3 C4 . . . . -76.0(4) ?
    N1 C3 C4 C5 . . . . -175.8(3) ?
    C3 C4 C5 C6 . . . . 91.9(5) ?
    C3 C4 C5 C10 . . . . -86.7(5) ?
    C10 C5 C6 C7 . . . . 0.4(6) ?
    C4 C5 C6 C7 . . . . -178.2(4) ?
    C5 C6 C7 C8 . . . . 0.0(7) ?
    C6 C7 C8 C9 . . . . -0.3(7) ?
    C7 C8 C9 C10 . . . . 0.2(7) ?
    C8 C9 C10 C5 . . . . 0.2(8) ?
    C6 C5 C10 C9 . . . . -0.5(7) ?
    C4 C5 C10 C9 . . . . 178.1(4) ?
    C16 C11 C12 C13 . . . . 1.5(5) ?
    Sn C11 C12 C13 . . . . -178.6(3) ?
    C11 C12 C13 C14 . . . . -1.5(6) ?
    C12 C13 C14 C15 . . . . 0.2(6) ?
    C13 C14 C15 C16 . . . . 1.1(6) ?
    C14 C15 C16 C11 . . . . -1.1(6) ?
    C12 C11 C16 C15 . . . . -0.2(5) ?
    Sn C11 C16 C15 . . . . 179.9(3) ?
    C26 C21 C22 C23 . . . . -0.2(6) ?
    Sn C21 C22 C23 . . . . 176.5(3) ?
    C21 C22 C23 C24 . . . . -0.3(7) ?
    C22 C23 C24 C25 . . . . 0.9(7) ?
    C23 C24 C25 C26 . . . . -1.1(7) ?
    C24 C25 C26 C21 . . . . 0.5(7) ?
    C22 C21 C26 C25 . . . . 0.1(6) ?
    Sn C21 C26 C25 . . . . -176.6(3) ?
    C36 C31 C32 C33 . . . . 1.2(5) ?
    Sn C31 C32 C33 . . . . 179.6(3) ?
    C31 C32 C33 C34 . . . . -0.9(6) ?
    C32 C33 C34 C35 . . . . -0.3(6) ?
    C33 C34 C35 C36 . . . . 1.1(6) ?
    C34 C35 C36 C31 . . . . -0.7(6) ?
    C32 C31 C36 C35 . . . . -0.4(5) ?
    Sn C31 C36 C35 . . . . -178.8(3) ?
loop_
    _geom_hbond_atom_site_label_D
    _geom_hbond_atom_site_label_H
    _geom_hbond_atom_site_label_A
    _geom_hbond_site_symmetry_A
    _geom_hbond_distance_DH
    _geom_hbond_distance_HA
    _geom_hbond_distance_DA
    _geom_hbond_angle_DHA
    C2 H2B Cg1 3_757 0.98 2.99 3.779(5) 138
    C14 H14 Cg2 1_545 0.95 2.95 3.754(5) 143
_shelx_hkl_file
;
   0   0   2 501341. 3184.76   1
   0   0   2 497320. 2162.74  11
   0   0   3 61.8918 117.749   1
   0   0   3 71.9927 55.5352  11
   0   0   4 100280. 1322.14  11
   0   0   5 46.9701 95.1630  11
   0   0   6 193258. 2242.25  11
   0   0   7 69.5823 107.998  11
   0   0   8 25144.9 956.519  11
   0   0   9 239.237 142.877  11
   0   0  10 21987.7 1031.75  11
   0   0  11 3.15622 115.628  11
   0   0  12 30416.1 1356.07  11
   0   0  13-31.9048 151.251  11
   0   0 -14 49308.8 5107.70   8
   0   0  14 47224.2 1822.89  11
   0   0 -15-634.393 680.918   8
   0   0  15 262.811 162.715  11
   0   0 -16 45072.9 4689.11   8
   0   0  17-132.705 369.530   9
   0   0 -17-97.9768 495.639   8
   0   0  18 54479.2 2950.03   9
   0   0  19-2.15446 328.178   9
   0   0  20 23742.3 1738.95   9
   0   0  21-454.307 284.136   9
   0   0  22 4760.24 631.065   9
   0  -1   0 141.249 68.1349   1
   0  -1   1 545696. 3701.41   1
   0  -1  -1 524024. 4630.69   2
   0  -1   2 26429.5 350.469  11
   0  -1   2 26249.9 969.556   1
   0  -1   2 25048.5 871.691   2
   0  -1  -2 26371.3 1013.96   2
   0  -1   3 165428. 1139.21  11
   0  -1   3 161863. 1905.40   2
   0  -1   4 55212.9 1698.25   1
   0  -1   4 55492.7 786.681  11
   0  -1  -4 57397.9 1126.15   2
   0  -1   4 52744.8 912.337   2
   0  -1   5 104910. 1257.78  11
   0   1   5 107138. 1944.88  11
   0  -1   6 40242.1 877.897  11
   0   1   6 42112.6 1279.95  11
   0   1   7 131611. 2356.96  11
   0  -1   7 127914. 1736.41  11
   0  -1   8 21799.9 779.372  11
   0   1   8 22516.4 1032.91  11
   0   1   9 2277.88 380.165  11
   0  -1   9 2129.05 275.820  11
   0   1  10 60815.9 1897.37  11
   0  -1  10 63435.2 1556.50  11
   0  -1  11 45572.8 1410.78  11
   0   1  11 43359.5 1682.49  11
   0   1  12 31098.3 1501.30  11
   0  -1  12 34825.8 1303.10  11
   0   1  13 1944.12 400.436  11
   0  -1  13 1555.44 297.213  11
   0  -1 -14 43912.9 4906.08   8
   0   1  14 40333.5 1831.97  11
   0  -1  15 23276.7 1838.88   9
   0  -1 -15 24740.9 3671.31   8
   0   1  15 23355.4 1425.38  11
   0   1  16 26904.6 1547.42  11
   0  -1 -16 31887.0 4073.86   8
   0   1 -16 20626.1 2504.13   8
   0  -1  16 25597.3 1960.64   9
   0   1  17 128473. 4771.49   9
   0  -1  17 121946. 4233.59   9
   0   1  18 215.201 375.960   9
   0  -1  18 862.763 400.469   9
   0   1  19 16177.1 1633.38   9
   0  -1  19 16603.1 1464.32   9
   0  -1  20 350.463 319.914   9
   0   1  20 511.469 396.185   9
   0  -1  21 7143.39 808.600   9
   0   1  21 7661.54 935.058   9
   0  -1  22 1912.26 336.534   9
   0   1  22 2143.73 469.080   9
   0  -2   0 25761.9 933.115   1
   0  -2   1 337641. 3749.29   1
   0  -2  -1 348293. 2771.77   1
   0  -2  -2 28190.1 1435.40   2
   0  -2  -2 27668.1 705.415   1
   0  -2   2 27015.3 1280.21   2
   0  -2   2 27712.4 1209.79   1
   0  -2   3 52231.0 1684.17   2
   0  -2  -3 56969.0 2024.12   2
   0  -2   3 58753.8 1872.65   1
   0  -2   4 14110.7 998.278   1
   0  -2   4 12333.1 745.753   2
   0  -2  -4 11894.0 886.665   2
   0  -2   4 13778.9 350.406  11
   0  -2   5 159523. 3500.88   1
   0  -2   5 146508. 2342.82   2
   0  -2  -5 142353. 2820.95   2
   0  -2   5 158286. 1348.06  11
   0  -2   6 63536.1 2416.53   1
   0   2   6 67161.8 1865.58  11
   0  -2   6 71279.4 1019.86  11
   0   2   7 104317. 2456.84  11
   0  -2   7 112599. 1424.50  11
   0   2   8 15789.0 991.749  11
   0  -2   8 17216.6 620.580  11
   0  -2   9 172042. 2132.25  11
   0   2   9 153378. 3161.79  11
   0  -2  10 59218.7 1333.66  11
   0   2  10 50921.6 1907.47  11
   0   2  11 93314.6 2689.44  11
   0   2  12 11075.0 973.618  11
   0  -2 -13 91859.3 6150.98   8
   0   2  13 89381.0 2858.69  11
   0  -2  14 28139.8 1869.70   9
   0   2  14 28263.5 1664.44  11
   0  -2 -14 31252.4 3701.59   8
   0  -2 -15 14468.5 2584.69   8
   0  -2  15 17187.4 1505.61   9
   0   2  15 17008.0 1309.03  11
   0  -2 -16 117040. 7051.66   8
   0  -2  16 108097. 3771.87   9
   0  -2 -17-1538.87 1050.00   8
   0  -2  17-186.978 213.924   9
   0  -2  18 25148.5 1725.74   9
   0   2  18 28755.8 2248.30   9
   0  -2  19 264.569 216.703   9
   0   2  19 189.448 439.278   9
   0  -2  20 8628.38 895.479   9
   0   2  20 8228.34 1080.33   9
   0   2  21 5097.69 762.977   9
   0   2  22 9255.07 871.640   9
   0  -2 -22 9226.86 766.889   4
   0  -3   0 50.8631 117.666   1
   0  -3  -1 15627.7 693.462   1
   0  -3   1 15415.7 901.738   1
   0  -3   1 17435.9 1198.40   2
   0  -3  -1 17632.5 1257.60   2
   0  -3   2 96372.8 2451.68   1
   0  -3  -2 99184.3 2985.82   2
   0  -3   2 102815. 2809.64   2
   0  -3   3 101134. 2709.75   1
   0  -3  -3 95615.6 2969.54   2
   0  -3   3 103741. 2742.72   2
   0  -3  -4 176922. 2018.20   1
   0  -3  -4 173624. 3992.74   2
   0  -3   4 193301. 4011.38   1
   0  -3   4 190827. 3588.41   2
   0  -3  -5 2915.81 297.613   1
   0  -3  -5 3813.90 611.302   2
   0  -3   5 3242.97 602.050   1
   0  -3   5 3576.26 487.014   2
   0  -3  -6 141181. 3497.44   2
   0  -3   6 148726. 2921.48   2
   0  -3   6 148216. 4012.89   1
   0   3   7 7928.03 747.948  11
   0   3   8 137498. 3160.75  11
   0   3   9 35305.1 1634.33  11
   0   3  10 58780.9 2202.31  11
   0   3  11 22525.4 1415.62  11
   0   3  12 38417.3 1927.47  11
   0  -3 -12 39774.3 3531.75   8
   0  -3 -13 717.911 541.882   8
   0   3  13 1244.25 375.517  11
   0  -3 -14 13782.0 2153.78   8
   0   3  14 11595.7 1117.66  11
   0   3  15 26999.6 1720.65  11
   0  -3 -15 30967.7 3279.31   8
   0  -3 -16 5675.19 1334.37   8
   0  -3 -17 30027.0 3126.99   8
   0   3  18 15891.5 1583.93   9
   0   3  19 7253.35 1019.08   9
   0   3  20 9836.05 1065.41   9
   0  -3 -21 517.702 269.750   4
   0   3  21 186.599 211.269   9
   0   3  22 14281.3 936.254   9
   0  -4   0 2262.40 324.550   1
   0  -4   0 2209.11 532.002   2
   0  -4  -1 93567.6 3049.80   2
   0  -4   1 95026.7 3013.48   2
   0  -4  -1 85297.4 1608.59   1
   0  -4   1 87296.4 2206.33   1
   0  -4   2 12896.6 1101.99   2
   0  -4   2 12371.8 929.001   1
   0  -4  -2 12619.4 1149.21   2
   0  -4   3 114131. 3029.51   1
   0  -4  -3 122901. 3598.77   2
   0  -4   3 119555. 3281.05   2
   0  -4  -4 24411.4 1643.22   2
   0  -4   4 25831.1 1505.77   2
   0  -4   4 23907.2 1505.78   1
   0  -4   5 22190.8 1375.76   2
   0  -4  -5 18772.8 1458.98   2
   0  -4   5 19377.0 1471.23   1
   0   4   6 13638.5 990.487  11
   0   4   7 107902. 2870.88  11
   0   4   8 4642.86 617.990  11
   0   4   9 99910.2 2887.01  11
   0   4  10 23741.4 1469.53  11
   0  -4 -11 34189.5 2984.24   8
   0   4  11 36026.4 1868.00  11
   0   4  12 5623.39 780.744  11
   0  -4 -12 5141.00 1276.90   8
   0   4  13 22614.9 1571.46  11
   0  -4 -13 21817.3 2488.24   8
   0   4  14 1869.34 490.227  11
   0  -4 -14 1439.67 724.013   8
   0  -4 -15 9243.80 1675.92   8
   0  -4 -16 712.847 553.692   8
   0   4  17 1289.81 499.672   9
   0   4  18 321.805 282.346   9
   0   4  19 9173.22 982.364   9
   0  -4 -20 4641.32 655.647   4
   0   4  20 4816.29 632.040   9
   0  -4 -21 19104.1 1081.18   4
   0   4  21 19558.9 1060.96   9
   0  -5   0-381.244 321.828   2
   0  -5   1 4211.12 701.263   2
   0  -5  -1 4350.59 732.653   2
   0  -5   2 11526.3 1152.31   2
   0  -5  -2 12462.5 1231.39   2
   0  -5  -3 6990.07 935.083   2
   0  -5   3 5821.51 797.155   2
   0  -5  -4 15299.9 1370.14   2
   0  -5   4 15688.7 1292.64   2
   0   5   5 16510.1 1105.51  11
   0   5   6 67299.2 2298.23  11
   0   5   7 6581.05 748.383  11
   0   5   8 155619. 3646.81  11
   0   5   9 1834.24 432.297  11
   0   5  10 114622. 3320.40  11
   0  -5  10 108037. 4972.85   3
   0  -5 -11 413.611 393.742   8
   0   5  11 381.208 235.181  11
   0   5  12 3500.43 631.001  11
   0  -5 -12 4124.61 1076.69   8
   0  -5  12 2158.20 702.231   3
   0  -5 -13 29347.9 2704.13   8
   0  -5 -14 25797.3 2588.01   8
   0  -5 -15 10411.4 1586.23   8
   0   5  16 1256.48 408.628   9
   0   5  17 7029.12 852.649   9
   0   5  18 2998.60 518.943   9
   0  -5 -18 3417.28 652.431   4
   0   5  19 6526.87 672.425   9
   0  -5 -19 8572.73 872.562   4
   0  -5 -20 10975.3 829.970   4
   0   5  20 9555.42 675.607   9
   0  -6   0 35037.8 2123.09   2
   0  -6   1 8714.83 1087.25   2
   0  -6  -1 8161.78 1056.60   2
   0  -6  -2 41077.3 2350.36   2
   0   6   2 40142.4 1562.58  11
   0  -6   2 42103.4 2317.08   2
   0   6   3 23553.4 1266.64  11
   0   6   4 62558.5 2142.20  11
   0   6   5 11109.0 942.048  11
   0   6   6-164.359 170.882  11
   0  -6  -7 73917.8 4408.39   5
   0  -6  -7 76123.4 3194.86   4
   0  -6   7 75829.1 4216.30   3
   0  -6  -7 78851.6 3517.35   7
   0  -6   7 69549.8 3119.73   6
   0   6   7 76460.3 2550.13  11
   0  -6   8 11200.0 1291.39   6
   0  -6   8 12910.5 1800.60   3
   0   6   8 10820.8 1008.97  11
   0  -6  -8 13587.0 2020.90   5
   0  -6  -8 11364.8 1290.64   4
   0  -6  -9 56011.2 2914.11   4
   0  -6  -9 61630.4 4301.55   5
   0  -6   9 56386.2 3731.28   3
   0   6   9 58640.3 2375.60  11
   0  -6   9 55186.4 2824.74   6
   0   6  10 14964.6 1235.89  11
   0  -6  10 13679.9 1432.65   6
   0  -6  10 11696.3 1737.87   3
   0  -6 -11 22617.7 2160.17   8
   0  -6  11 28235.5 2621.02   3
   0   6  11 29229.6 1756.26  11
   0  -6  12 31798.0 2723.66   3
   0  -6 -12 27696.3 2115.62   4
   0  -6 -12 28855.4 2478.79   8
   0  -6  13 11806.2 1616.59   3
   0  -6 -13 11105.9 1532.87   8
   0  -6 -13 11449.3 1345.10   4
   0  -6 -14 53997.7 2858.47   4
   0   6  15 4509.71 633.278   9
   0  -6 -15 7367.87 1039.09   4
   0   6  16 39681.4 1768.99   9
   0  -6 -16 42501.3 2292.59   4
   0   6  17-37.8114 104.496   9
   0  -6 -17-909.483 379.489   4
   0  -6 -18 16260.3 1141.00   4
   0   6  18 14553.2 845.308   9
   0  -6 -19 79.2212 125.037   4
   0  -6 -20 17190.6 752.587   4
   0  -7   0-101.288 338.075   3
   0  -7  -1 47468.1 3223.65   3
   0  -7  -1 53267.4 2789.15   7
   0  -7   1 52916.3 3482.64   3
   0  -7  -2 3445.80 743.821   7
   0  -7  -2 1392.40 559.913   3
   0  -7   2 3993.69 995.916   3
   0  -7  -3 95186.9 3805.79   7
   0  -7   3 98647.8 4889.55   3
   0  -7  -3 101445. 4637.58   5
   0  -7  -4 742.772 295.947   4
   0  -7   4 1325.60 702.418   3
   0  -7  -4 1212.78 868.097   5
   0  -7  -5 43638.7 3277.90   5
   0  -7   5 45877.4 3405.75   3
   0  -7  -5 42030.4 2112.49   4
   0  -7  -6 53556.8 2498.03   4
   0  -7   6 55197.8 3759.18   3
   0  -7  -6 56755.3 3828.11   5
   0   7   7 2995.09 512.049  11
   0  -7   7 3645.81 1118.45   3
   0  -7  -7 3592.38 1197.03   5
   0  -7  -7 2630.60 594.836   4
   0  -7   8 47168.2 2761.31   6
   0  -7   8 51282.5 3643.94   3
   0   7   8 48319.6 2119.43  11
   0  -7  -8 51444.6 3812.14   5
   0  -7  -8 53135.3 2644.04   4
   0  -7  -9 12.0698 212.679   4
   0  -7   9-608.859 383.557   6
   0  -7  10 5997.78 1254.61   3
   0  -7 -10 4969.96 841.351   4
   0  -7  11 9682.73 1545.43   3
   0  -7 -11 8171.87 1079.16   4
   0  -7 -12 4142.54 743.554   4
   0  -7  12 3309.67 885.849   3
   0  -7  13 20723.8 2035.81   3
   0  -7 -13 19356.2 1560.21   4
   0  -7  14 8597.45 1197.37   3
   0  -7 -14 8776.24 1014.36   4
   0  -7 -15 48322.0 2187.56   4
   0  -7 -16 2782.34 500.902   4
   0  -7 -17 24611.6 1245.86   4
   0  -7 -18 172.202 142.716   4
   0  -8   0 120189. 5411.67   3
   0  -8   1-3.75663 208.584   3
   0  -8  -1 512.649 411.250   3
   0  -8  -1 134.696 588.698   5
   0  -8   2 111297. 5365.79   3
   0  -8  -2 102193. 4736.54   3
   0  -8  -2 116338. 5124.62   5
   0  -8   3 992.767 611.180   3
   0  -8  -3 660.582 709.438   5
   0  -8  -4 83525.3 4491.87   5
   0  -8  -4 84135.8 2704.81   4
   0  -8   4 85003.4 4800.46   3
   0  -8  -5 18212.0 2204.88   5
   0  -8   5 18342.4 2249.71   3
   0  -8  -5 17874.8 1295.78   4
   0  -8  -6 42752.6 3350.91   5
   0  -8   6 43520.3 3442.04   3
   0  -8  -6 41822.8 2033.14   4
   0  -8  -7 1888.80 446.358   4
   0  -8   7 2496.68 977.794   3
   0  -8  -7 2085.20 955.415   5
   0  -8  -8-26.7502 634.563   5
   0  -8  -8 449.719 252.190   4
   0  -8   8 956.217 739.919   3
   0  -8  -9 924.586 352.359   4
   0  -8   9 890.587 609.596   3
   0  -8 -10 853.946 333.149   4
   0  -8  10 201.619 471.690   3
   0  -8  11 447.224 365.950   3
   0  -8 -11 635.986 290.930   4
   0  -8  12 14643.4 1689.04   3
   0  -8 -12 14359.8 1147.24   4
   0  -8 -13 786.887 303.806   4
   0  -8  13 983.369 490.593   3
   0  -8  14 29764.9 1996.36   3
   0  -8 -14 27734.7 1401.06   4
   0  -8 -15-21.5821 137.327   4
   0  -8 -16 15431.5 829.186   4
   0  -8 -17 98.2507 80.1377   4
   0  -9   0 658.251 623.848   5
   0  -9   0 543.754 490.795   3
   0  -9   1 58854.2 3628.71   5
   0  -9  -1 60490.9 3725.75   5
   0  -9   1 55251.9 3715.29   3
   0  -9  -1 52478.3 3420.81   3
   0  -9  -2 2441.49 746.760   3
   0  -9   2 2346.46 859.267   5
   0  -9  -2 1717.14 824.066   5
   0  -9   2 1200.40 649.302   3
   0  -9   3 75051.6 4446.32   3
   0  -9  -3 74988.5 4184.02   5
   0  -9  -4 23640.7 2406.44   5
   0  -9   4 23508.5 2506.97   3
   0  -9   5 43668.6 3386.38   3
   0  -9  -5 43012.2 3203.33   5
   0  -9   6 49463.7 3577.97   3
   0  -9  -6 45971.4 3296.94   5
   0  -9  -6 46226.9 1856.60   4
   0  -9   7 15762.4 2022.97   3
   0  -9  -7 14027.7 1837.86   5
   0  -9  -7 15576.4 1081.28   4
   0  -9  -8 8034.47 773.741   4
   0  -9   8 8072.68 1465.06   3
   0  -9   9-724.321 549.149   3
   0  -9  -9 667.329 264.398   4
   0  -9  10 17745.7 1892.31   3
   0  -9 -10 16863.1 1066.85   4
   0  -9 -11 5886.22 608.209   4
   0  -9  11 5355.44 1047.84   3
   0  -9  12 7018.68 1020.70   3
   0  -9 -12 7111.50 624.608   4
   0  -9 -13 6659.43 546.557   4
   0  -9  13 7435.26 926.227   3
   0  -9 -14 1209.21 214.166   4
   0 -10   0 10893.7 1523.22   5
   0 -10  -1-249.145 663.970   5
   0 -10   1 403.068 581.637   3
   0 -10   1-37.1368 637.141   5
   0 -10  -2 17558.2 1931.25   5
   0 -10   2 17453.3 1839.04   5
   0 -10   2 17634.5 1992.63   3
   0 -10   3 3867.47 969.376   3
   0 -10  -3 2432.46 863.052   5
   0 -10   3 2384.63 765.855   5
   0 -10   4 11628.9 1609.39   3
   0 -10  -4 9343.75 1454.50   5
   0 -10   4 8978.03 1309.44   5
   0 -10   5 18984.3 1772.41   5
   0 -10  -5 18092.9 1923.42   5
   0 -10   5 20210.3 2094.74   3
   0 -10   6 930.008 515.816   5
   0 -10   6 1082.22 575.123   3
   0 -10   7 37391.8 2680.50   3
   0 -10   7 34285.7 2161.35   5
   0 -10   8 318.916 401.596   3
   0 -10   8 68.8727 237.360   5
   0 -10   9 23286.6 1914.81   3
   0 -10  10 1376.06 478.072   3
   0 -11   0-208.071 441.351   5
   0 -11  -1 286.397 444.378   5
   0 -11   1-30.2044 348.688   5
   0 -11  -2 242.998 443.486   5
   0 -11   2 584.449 414.438   5
   0 -11   3 5.47301 297.999   5
   0 -11  -3-56.0343 422.952   5
   0 -11   4 8119.27 984.036   5
   0 -11   5-1115.00 391.943   5
   0 -11   6 22163.7 1364.10   5
  -1   0  23 41.5339 138.207   9
  -1   0  22 547.420 311.338   9
  -1   0  21-335.238 267.927   9
  -1   0  20 584.778 339.721   9
  -1   0  19 78.8509 293.626   9
  -1   0  18 362.392 372.373   9
  -1   0  17-125.952 259.551   9
  -1   0  16 32410.7 2280.63   9
   1   0 -16 36276.6 4184.19   8
   1   0 -15 1646.59 989.987   8
  -1   0  15 52.8318 268.283   9
  -1   0  14 194352. 3595.22  11
   1   0 -14 213840. 10237.7   8
  -1   0  13 176.459 154.793  11
  -1   0  12 293334. 4102.79  11
  -1   0  11 108.645 125.548  11
  -1   0  10 418517. 4378.11  11
  -1   0   9 22.7009 106.693  11
  -1   0   8 556908. 4463.53  11
  -1   0   7 78.0075 92.8211  11
  -1   0   7 365.483 253.271   1
  -1   0   6 80228.1 2051.43   1
  -1   0   6 81207.2 1533.94  11
  -1   0   5-8.01266 165.570   1
  -1   0   4 47598.1 1358.68   1
  -1   0   3 85.6522 130.309   1
  -1   0   2 4102.71 337.120   1
   1   0   1 21.5661 25.4898  11
   1   0   2 161494. 1305.18  11
   1   0   3 69.3658 50.6514  11
   1   0   4 216512. 1990.55  11
   1   0   5 23.6788 71.1668  11
   1   0   6 110491. 1736.06  11
   1   0   7 54.6573 102.222  11
   1   0   8 330549. 3516.43  11
   1   0   9 40.8361 117.853  11
   1   0  10 157699. 2804.00  11
   1   0  11 359.338 187.623  11
   1   0  12 5826.41 615.020  11
   1   0  13-61.9270 162.483  11
  -1   0 -14 42832.7 4821.67   8
   1   0  14 45391.1 1836.71  11
  -1   0 -15-3491.50 1479.58   8
   1   0  15-425.162 204.431  11
  -1   0 -16 7388.08 1901.56   8
  -1   0 -17-1203.20 834.960   8
   1   0  17 284.331 336.447   9
   1   0  18 9667.12 1235.78   9
   1   0  19 70.7107 266.297   9
   1   0  20 21552.9 1591.06   9
   1   0  21-455.165 269.484   9
   1   0  22 7259.22 695.191   9
  -1   1  23 1661.38 339.887   9
  -1   1  22 6780.39 831.864   9
  -1  -1  22 6901.54 715.434   9
  -1   1  21 1507.31 435.334   9
  -1  -1  21 1804.54 449.887   9
  -1  -1  20 12076.6 1200.91   9
  -1   1  20 13924.0 1425.74   9
  -1  -1  19 2772.04 643.070   9
  -1   1  19 3130.82 801.262   9
  -1   1  18 7254.77 1132.55   9
  -1  -1  18 6998.46 1004.78   9
  -1   1  17 94.1877 324.999   9
  -1  -1  17 497.629 349.124   9
  -1   1  16 11914.3 1011.18  11
  -1  -1  16 10027.0 1242.75   9
   1  -1 -16 12469.2 2632.50   8
  -1   1  16 10130.0 1365.26   9
  -1   1  15 148191. 3550.73  11
  -1  -1  15 145231. 4513.24   9
  -1  -1  14 1152.89 329.981   9
  -1   1  14 1029.09 301.084  11
  -1   1  13 116984. 2972.74  11
  -1  -1  12 11482.8 718.389  11
  -1   1  12 10413.6 867.477  11
  -1  -1  11 167369. 2574.32  11
  -1   1  11 153230. 3126.39  11
  -1  -1  10 31501.1 1053.17  11
  -1   1  10 30521.2 1332.10  11
  -1  -1   9 197523. 2442.67  11
  -1   1   9 192699. 3223.39  11
  -1   1   8 5555.12 557.452  11
  -1  -1   8 5411.85 740.362   1
  -1  -1   8 5806.90 386.948  11
  -1  -1   7 213085. 4074.03   1
  -1  -1   7 212345. 2107.94  11
   1  -1  -7 205563. 1828.86   2
  -1  -1   6 48831.0 1837.34   1
   1  -1  -6 48272.3 1500.48   2
  -1  -1   6 48437.3 903.998  11
  -1  -1   5 6909.59 675.974   1
  -1  -1   5 6386.88 289.562  11
  -1   1   4 35782.8 910.950   1
  -1  -1   4 37171.0 1437.93   1
  -1  -1   4 38939.9 573.839  11
  -1  -1   3 174063. 887.311  11
  -1  -1   3 177007. 3022.02   1
  -1   1   3 173789. 1590.84   1
  -1   1   2 26990.2 481.732   1
  -1  -1   2 26121.1 1077.31   1
  -1  -1   1 2047.65 287.383   1
   1   1   0 97509.7 831.827  11
  -1  -1   0 88746.5 1553.47   1
   1  -1   1 119433. 948.866  11
   1   1   1 123762. 1232.99  11
   1  -1   2 49771.9 689.182  11
   1   1   2 52451.5 944.032  11
   1   1   3 239465. 2283.64  11
   1  -1   3 230041. 1683.00  11
   1   1   4 33310.6 939.952  11
   1  -1   4 32488.6 709.505  11
   1   1   5 126674. 1988.63  11
   1  -1   5 122177. 1520.19  11
   1  -1   6 100782. 1505.00  11
   1   1   6 105431. 1958.00  11
   1  -1   7 222994. 2437.35  11
   1   1   7 235298. 3147.69  11
   1   1   8 7774.37 617.733  11
   1  -1   8 8129.25 514.564  11
   1  -1   9 218973. 2872.23  11
   1   1   9 229138. 3510.70  11
   1   1  10 3476.40 468.999  11
   1  -1  10 3378.12 382.610  11
   1  -1  11 24273.9 1081.88  11
   1   1  11 23489.8 1259.92  11
   1   1  12 1495.92 364.794  11
   1  -1  12 1361.85 286.959  11
   1  -1  13 7382.18 664.447  11
  -1  -1 -13 9026.63 2472.20   8
   1   1  13 6726.18 747.571  11
   1   1  14 7080.86 797.803  11
  -1   1 -14 3335.52 1191.24   8
  -1  -1 -14 5760.02 1867.94   8
   1   1  15 1995.55 440.924  11
  -1   1 -15 2320.96 981.741   8
  -1  -1 -16 3485.05 1720.57   8
  -1   1 -16 50.1527 481.992   8
   1  -1  16 2474.59 645.282   9
   1  -1  17 1377.61 476.336   9
  -1  -1 -17 68.6480 569.483   8
   1  -1  18 11677.0 1270.75   9
  -1  -1 -18 12926.0 2341.50   8
   1   1  18 12648.2 1490.03   9
   1  -1  19 25977.4 1757.60   9
   1   1  19 28362.8 2100.15   9
   1   1  20 892.562 447.536   9
   1  -1  20 245.925 212.749   9
   1  -1  21 19890.3 1219.84   9
   1   1  21 20348.4 1431.57   9
   1   1  22 202.904 178.734   9
  -1   2  23 13583.3 895.324   9
  -1   2  22 216.155 261.460   9
   1  -2 -22 8.96726 73.8397   4
  -1   2  21 14652.1 1304.69   9
  -1  -2  21 13064.3 987.826   9
  -1  -2  20 2930.31 538.899   9
  -1   2  20 3360.50 738.823   9
  -1   2  19 27934.9 2107.97   9
  -1  -2  19 26657.6 1764.36   9
  -1   2  18 1378.86 537.872   9
  -1  -2  18 431.201 278.441   9
  -1  -2  17 57072.1 2736.13   9
  -1   2  17 63245.7 3364.56   9
   1  -2 -17 59293.4 4959.37   8
  -1   2  16 38936.0 1965.83  11
   1  -2 -16 40436.1 4180.60   8
  -1  -2  16 41227.0 2333.89   9
   1  -2 -15 40775.4 4268.37   8
  -1  -2  15 36981.5 2173.11   9
  -1   2  15 35659.2 1886.82  11
  -1  -2  14 28578.3 1870.04   9
   1  -2 -14 29739.7 3635.22   8
  -1   2  14 25291.1 1555.78  11
   1  -2 -13 27705.2 3384.97   8
  -1   2  13 22231.7 1417.16  11
  -1   2  12 11604.8 995.279  11
  -1   2  11 694.457 285.146  11
  -1   2  10 19538.9 1202.48  11
  -1   2   9 26883.7 1365.01  11
  -1  -2   9 30215.3 796.913  11
  -1  -2   8 100858. 3321.77   1
  -1   2   8 93875.1 2485.18  11
  -1  -2   7 50256.2 2227.21   1
  -1  -2   7 49792.8 825.654  11
  -1  -2   6 1286.53 112.593  11
  -1  -2   6 1218.26 372.718   1
   1  -2  -6 822.499 300.296   2
  -1  -2   5 60612.0 2201.94   1
  -1  -2   5 60411.3 612.060  11
  -1  -2   4 154074. 3338.02   1
  -1  -2   3 165263. 3359.32   1
  -1  -2   2 75563.4 2208.71   1
  -1  -2   2 75402.8 1777.20   2
  -1  -2   1 210353. 3286.59   1
  -1  -2   0 46472.2 1452.41   1
  -1  -2  -1 787621. 5999.53   2
  -1  -2  -1 767268. 5377.59   1
   1   2   2 478731. 3786.35  11
   1  -2   3 127035. 1254.80  11
   1   2   3 131101. 2151.76  11
   1   2   4 239136. 3059.14  11
   1  -2   4 232170. 1844.71  11
   1   2   5 15931.2 850.330  11
   1  -2   5 15164.4 899.859   2
   1  -2   5 17067.2 539.348  11
   1  -2   6 139706. 1680.18  11
   1   2   6 138088. 2582.95  11
   1  -2   7 3009.07 271.691  11
   1  -2   7 2960.80 300.251   2
   1   2   7 2828.02 413.355  11
   1  -2   8 97249.1 1630.25  11
   1   2   8 89848.7 2318.85  11
   1  -2   9 28055.0 939.340  11
   1   2   9 28480.1 1376.77  11
   1  -2  10 32295.5 1077.74  11
   1   2  10 29028.7 1452.37  11
   1   2  11 58198.8 2149.83  11
   1  -2  11 64269.7 1615.86  11
   1   2  12 3200.22 562.816  11
   1   2  13 15791.9 1222.25  11
  -1  -2 -13 14397.4 2481.70   8
   1   2  14 724.093 293.340  11
   1  -2  14 1646.36 478.915   9
   1  -2  15 24635.8 1799.56   9
   1   2  15 24355.1 1575.69  11
  -1  -2 -15 23286.4 3254.72   8
   1  -2  16 6202.05 918.656   9
  -1  -2 -16 5404.90 1407.30   8
  -1  -2 -17 16067.6 2557.27   8
   1  -2  17 15023.1 1365.21   9
  -1  -2 -18 12203.0 2096.72   8
   1  -2  18 13116.9 1221.32   9
   1   2  18 13493.2 1567.80   9
   1  -2  19 24772.5 1529.67   9
   1   2  19 26300.0 2027.21   9
   1   2  20 21120.7 1638.06   9
   1   2  21 1487.95 431.622   9
   1   2  22 7326.13 706.211   9
   1  -3 -22 18611.5 973.944   4
  -1   3  22 20120.6 1184.29   9
  -1   3  21-117.404 249.154   9
   1  -3 -21 90.3221 217.723   4
  -1   3  20 11880.7 1183.62   9
  -1   3  19 4572.10 826.145   9
  -1   3  18 24904.1 1966.53   9
  -1   3  17 439.907 423.075   9
   1  -3 -16 103218. 5899.77   8
   1  -3 -15 4443.73 1246.19   8
  -1   3  15 3352.09 610.826  11
   1  -3 -14 21205.9 2717.29   8
  -1   3  14 17514.7 1363.75  11
   1  -3 -13-372.015 458.634   8
  -1   3  13 319.802 268.880  11
  -1   3  12 152.705 213.734  11
  -1   3  11 24193.7 1463.56  11
  -1   3  10 1437.97 392.709  11
  -1   3   9 35873.7 1712.76  11
  -1  -3   8 50181.5 2574.24   1
   1  -3  -8 42451.7 1883.43   2
  -1  -3   7 11701.6 1219.16   1
   1  -3  -7 8966.37 911.124   2
   1  -3  -6 154415. 3870.77   2
  -1  -3   6 163914. 4157.20   1
  -1  -3   5 1048.72 392.365   1
   1  -3  -5 803.334 325.850   2
   1  -3  -4 56626.7 2295.90   2
  -1  -3   4 54591.6 2179.78   1
   1  -3  -3 13695.2 1125.65   2
  -1  -3   3 12957.0 935.191   2
  -1  -3   3 13424.4 1039.97   1
  -1  -3   2 418622. 5448.15   2
  -1  -3   2 431520. 5645.71   1
  -1  -3   1 24700.4 1389.79   2
  -1  -3   1 26243.0 1333.64   1
  -1  -3   0 117326. 2539.12   1
  -1  -3   0 114931. 3029.65   2
  -1  -3  -1 196944. 3097.01   1
  -1  -3  -1 193678. 3996.30   2
  -1  -3  -2 65024.5 1730.07   1
  -1  -3  -2 90585.8 2727.66   2
  -1  -3  -3 18656.2 911.710   1
   1  -3   3 18369.7 1205.83   2
   1   3   3 19380.2 958.901  11
   1   3   4 19902.3 1015.08  11
  -1  -3  -4 18035.8 910.903   1
   1  -3   4 19995.7 1229.46   2
   1   3   5 24822.6 1174.57  11
   1  -3   5 27318.1 1395.38   2
   1   3   6 45366.9 1641.20  11
   1  -3   6 47595.6 1753.43   2
   1  -3   7 40045.7 1510.17   2
   1  -3   7 41330.5 961.340  11
   1   3   8 22415.8 1268.57  11
   1  -3   8 28568.6 835.840  11
   1   3   9 83883.3 2551.06  11
   1   3  10 88428.8 2733.99  11
   1   3  11 4528.67 669.849  11
   1   3  12 81505.4 2818.16  11
  -1  -3 -12 87521.0 5280.86   8
  -1  -3 -13 32697.7 3322.29   8
   1   3  13 33164.5 1865.52  11
   1   3  14 35399.6 1949.48  11
  -1  -3 -14 36483.9 3616.78   8
  -1  -3 -15-130.480 406.189   8
  -1  -3 -16 28456.5 3175.26   8
  -1  -3 -17 5632.99 1416.77   8
   1   3  18 41308.2 2519.13   9
  -1  -3 -18 41973.9 3468.24   8
   1   3  19 15772.0 1445.97   9
   1   3  20 18087.1 1399.14   9
  -1  -3 -21 4292.08 576.231   4
   1   3  21 4725.80 624.430   9
   1   3  22 1652.13 300.786   9
   1  -4 -21 18426.0 1087.95   4
  -1   4  21 17551.1 1056.71   9
   1  -4 -20-98.0364 249.509   4
  -1   4  20 118.856 211.936   9
  -1   4  19 40333.6 2025.84   9
   1  -4 -19 38482.1 2113.05   4
  -1   4  18 2332.20 545.848   9
  -1   4  17 31439.6 2036.35   9
  -1   4  16 1141.43 467.767   9
   1  -4 -16 24.4665 335.054   8
   1  -4 -15 25851.3 2719.74   8
   1  -4 -14 685.732 563.364   8
  -1   4  14 1667.78 461.828  11
   1  -4 -13 19485.8 2264.59   8
  -1   4  13 18198.1 1402.85  11
  -1   4  12 47578.6 2201.40  11
   1  -4 -12 45022.0 3469.79   8
  -1   4  11 414.592 279.603  11
  -1   4  10 321.672 235.163  11
  -1   4   9 2344.26 481.504  11
  -1  -4   8 15185.6 1548.81   1
  -1   4   8 15566.2 1158.54  11
  -1  -4   7 153517. 4515.97   1
   1  -4  -7 141775. 3980.58   2
  -1  -4   6 10390.2 1127.65   1
   1  -4  -6 11029.2 1116.94   2
   1  -4  -5 275100. 5450.78   2
  -1  -4   5 267797. 5404.76   1
  -1  -4   4 29054.5 1672.85   1
   1  -4  -4 30403.3 1806.81   2
   1  -4  -3 109101. 3356.32   2
  -1  -4   3 104266. 3008.34   1
   1  -4  -2 35701.9 1902.87   2
  -1  -4   2 30792.9 1737.63   2
  -1  -4   2 32908.0 1585.01   1
  -1  -4   1 201507. 3707.30   1
  -1  -4   1 212254. 4613.67   2
   1  -4  -1 213920. 4617.61   2
  -1  -4   0 13371.8 1202.77   2
  -1  -4   0 12910.3 895.478   1
   1  -4   1 197890. 4400.33   2
  -1  -4  -1 191345. 3198.99   1
  -1  -4  -2 2795.62 364.409   1
   1   4   2 3375.33 416.251  11
   1  -4   2 3540.10 610.078   2
   1  -4   3 79812.8 2721.72   2
   1   4   3 78160.0 2070.63  11
   1  -4   4 985.819 317.717   2
   1   4   4 836.568 278.477  11
   1   4   5 311.552 184.946  11
   1  -4   5 702.776 292.843   2
   1   4   6 45378.8 1760.37  11
   1  -4   6 49222.8 2045.11   2
   1  -4   7 40340.0 1800.92   2
   1   4   7 36765.5 1634.73  11
   1   4   8 503.440 278.272  11
   1   4   9 64564.7 2346.59  11
   1   4  10 4435.30 665.454  11
   1   4  11 103293. 3184.88  11
  -1  -4 -11 98560.6 5140.64   8
  -1  -4 -12 842.074 566.603   8
   1   4  12 1191.56 397.367  11
   1   4  13 81943.7 2982.52  11
  -1  -4 -13 79466.3 4837.39   8
  -1  -4 -14-384.686 465.674   8
  -1  -4 -15 121797. 5950.67   8
  -1  -4 -16 302.765 379.191   8
  -1  -4 -17 62141.1 3973.34   8
   1   4  18 3578.99 668.206   9
   1   4  19 20394.4 1408.04   9
   1   4  20 199.532 168.613   9
  -1  -4 -20 477.401 248.941   4
  -1  -4 -21 5679.10 558.653   4
   1   4  21 5465.73 525.752   9
   1  -5 -21 3894.52 402.536   4
   1  -5 -20 8337.02 743.565   4
  -1   5  20 7045.02 616.045   9
  -1   5  19 1391.70 323.809   9
   1  -5 -19 906.847 355.239   4
   1  -5 -18 35381.0 2010.49   4
  -1   5  18 32524.5 1654.09   9
  -1   5  17 56.9260 175.981   9
   1  -5 -17-172.896 357.212   4
  -1   5  16 32208.4 1871.36   9
  -1   5  15 515.358 302.828   9
   1  -5 -14 6019.32 1197.42   8
   1  -5 -13 10096.0 1544.47   8
  -1   5  13 12378.8 1168.14  11
  -1   5  12 1642.50 433.154  11
   1  -5 -12 1366.07 601.072   8
  -1  -5  12 2436.08 587.765   6
  -1   5  11 14926.2 1255.98  11
  -1  -5  11 14940.6 1861.21   3
   1  -5 -11 13258.7 1784.31   8
  -1  -5  11 14956.4 1379.11   6
   1  -5 -10 4734.75 994.543   8
  -1  -5  10 3817.49 947.016   3
  -1  -5  10 5872.19 830.677   6
  -1   5  10 5817.58 778.981  11
  -1   5   9 393.834 240.398  11
  -1   5   8 19921.7 1362.30  11
   1  -5  -7 510.159 300.294   2
   1  -5  -6 70989.7 2993.20   2
  -1  -5   6 67873.0 2965.17   1
   1  -5  -5 209.102 244.385   2
  -1  -5   5 104.314 267.836   1
  -1  -5   4 108020. 3293.61   1
   1  -5  -4 111985. 3647.94   2
  -1  -5   3 27709.3 1553.77   1
   1  -5  -3 27393.3 1799.74   2
   1  -5  -2 141269. 4028.64   2
  -1  -5   2 137076. 3244.44   1
  -1  -5   1 31130.9 1418.28   1
   1  -5  -1 32168.2 1915.01   2
   1  -5   0 86259.7 3110.52   2
   1   5   0 95053.4 2082.22  11
   1   5   1 19258.8 998.561  11
   1  -5   1 17566.5 1403.73   2
   1   5   2 19215.4 1047.15  11
   1  -5   2 18199.4 1417.86   2
   1  -5   3 16973.7 1349.94   2
   1   5   3 16477.8 1011.46  11
   1   5   4 12402.4 905.283  11
   1  -5   4 13248.1 1201.71   2
   1  -5   5 198533. 4581.40   2
   1   5   5 193084. 3653.73  11
   1  -5   6 1258.82 392.284   2
   1   5   6 895.438 293.432  11
   1   5   7 31492.2 1594.18  11
   1   5   8 10939.7 972.020  11
   1   5   9 4624.01 672.939  11
  -1  -5  -9 4459.18 867.935   7
  -1  -5 -10 34328.9 2834.31   8
   1   5  10 42070.0 2040.62  11
  -1  -5 -11 2848.21 870.508   8
   1  -5  11 2589.23 847.510   3
   1   5  11 3577.59 625.274  11
  -1  -5 -12 46717.4 3449.31   8
   1  -5  12 53010.1 3538.12   3
   1   5  12 52464.7 2370.68  11
  -1  -5 -13 2309.05 795.663   8
  -1  -5 -14 41864.5 3242.60   8
  -1  -5 -15 5374.45 1222.65   8
  -1  -5 -16 45655.1 3187.22   8
   1   5  17 1397.58 429.931   9
  -1  -5 -18 33503.7 1890.13   4
   1   5  18 31543.0 1590.19   9
  -1  -5 -19 2606.79 475.034   4
   1   5  19 2805.23 428.885   9
   1   5  20 6499.07 516.997   9
  -1  -5 -20 7371.53 637.678   4
   1  -6 -20 3323.63 366.979   4
   1  -6 -19 4876.39 559.436   4
   1  -6 -18 1649.12 410.413   4
   1  -6 -17 23792.1 1579.08   4
   1  -6 -16 3255.35 695.209   4
   1  -6 -15 4423.70 823.977   4
   1  -6 -14 4011.99 839.402   4
   1  -6 -13-31.7546 311.803   4
  -1  -6  13 234.080 276.881   6
  -1  -6  13-772.217 492.074   3
  -1  -6  12 60027.0 3708.51   3
  -1  -6  12 58956.2 2995.51   6
   1  -6 -12 57182.0 2989.63   4
  -1  -6  11 8124.31 1132.93   6
   1  -6 -11 7539.61 1102.62   4
  -1  -6  11 7307.89 1317.70   3
  -1   6  11 8269.53 963.676  11
  -1  -6  10 30402.8 2137.90   6
  -1   6  10 31209.2 1814.17  11
   1  -6 -10 28910.5 2105.92   4
  -1  -6  10 33101.8 2840.16   3
   1  -6  -9 437.564 784.587   5
   1  -6  -9 612.307 320.412   4
  -1   6   9-36.4070 215.247  11
  -1  -6   9 724.737 448.559   3
  -1  -6   9 291.459 291.289   6
   1  -6  -8 9832.71 1901.12   5
  -1  -6   8 6759.18 1262.88   3
  -1  -6   8 6475.61 983.019   6
  -1   6   8 7103.37 847.879  11
   1  -6  -8 6152.62 940.906   4
  -1  -6   7 38746.5 2345.32   6
  -1   6   7 39443.9 1939.56  11
   1  -6  -7 37626.3 2213.87   4
  -1  -6   7 39170.4 3017.65   3
   1  -6  -7 42070.7 3377.71   5
  -1   6   6 25480.7 1522.23  11
   1  -6  -5 124638. 4167.19   2
   1  -6  -4 5016.79 839.270   2
   1  -6  -3 34024.4 2154.91   2
   1  -6  -2 3676.13 719.023   2
   1  -6  -1 81772.6 3283.50   2
   1  -6   0 24451.0 1798.21   2
   1  -6   1 49006.8 2522.56   2
   1  -6   2 68970.9 2990.04   2
   1  -6   3 43141.1 2349.81   2
   1   6   3 44916.5 1657.54  11
   1   6   4 232202. 3968.05  11
   1  -6   4 231133. 5472.89   2
   1  -6   5 3859.84 754.012   2
   1   6   5 3810.99 550.520  11
   1  -6   6 88703.7 4625.90   3
  -1  -6  -6 94165.6 3784.91   7
  -1  -6  -6 92351.5 4661.04   5
   1   6   6 89690.5 2650.30  11
  -1  -6  -7 4368.15 778.464   4
  -1  -6  -7 4648.45 1278.30   5
  -1  -6  -7 5840.32 1023.70   7
   1   6   7 5831.71 705.467  11
   1  -6   7 6086.87 1285.67   3
  -1  -6  -8 43541.3 3508.37   5
   1  -6   8 39734.0 3196.39   3
   1   6   8 39553.7 1894.17  11
  -1  -6  -8 41448.1 2606.00   7
  -1  -6  -9 1772.84 1010.57   5
   1   6   9 2867.29 539.244  11
   1  -6   9 3112.20 959.839   3
  -1  -6 -10 9110.61 1357.56   8
   1   6  10 10817.7 1049.72  11
   1  -6  10 10903.8 1664.71   3
   1  -6  11 898.910 538.982   3
  -1  -6 -11 971.290 488.735   8
  -1  -6 -12 3628.00 891.041   8
   1  -6  12 4161.53 1024.08   3
   1  -6  13 33280.7 2729.47   3
  -1  -6 -13 25781.3 2386.83   8
   1  -6  14-691.555 452.780   3
  -1  -6 -14 84.5509 302.005   8
  -1  -6 -15 18603.7 1593.30   4
   1   6  15 17584.8 1257.30   9
  -1  -6 -16 7259.26 937.084   4
   1   6  16 7320.86 752.813   9
  -1  -6 -17 10766.1 1031.74   4
   1   6  17 9735.39 778.973   9
  -1  -6 -18 3587.27 544.324   4
   1   6  18 2886.96 370.623   9
  -1  -6 -19 1413.92 285.768   4
   1  -7 -19 145.815 83.5437   4
   1  -7 -18 4196.66 466.790   4
   1  -7 -17 5646.85 628.358   4
   1  -7 -16 2970.06 545.091   4
   1  -7 -15 14627.3 1232.40   4
  -1  -7  14 1023.13 426.640   3
   1  -7 -14-643.053 358.603   4
  -1  -7  13 41107.3 2894.05   3
  -1  -7  13 40660.3 2383.02   6
   1  -7 -13 38059.1 2181.97   4
   1  -7 -12 137.367 267.529   4
  -1  -7  12-430.692 423.458   3
  -1  -7  12 148.259 269.784   6
  -1  -7  11 65198.3 3258.63   6
  -1  -7  11 63863.0 3866.23   3
   1  -7 -11 64731.9 2939.78   4
   1  -7 -10 8327.10 1077.97   4
  -1  -7  10 11574.2 1705.22   3
  -1  -7  10 9902.73 1322.58   6
   1  -7  -9 57497.2 2769.04   4
  -1  -7   9 59858.7 3182.57   6
  -1   7   9 57220.1 2399.50  11
  -1  -7   9 60701.4 3880.10   3
  -1  -7   8 5900.34 1218.63   3
   1  -7  -8 7241.24 969.703   4
   1  -7  -8 6693.28 1489.91   5
  -1  -7   8 7608.45 1157.20   6
  -1   7   8 6377.51 789.695  11
   1  -7  -7 62718.8 4184.67   5
   1  -7  -7 59902.4 2711.32   4
  -1  -7   7 56968.0 3110.94   6
  -1  -7   7 61683.5 3932.43   3
  -1   7   7 56414.3 2290.29  11
   1  -7  -6 18193.6 2264.41   5
   1  -7  -6 17047.8 1390.81   4
  -1   7   6 16076.8 1196.36  11
  -1  -7   6 15446.3 2002.20   3
  -1  -7   6 14817.8 1588.13   6
   1  -7  -5 33482.0 1872.63   4
   1  -7  -5 34653.4 2944.35   5
  -1  -7   5 33411.4 2348.44   6
  -1  -7   5 33280.7 2859.46   3
   1  -7  -4 33161.8 1776.38   4
  -1  -7   4 35304.3 2955.12   3
   1  -7  -4 35104.8 2861.01   5
   1  -7  -3 27.5923 145.242   4
  -1  -7   3-118.680 444.422   3
   1  -7  -3 492.439 524.022   5
  -1  -7   2 22695.9 2333.66   3
   1  -7  -2 23554.5 1943.05   2
   1  -7  -2 23078.9 2193.89   5
   1  -7  -2 19194.6 1263.35   4
   1  -7  -1 15215.9 1557.91   2
  -1  -7   1 15148.1 1907.74   3
  -1  -7   1 14211.6 1407.27   7
   1  -7  -1 10317.3 1474.64   3
  -1  -7   0 31995.4 2738.90   3
   1  -7   0 31442.9 2665.58   3
   1  -7   0 32732.1 2262.35   2
  -1  -7   0 31668.4 2129.65   7
   1  -7   1 8085.22 1430.28   3
  -1  -7  -1 8228.96 1113.58   7
  -1  -7  -1 6597.73 1213.04   3
   1  -7   1 9206.44 1195.72   2
  -1  -7  -2 7143.18 1093.51   7
   1  -7   2 6314.03 1250.75   3
  -1  -7  -2 7527.23 1286.92   3
   1  -7   3 68925.2 4187.13   3
  -1  -7  -3 62954.7 3128.74   7
  -1  -7  -3 66271.3 3760.82   5
  -1  -7  -4 824.552 451.330   7
  -1  -7  -4 1154.35 773.377   5
   1  -7   4 2372.33 806.292   3
  -1  -7  -5 119175. 5320.59   5
   1  -7   5 122138. 5718.89   3
  -1  -7  -5 112462. 3452.95   4
  -1  -7  -5 119123. 4393.69   7
  -1  -7  -6 11698.9 1434.18   7
  -1  -7  -6 13436.7 1935.23   5
  -1  -7  -6 10740.8 1120.20   4
   1  -7   6 11683.3 1792.68   3
  -1  -7  -7 49205.0 2487.27   4
  -1  -7  -7 52065.6 3750.83   5
   1  -7   7 53317.1 3815.52   3
  -1  -7  -8 8149.67 1045.94   4
   1  -7   8 10572.2 1684.62   3
  -1  -7  -8 9791.44 1690.21   5
  -1  -7  -9 31698.4 2092.07   4
   1  -7   9 33406.0 2971.71   3
  -1  -7 -10 377.646 265.612   4
   1  -7  10-49.6670 319.645   3
   1  -7  11 43076.7 3239.41   3
  -1  -7 -11 44466.5 2471.22   4
  -1  -7 -12 2296.30 579.765   4
   1  -7  12 2320.21 798.982   3
   1  -7  13 14772.1 1716.54   3
  -1  -7 -13 15047.0 1367.43   4
  -1  -7 -14 160.028 249.251   4
   1  -7  14-126.637 231.995   3
  -1  -7 -15 3329.38 566.504   4
  -1  -7 -16 881.316 333.765   4
  -1  -7 -17 4703.80 520.633   4
  -1  -7 -18 309.787 121.041   4
   1  -8 -17 394.631 146.869   4
   1  -8 -16 16197.5 899.236   4
   1  -8 -15 1856.54 370.570   4
   1  -8 -14 39724.2 1720.40   4
  -1  -8  14 40631.6 2368.09   3
   1  -8 -13 3398.51 558.403   4
  -1  -8  13 3404.29 754.173   3
   1  -8 -12 62761.9 2433.14   4
  -1  -8  12 62737.8 3505.09   3
  -1  -8  11 2036.86 700.341   3
   1  -8 -11 2515.12 556.247   4
   1  -8 -10 58994.6 2476.77   4
  -1  -8  10 59364.0 3700.44   3
   1  -8  -9 941.106 371.513   4
  -1  -8   9 249.717 519.512   3
   1  -8  -8 54899.6 3862.10   5
  -1  -8   8 61076.9 3916.05   3
   1  -8  -8 54460.3 2397.72   4
   1  -8  -7 1898.10 491.818   4
  -1  -8   7 1546.21 720.704   3
   1  -8  -7 1178.21 921.291   5
   1  -8  -6 55008.6 3755.68   5
   1  -8  -6 56486.7 2387.42   4
  -1  -8   6 56793.0 3851.68   3
   1  -8  -5 11809.9 1819.44   5
   1  -8  -5 10397.4 1002.10   4
  -1  -8   5 10699.3 1685.81   3
   1  -8  -4 9267.00 917.401   4
   1  -8  -4 10948.7 1701.37   5
  -1  -8   4 8694.89 1544.00   3
   1  -8  -3 5836.91 1231.18   5
  -1  -8   3 5628.80 1202.72   3
   1  -8  -3 6179.61 733.478   4
   1  -8  -2 1703.46 674.845   3
  -1  -8   2 1597.43 636.997   3
   1  -8  -2 2252.07 444.806   4
   1  -8  -2 2711.98 830.437   5
   1  -8  -1 390.677 359.340   3
  -1  -8   1-165.255 546.760   3
   1  -8  -1-232.211 517.943   5
   1  -8   0 16610.4 2010.79   3
   1  -8   0 14745.5 1853.50   5
  -1  -8   0 14458.2 1902.18   3
  -1  -8  -1-698.106 450.836   3
   1  -8   1 337.779 329.914   3
  -1  -8  -2 2735.95 950.885   5
   1  -8   2 1512.38 661.160   3
  -1  -8  -2 1562.44 594.695   3
   1  -8   3 9089.02 1610.45   3
  -1  -8  -3 10199.6 1666.34   5
   1  -8   4 40193.5 3347.76   3
  -1  -8  -4 45457.6 3279.49   5
  -1  -8  -5-214.108 659.713   5
   1  -8   5 863.126 673.292   3
   1  -8   6 60253.0 4108.92   3
  -1  -8  -6 59721.9 3838.71   5
  -1  -8  -6 55179.9 2284.91   4
   1  -8   7 841.847 648.706   3
  -1  -8  -7 463.760 181.085   4
  -1  -8  -7 1426.55 882.093   5
  -1  -8  -8 31692.4 1789.88   4
  -1  -8  -8 35389.5 2989.59   5
   1  -8   8 35528.1 3059.15   3
  -1  -8  -9 806.821 302.745   4
   1  -8   9-434.677 569.273   3
  -1  -8 -10 26781.2 1643.85   4
   1  -8  10 29561.9 2680.12   3
   1  -8  11 342.850 433.999   3
  -1  -8 -11 623.237 290.235   4
   1  -8  12 41909.5 2808.60   3
  -1  -8 -12 38492.4 1820.70   4
   1  -8  13 2990.25 730.473   3
  -1  -8 -13 2959.49 515.517   4
  -1  -8 -14 2175.80 401.608   4
   1  -8  14 2081.17 534.330   3
  -1  -8 -15 1458.99 284.105   4
  -1  -8 -16 741.312 175.756   4
   1  -9 -15 6818.89 445.612   4
   1  -9 -14 4804.51 449.105   4
  -1  -9  13 33884.9 2010.06   3
   1  -9 -13 33453.4 1292.40   4
  -1  -9  12 1253.39 480.784   3
   1  -9 -12 1736.11 349.130   4
   1  -9 -11 57573.1 1942.82   4
  -1  -9  11 55852.0 3103.21   3
  -1  -9  10 229.196 500.914   3
   1  -9 -10 595.066 256.349   4
  -1  -9   9 37370.3 2824.65   3
   1  -9  -9 40122.9 1743.20   4
   1  -9  -8 5205.37 656.902   4
  -1  -9   8 5595.76 1151.52   3
   1  -9  -7 33404.2 2853.14   5
   1  -9  -7 35104.7 1680.21   4
  -1  -9   7 34802.0 2925.54   3
   1  -9  -6 16699.4 1158.20   4
  -1  -9   6 16360.7 2081.17   3
   1  -9  -6 15808.4 1995.19   5
   1  -9  -5 56031.2 3673.51   5
  -1  -9   5 61412.2 3967.87   3
   1  -9  -5 59536.1 2157.52   4
   1  -9  -4 32316.3 1565.76   4
  -1  -9   4 33064.5 2950.69   3
   1  -9  -4 32871.9 2835.55   5
   1  -9  -3 647.264 619.273   5
  -1  -9   3 379.592 637.003   3
   1  -9  -2 15676.3 1960.27   5
  -1  -9   2 16415.3 2090.26   3
   1  -9  -2 14350.6 1689.55   3
  -1  -9   1 5198.32 1159.78   3
   1  -9  -1 3283.76 888.826   3
   1  -9  -1 3681.92 1037.88   5
  -1  -9   1 4476.49 1103.13   5
   1  -9   0 12954.3 1768.79   3
   1  -9   0 13129.4 1752.57   5
  -1  -9   0 11643.1 1724.96   3
  -1  -9   0 12551.3 1731.22   5
  -1  -9  -1 11609.5 1627.87   3
   1  -9   1 10404.6 1540.94   5
   1  -9   1 8785.01 1498.82   3
  -1  -9  -1 11501.6 1653.17   5
   1  -9   2 29185.0 2500.42   5
   1  -9   2 29226.4 2752.00   3
  -1  -9  -2 29752.1 2629.69   5
   1  -9   3 23988.1 2252.15   5
  -1  -9  -3 20596.1 2295.86   5
   1  -9   3 20786.9 2348.04   3
   1  -9   4 8187.00 1333.64   5
   1  -9   4 6807.99 1379.52   3
  -1  -9  -4 7450.55 1456.69   5
  -1  -9  -5 41956.0 3099.27   5
   1  -9   5 49272.1 3027.73   5
   1  -9   5 48139.8 3567.02   3
   1  -9   6 231.485 429.911   3
  -1  -9  -6 472.252 720.761   5
  -1  -9  -7 45256.8 3136.26   5
   1  -9   7 48818.3 3482.95   3
  -1  -9  -8 419.495 228.285   4
   1  -9   8-141.424 323.146   5
   1  -9   8-239.267 671.409   3
  -1  -9  -9 21137.1 1169.17   4
   1  -9   9 21228.9 2157.66   3
   1  -9  10 1184.90 649.199   3
  -1  -9 -10 1201.30 285.411   4
  -1  -9 -11 21142.3 1072.39   4
   1  -9  11 20811.5 1881.65   3
   1  -9  12 986.243 422.521   3
  -1  -9 -12 868.906 216.801   4
  -1  -9 -13 9048.61 583.602   4
   1  -9  13 8637.62 956.894   3
   1 -10 -11 245.400 94.9316   4
  -1 -10  10 6937.54 821.761   5
   1 -10 -10 6944.20 508.358   4
   1 -10  -9 6009.99 504.573   4
  -1 -10   9 6952.54 910.427   5
  -1 -10   9 5673.02 997.563   3
  -1 -10   8 8325.92 1240.09   3
  -1 -10   8 5849.30 896.314   5
   1 -10  -8 7399.78 582.315   4
  -1 -10   7 3906.20 816.765   5
   1 -10  -7 4254.44 454.328   4
  -1 -10   7 4752.03 1059.48   3
  -1 -10   6 4722.53 933.853   5
  -1 -10   6 5514.74 1149.57   3
  -1 -10   5 27446.9 2450.81   3
   1 -10  -5 26288.5 2295.07   5
  -1 -10   5 28879.6 2247.86   5
  -1 -10   4 815.905 608.827   5
   1 -10  -4 379.900 715.706   5
  -1 -10   4 1321.45 641.574   3
  -1 -10   3 60077.3 3359.33   5
  -1 -10   3 60979.7 3655.63   3
   1 -10  -3 59955.6 3492.53   5
  -1 -10   2 6401.27 1189.69   5
   1 -10  -2 5463.10 1114.98   5
  -1 -10   1 38956.2 2795.70   5
   1 -10  -1 37590.4 2741.72   5
  -1 -10   0 9057.81 1432.24   5
   1 -10   0 9376.90 1427.65   5
   1 -10   0 9832.56 1392.51   3
   1 -10   1 26723.8 2273.12   5
   1 -10   1 27072.9 2338.43   3
  -1 -10  -1 30131.6 2485.12   5
  -1 -10  -2 5525.37 1179.83   5
   1 -10   2 5325.53 1050.96   5
   1 -10   2 6367.53 1163.90   3
   1 -10   3 26543.0 2157.51   5
   1 -10   3 26721.4 2410.04   3
  -1 -10  -3 25963.8 2300.50   5
   1 -10   4 9567.39 1291.15   5
   1 -10   4 9975.28 1523.00   3
  -1 -10  -4 9311.78 1365.14   5
   1 -10   5 3871.83 962.586   3
  -1 -10  -5 2327.36 780.834   5
   1 -10   5 3631.04 781.979   5
   1 -10   6 19723.1 1983.39   3
   1 -10   6 19299.1 1624.36   5
   1 -10   7 1919.46 529.039   5
   1 -10   7 1679.70 677.630   3
   1 -10   8 2726.56 734.418   3
   1 -10   9 1244.78 556.941   3
   1 -10  10 3023.43 622.275   3
   1 -10  11 5061.33 736.486   3
  -1 -11   7-463.472 262.118   5
  -1 -11   6 13833.1 1172.45   5
  -1 -11   5 81.5399 275.461   5
  -1 -11   4 32363.3 1982.64   5
  -1 -11   3 1052.25 518.745   5
   1 -11  -2 28275.7 1971.89   5
  -1 -11   2 29506.1 2007.78   5
  -1 -11   1 8386.42 1131.88   5
   1 -11  -1 8082.68 1089.76   5
  -1 -11   0 18335.1 1643.58   5
   1 -11   0 17532.0 1558.94   5
   1 -11   1 1793.30 552.753   5
  -1 -11  -1 1924.65 630.415   5
  -1 -11  -2 18491.6 1616.17   5
   1 -11   2 17462.1 1465.16   5
  -1 -11  -3 1088.93 506.074   5
   1 -11   3 615.341 361.839   5
   1 -11   4 6697.01 814.422   5
   1 -11   5 6949.63 771.682   5
  -2   0  23-115.021 138.419   9
  -2   0  22 44495.5 2093.33   9
  -2   0  21 159.145 309.270   9
  -2   0  20 18043.5 1576.55   9
  -2   0  19 231.504 341.235   9
  -2   0  18 99313.0 3952.77   9
  -2   0  17-885.745 461.734   9
  -2   0  16 38522.8 2478.73   9
  -2   0  15 408.588 270.319   9
  -2   0  14 1130.64 432.443   9
  -2   0  14 1501.72 328.612  11
  -2   0  13-7.12947 104.003  11
  -2   0  12 32651.7 1344.35  11
  -2   0  11 116.415 116.923  11
  -2   0  10 26476.8 1100.94  11
  -2   0   9 189.304 151.432  11
  -2   0   9 226.472 257.968   1
  -2   0   8 254726. 4254.35   1
  -2   0   8 261797. 3247.43  11
  -2   0   7-39.9844 206.065   1
  -2   0   6 191124. 3304.18   1
  -2   0   5 70.6017 191.454   1
  -2   0   4 559287. 5303.20   1
  -2   0   3 79.3795 152.540   1
  -2   0   2 244808. 3156.91   1
  -2   0   1 200.638 193.764   1
   2   0   0 69534.4 798.448  11
   2   0   1 79.5797 54.6103  11
   2   0   3-4.78553 73.1609  11
   2   0   4 26130.7 757.090  11
   2   0   5 119.160 91.6248  11
   2   0   6 18657.9 753.229  11
   2   0   7 75.4573 120.399  11
   2   0   8 191057. 2801.41  11
   2   0   9-26.7147 128.790  11
   2   0  10 256168. 3703.44  11
   2   0  11 422.669 194.542  11
   2   0  12 127001. 2933.07  11
  -2   0 -13-185.565 691.868   8
   2   0  13 48.1149 123.922  11
   2   0  14 8616.38 833.759  11
  -2   0 -14 10309.4 2400.51   8
   2   0  15-108.881 149.250  11
  -2   0 -15 84.4486 825.002   8
  -2   0 -16 30407.3 3691.25   8
  -2   0 -17 1173.35 858.959   8
   2   0  18 5553.04 922.500   9
  -2   0 -18 5797.57 1460.26   8
   2   0  19-189.493 251.077   9
   2   0  20 1031.68 391.965   9
   2   0  21-438.132 220.209   9
  -2   1  23 41057.0 1748.14   9
  -2  -1  23 30067.8 1266.21   9
  -2   1  22 1230.08 411.923   9
  -2  -1  22 1093.24 339.564   9
  -2  -1  21 23871.1 1619.24   9
  -2   1  21 24172.1 1742.63   9
  -2  -1  20 11942.1 1222.77   9
  -2   1  20 13279.4 1428.40   9
  -2   1  19 20881.0 1827.22   9
  -2  -1  19 20090.4 1646.98   9
  -2   1  18 10367.5 1362.24   9
  -2  -1  18 9551.11 1192.09   9
  -2   1  17 19795.3 1868.39   9
  -2  -1  17 18029.8 1621.26   9
  -2   1  16 295.414 308.119   9
  -2  -1  16 1093.93 391.297   9
  -2   1  15 22378.1 1367.82  11
  -2  -1  15 22121.9 1751.91   9
  -2   1  15 24876.8 2060.65   9
   2  -1 -15 26269.2 3714.44   8
  -2   1  14 93992.1 2724.64  11
  -2  -1  14 87688.2 3352.37   9
  -2   1  13 6783.37 724.210  11
  -2   1  12 62745.2 2090.20  11
  -2  -1  11 33916.8 1132.23  11
  -2   1  11 32312.6 1457.56  11
  -2  -1  10 50897.3 1298.90  11
  -2   1  10 47651.0 1731.00  11
  -2   1   9 154410. 3028.57  11
  -2  -1   9 164248. 2167.77  11
  -2  -1   9 153874. 3844.34   1
  -2  -1   8 26908.3 1542.93   1
  -2  -1   8 26663.5 812.708  11
  -2  -1   7 306649. 2522.63  11
  -2   1   7 314047. 3909.30   1
  -2  -1   7 309266. 5048.91   1
  -2   1   6 612.996 186.645   1
  -2  -1   6 981.721 139.911  11
  -2  -1   6 314.521 241.068   1
  -2  -1   5 182157. 3694.18   1
  -2   1   5 183480. 2526.57   1
  -2   1   4 168325. 2310.12   1
  -2  -1   4 169672. 3416.08   1
  -2   1   3 63838.0 1303.08   1
  -2  -1   3 64636.6 1996.75   1
  -2  -1   2 14324.7 900.234   1
  -2   1   2 14724.2 632.850   1
   2   1  -1 218678. 1202.14  11
  -2  -1   1 215296. 3178.07   1
  -2  -1   0 14593.7 765.917   1
   2   1   0 16273.3 400.310  11
   2   1   1 95246.5 1145.94  11
   2  -1   1 93143.4 1061.16  11
   2   1   2 41767.5 870.339  11
   2  -1   2 41435.8 761.194  11
   2  -1   3 801.243 132.168  11
   2   1   3 748.314 152.688  11
   2  -1   4 27079.4 724.654  11
   2   1   4 27808.7 875.805  11
   2  -1   5 18904.4 662.389  11
   2   1   5 18750.2 787.218  11
   2   1   6 4479.89 428.440  11
   2  -1   6 4131.68 340.428  11
   2  -1   7 3784.77 344.600  11
   2   1   7 3786.43 435.051  11
   2   1   8 1860.25 332.061  11
   2  -1   8 1587.63 261.899  11
   2  -1   9 60205.2 1576.67  11
   2   1   9 64074.0 1907.49  11
   2  -1  10 3758.58 428.362  11
   2   1  10 4118.45 527.171  11
   2  -1  11 173145. 3042.84  11
   2   1  11 176361. 3539.01  11
   2  -1  12 16660.4 993.457  11
   2   1  12 16471.9 1147.47  11
  -2  -1 -13 79242.9 6395.77   8
   2  -1  13 80866.0 2270.82  11
   2   1  13 76997.6 2561.39  11
  -2  -1 -14 2444.54 1331.10   8
  -2   1 -14 701.242 622.703   8
   2   1  14 2156.21 458.793  11
  -2  -1 -15 4160.36 1556.67   8
   2   1  15 4507.37 646.079  11
  -2   1 -15 2561.27 1089.06   8
  -2   1 -16 813.844 597.314   8
  -2  -1 -16-51.1280 640.394   8
  -2  -1 -17 12350.5 2373.00   8
  -2   1 -17 9337.30 1505.09   8
   2  -1  17 10308.7 1227.58   9
   2  -1  18 5359.50 859.051   9
  -2  -1 -18 4722.55 1419.70   8
   2   1  18 4460.57 907.993   9
   2  -1  19 3819.11 661.512   9
   2   1  19 3801.44 800.019   9
   2   1  20 1754.98 507.159   9
   2  -1  20 1130.43 321.728   9
   2   1  21 2605.36 489.676   9
  -2   2  23 428.356 224.243   9
  -2  -2  22 4602.48 525.413   9
  -2   2  22 5449.94 750.809   9
  -2   2  21 8345.99 1008.50   9
   2  -2 -21 10086.9 1035.36   4
  -2  -2  21 7146.21 791.586   9
  -2  -2  20 3919.87 653.061   9
  -2   2  20 4512.76 828.419   9
  -2   2  19 5816.53 1010.06   9
  -2  -2  19 5805.28 880.319   9
  -2   2  18 13680.2 1550.94   9
  -2  -2  18 11925.5 1258.67   9
  -2   2  17 43818.8 2770.72   9
  -2  -2  17 40480.5 2322.43   9
  -2   2  16 17610.4 1774.90   9
  -2  -2  16 16264.6 1469.68   9
  -2   2  16 14590.1 1199.29  11
  -2  -2  15 48819.5 2487.95   9
   2  -2 -15 49845.3 4706.36   8
  -2   2  15 53333.3 3065.47   9
  -2   2  15 47484.1 2154.46  11
  -2   2  14-54.3027 202.481  11
   2  -2 -14 411.486 718.555   8
  -2  -2  14 155.259 170.477   9
  -2   2  13 133620. 3449.67  11
  -2   2  12 1790.79 410.719  11
  -2   2  11 111626. 3007.27  11
  -2  -2  10 1436.10 515.797   1
  -2   2  10 2195.83 448.115  11
  -2  -2   9 168721. 4522.03   1
   2  -2  -8 56307.8 2183.29   2
  -2  -2   8 64968.6 2669.32   1
  -2  -2   7 121080. 3513.03   1
  -2  -2   7 119548. 1035.20  11
  -2  -2   6 330809. 5635.92   1
  -2  -2   6 313172. 1216.52  11
  -2  -2   5 45735.1 2075.17   1
  -2  -2   4 214059. 4373.98   1
  -2  -2   3 57335.3 2113.76   1
  -2  -2   2 74513.0 2300.75   1
   2   2  -2 71601.9 501.972  11
  -2   2   2 72659.7 983.125   1
  -2  -2   1 186976. 3443.27   1
   2   2  -1 186475. 1305.13  11
  -2  -2   0 71563.8 2007.84   1
   2   2   0 77498.9 1094.56  11
   2   2   1 15347.4 577.627  11
  -2  -2  -1 12832.0 812.399   1
   2   2   2 13094.7 596.823  11
   2   2   3 74441.8 1537.07  11
   2  -2   3 68795.8 1097.98  11
   2   2   4 3437.58 380.790  11
   2  -2   4 3510.86 267.067  11
   2  -2   5 79621.8 1331.52  11
   2   2   5 82990.8 1895.94  11
   2  -2   6 39206.9 995.229  11
   2   2   6 38571.1 1389.37  11
   2   2   7 178828. 3173.53  11
   2  -2   7 169442. 2228.94  11
   2  -2   8 20322.0 821.403  11
   2   2   8 18995.7 1097.28  11
   2  -2   9 2340.81 308.380  11
   2   2   9 1937.24 400.452  11
   2  -2  10 104455. 2110.44  11
   2   2  10 98524.3 2747.65  11
   2   2  11 22.3508 196.755  11
   2  -2  11 190.467 106.162  11
   2   2  12 107668. 3111.22  11
  -2  -2 -12 98770.3 6228.05   8
   2   2  13 15753.9 1240.71  11
  -2  -2 -13 15312.9 2550.44   8
  -2  -2 -14 29814.3 3658.32   8
   2   2  14 26804.5 1651.05  11
  -2  -2 -15 5817.39 1628.36   8
   2  -2  15 4693.09 796.346   9
  -2  -2 -16 42001.3 4251.85   8
   2  -2  16 36329.9 2147.60   9
  -2  -2 -17 22041.1 2942.94   8
   2  -2  17 16332.6 1377.11   9
  -2  -2 -18 56018.7 4357.21   8
   2   2  19 16553.9 1568.06   9
   2   2  20 1313.57 492.408   9
   2   2  21 15707.2 1142.44   9
  -2   3  23 2958.73 370.982   9
   2  -3 -22 562.160 183.293   4
  -2   3  22 314.334 219.085   9
   2  -3 -21 308.141 206.425   4
  -2   3  21 281.395 289.930   9
   2  -3 -20 1192.50 409.953   4
  -2   3  20 1102.56 430.029   9
  -2   3  19 976.638 445.235   9
  -2   3  18 10470.9 1252.09   9
  -2   3  17 15258.4 1570.21   9
  -2  -3  17 16223.9 1417.68   9
  -2   3  16 23695.4 1967.26   9
  -2   3  15 950.759 445.421   9
  -2   3  15 914.548 363.807  11
   2  -3 -15 651.691 566.550   8
  -2   3  14 61573.9 2543.53  11
   2  -3 -14 68917.9 4886.07   8
   2  -3 -13 2286.79 853.827   8
  -2   3  13 1013.43 348.993  11
  -2   3  12 102588. 3153.62  11
  -2   3  11 797.892 298.206  11
  -2   3  10 134636. 3446.18  11
  -2  -3  10 142391. 4720.93   1
  -2  -3   9 5273.29 928.301   1
   2  -3  -8 22239.2 1486.42   2
  -2  -3   8 23372.0 1769.10   1
  -2  -3   7 33884.7 2050.64   1
   2  -3  -7 35054.2 1893.76   2
  -2  -3   6 33620.4 1953.51   1
  -2  -3   5 24221.3 1596.83   1
  -2  -3   4 67633.2 2654.28   1
  -2  -3   3 54215.2 2283.01   1
  -2  -3   2 9532.37 906.777   1
   2   3  -2 8832.32 243.742  11
  -2  -3   1 1018.75 332.751   1
   2   3  -1 886.451 128.934  11
   2   3   0 79690.9 1411.71  11
  -2  -3   0 77874.4 2357.16   1
   2   3   1 13329.1 658.110  11
  -2  -3  -1 12088.1 913.261   1
  -2  -3  -2 182819. 3415.40   1
   2   3   2 178519. 2599.69  11
   2   3   3 21564.7 975.523  11
  -2  -3  -3 22950.4 1205.32   1
  -2  -3  -4 209603. 3687.52   1
   2   3   4 220497. 3291.72  11
   2   3   5 82822.8 2133.84  11
   2  -3   5 85355.1 2662.45   2
   2  -3   6 177558. 2165.18  11
   2  -3   6 170817. 3585.36   2
   2  -3   7 24258.6 1278.80   2
   2  -3   7 23358.7 814.166  11
   2   3   8 126712. 3072.23  11
   2  -3   8 152402. 2181.76  11
   2   3   9 12397.3 1008.33  11
   2   3  10 22917.8 1426.95  11
  -2  -3 -11 31705.5 3107.47   8
   2   3  11 31557.1 1742.66  11
  -2  -3 -12 73.9578 448.513   8
   2   3  12 2289.76 518.433  11
   2   3  13 14770.7 1251.94  11
  -2  -3 -13 15916.3 2362.86   8
   2   3  14 16495.8 1342.77  11
  -2  -3 -14 21462.9 2825.32   8
  -2  -3 -15 18043.1 2557.90   8
  -2  -3 -16 22827.5 2800.38   8
  -2  -3 -17 38194.2 3482.50   8
   2   3  18 21009.2 1793.50   9
  -2  -3 -18 20029.2 2355.66   8
   2   3  19 5942.37 875.657   9
   2   3  20 41216.0 1965.79   9
  -2  -3 -21 436.342 190.417   4
   2   3  21 501.359 236.513   9
  -2   4  22-347.297 149.437   9
  -2   4  21-16.1845 194.388   9
   2  -4 -21 35.3096 120.209   4
   2  -4 -20 632.898 306.042   4
  -2   4  20 1113.89 343.083   9
  -2   4  19 1892.62 466.156   9
   2  -4 -19 2546.45 573.299   4
  -2   4  18 260.195 276.157   9
   2  -4 -18-769.875 428.324   4
  -2   4  17 21892.8 1668.63   9
  -2   4  16-229.730 277.804   9
  -2   4  15 50480.0 2621.67   9
  -2   4  14 4453.52 795.577   9
  -2   4  14 4304.49 713.499  11
   2  -4 -14 4083.82 1147.26   8
   2  -4 -13 65026.6 4246.18   8
  -2   4  13 64713.3 2651.29  11
   2  -4 -12 66.6848 337.899   8
  -2   4  12 67.0161 226.389  11
  -2   4  11 77234.2 2830.30  11
  -2  -4  10 7073.57 1178.73   1
  -2   4  10 7728.03 894.847  11
  -2  -4   9 34779.7 2374.02   1
   2  -4  -8 26612.8 1728.29   2
  -2  -4   8 29154.0 2090.02   1
   2  -4  -7 565.971 337.111   2
  -2  -4   7 1070.78 454.854   1
  -2  -4   6 88.4775 264.505   1
   2  -4  -6 76.0615 190.158   2
  -2  -4   5 7443.74 951.954   1
   2  -4  -5 8562.09 1006.78   2
   2  -4  -4 500.898 321.493   2
  -2  -4   4 627.201 307.727   1
  -2  -4   3 91089.5 3076.81   1
  -2  -4   2 41410.5 2012.90   1
   2   4  -1 157008. 1989.86  11
  -2  -4   1 154862. 3706.99   1
  -2  -4   0 4189.60 581.325   1
   2   4   0 5883.66 454.536  11
   2   4   1 243749. 3223.30  11
  -2  -4  -1 231392. 4175.24   1
  -2  -4  -2 13920.8 1003.17   1
   2   4   2 13217.4 806.498  11
   2  -4   3 303040. 5560.73   2
   2   4   3 307849. 4043.54  11
  -2  -4  -3 310830. 4712.07   1
   2   4   4 19623.4 1073.59  11
   2  -4   4 22081.7 1503.84   2
  -2  -4  -4 21451.1 1241.73   1
   2  -4   5 308950. 5458.77   2
   2   4   5 293321. 4334.60  11
   2   4   6 851.391 275.665  11
   2  -4   6 946.078 322.494   2
   2  -4   7 184516. 4059.91   2
   2   4   7 159378. 3476.81  11
   2   4   8 2206.96 475.671  11
   2   4   9 74942.3 2568.36  11
  -2  -4 -10 679.435 448.627   8
   2   4  10 455.517 278.893  11
  -2  -4 -11 17881.6 2230.14   8
   2   4  11 17632.6 1357.18  11
  -2  -4 -12 2226.77 856.894   8
   2   4  12 1121.67 352.790  11
   2   4  13 648.343 300.216  11
  -2  -4 -13 352.702 387.450   8
  -2  -4 -14 258.260 421.469   8
  -2  -4 -15 5799.92 1336.81   8
  -2  -4 -16 472.830 533.768   8
  -2  -4 -17 9297.56 1531.82   8
   2   4  18 705.355 375.806   9
   2   4  19 39131.1 1856.20   9
  -2  -4 -20 3080.84 478.231   4
   2   4  20 2796.93 441.381   9
   2  -5 -21 1174.51 238.721   4
  -2   5  20 1253.29 261.708   9
   2  -5 -20 1564.26 341.269   4
   2  -5 -19 2306.11 502.604   4
  -2   5  19 2022.97 376.852   9
   2  -5 -18 9385.19 1039.21   4
  -2   5  18 8765.94 867.470   9
  -2   5  17 480.417 272.711   9
   2  -5 -17 424.913 428.897   4
  -2   5  16 21359.5 1497.16   9
   2  -5 -16 22250.8 1795.55   4
  -2   5  15 4316.68 706.893   9
  -2  -5  15 5051.03 857.336   6
   2  -5 -15 3896.75 815.798   4
  -2   5  14 24623.7 1667.84   9
  -2  -5  14 26303.6 1902.24   6
  -2   5  13 5160.26 764.639  11
  -2   5  13 4792.33 731.475   9
  -2   5  12 45545.1 2236.54  11
  -2  -5  11 4963.02 1075.65   3
   2  -5 -11 4560.24 1003.83   8
  -2   5  11 5281.85 788.838  11
  -2   5  10 33300.4 1879.27  11
  -2  -5   9 50303.7 3006.07   1
   2  -5  -8 39685.3 2238.58   2
  -2  -5   8 38403.6 2508.69   1
   2  -5  -7 3289.38 658.957   2
  -2  -5   7 4372.02 832.022   1
  -2  -5   6 6853.26 1008.31   1
   2  -5  -6 6147.53 917.975   2
   2  -5  -5 86016.6 3328.99   2
  -2  -5   5 86909.5 3248.10   1
  -2  -5   4-267.277 246.249   1
   2  -5  -4 543.174 288.911   2
   2  -5  -3 57544.7 2705.65   2
  -2  -5   3 55167.0 2367.07   1
   2  -5  -2 76398.0 3114.47   2
  -2  -5   2 70331.8 2507.53   1
  -2  -5   1 653.736 264.499   1
   2  -5  -1 342.827 276.796   2
  -2  -5   0 95418.3 2716.55   1
   2  -5   0 95066.3 3425.73   2
   2   5   1 13120.2 808.540  11
   2  -5   1 11001.8 1175.11   2
   2  -5   2 233349. 5296.49   2
   2   5   2 253951. 3763.81  11
   2   5   3 12689.8 894.344  11
   2  -5   3 12556.2 1225.87   2
   2   5   4 203554. 3655.05  11
   2  -5   4 200075. 4832.04   2
   2  -5   5 547.240 334.335   2
   2   5   5 654.154 248.892  11
   2  -5   6 134166. 3826.59   2
   2   5   6 111418. 2936.95  11
   2  -5   7 53982.6 2423.45   2
   2   5   7 43837.4 1903.78  11
   2   5   8 53718.4 2172.48  11
  -2  -5  -9 71382.3 3357.47   7
   2   5   9 66443.8 2498.50  11
  -2  -5 -10 48593.3 2810.87   7
   2   5  10 48087.2 2192.32  11
  -2  -5 -10 43545.2 3305.13   8
   2   5  11 2768.11 553.983  11
  -2  -5 -11 2690.09 869.513   8
   2  -5  12 9759.58 1583.63   3
  -2  -5 -12 8459.13 1529.10   8
   2  -5  13 18778.0 2121.49   3
  -2  -5 -13 17124.6 2138.62   8
  -2  -5 -14 5853.56 1234.14   8
  -2  -5 -15 30307.7 2680.76   8
  -2  -5 -16 3472.26 886.702   8
   2   5  17 4041.84 631.210   9
   2   5  18 20030.2 1215.50   9
  -2  -5 -18 20214.2 1388.44   4
  -2  -5 -19 2714.08 457.244   4
   2   5  19 2575.31 383.217   9
  -2  -5 -20 12449.4 722.465   4
   2  -6 -20 10930.0 675.933   4
   2  -6 -19 3436.74 477.107   4
   2  -6 -18 6855.43 773.310   4
   2  -6 -17 29454.4 1739.46   4
   2  -6 -16 197.374 340.849   4
  -2  -6  15 38287.2 2330.53   6
   2  -6 -15 34879.8 2170.43   4
   2  -6 -14 24527.0 1884.88   4
  -2  -6  14 22608.4 1853.96   6
   2  -6 -13 16537.6 1551.08   4
  -2  -6  13 17182.2 1648.27   6
  -2  -6  13 19048.5 2041.64   3
   2  -6 -12 13.2144 333.667   4
  -2  -6  12-1022.96 552.717   3
  -2   6  11 10460.1 1082.54  11
   2  -6 -11 9106.02 1169.15   4
  -2  -6  11 8739.80 1202.22   6
  -2  -6  11 8236.42 1407.91   3
  -2  -6  10 44659.3 3303.79   3
  -2   6  10 46441.7 2289.02  11
  -2  -6  10 42843.6 2548.18   6
   2  -6 -10 41005.0 2450.97   4
  -2  -6   9 20052.3 1742.09   6
  -2   6   9 25046.7 1678.06  11
  -2  -6   9 24648.6 2442.33   3
   2  -6  -9 25759.8 1896.23   4
  -2  -6   8 39321.9 2388.69   6
  -2  -6   8 43087.3 3219.55   3
   2  -6  -8 38727.5 2287.54   4
   2  -6  -8 39766.5 3470.60   5
  -2   6   8 44085.2 2172.67  11
   2  -6  -7 21844.1 1664.72   4
   2  -6  -7 22306.8 2536.76   5
   2  -6  -7 21726.3 1789.29   2
  -2  -6   7 18494.4 1635.19   6
  -2  -6   7 20074.6 2195.81   3
  -2  -6   7 19761.8 1755.83   1
  -2  -6   6 34562.7 2179.24   1
   2  -6  -6 36476.6 2318.72   2
   2  -6  -5 1744.21 569.464   2
  -2  -6   5 1482.29 443.573   1
   2  -6  -4 156617. 4771.98   2
  -2  -6   4 152414. 4043.77   1
   2  -6  -3 11023.2 1294.32   2
   2  -6  -2 110536. 4011.76   2
   2  -6  -1 5384.47 920.043   2
[truncated: 285,099 more chars]
