# Supplementary material for: Crystal structures and Hirshfeld surface analyses of (N-hexyl-N-methyl­dithio­carbamato-κ2 S,S′)triphenyl­tin(IV) and [N-methyl-N-(2-phenyl­ethyl)­dithio­carbamato-κ2 S,S′]tri­phenyl­tin(IV)
Source: Acta Crystallogr E Crystallogr Commun. 2018 Apr 6;74(Pt 5):630–7. doi: 10.1107/S2056989018005133 (PMC5947476; doi:10.1107/S2056989018005133)
Supplement: Supplementary file 2 [file e-74-00630-Isup2.hkl]

data_I                                                                          
_shelx_title ' exp_6490 in P1'                                                  
_shelx_refln_list_code          4                                               
_shelx_F_calc_maximum      167.12                                               
_exptl_crystal_F_000       551.94                                               
_reflns_d_resolution_high  0.7965                                               
                                                                                
loop_                                                                           
 _space_group_symop_operation_xyz                                               
 'x, y, z'                                                                      
 '-x, -y, -z'                                                                   
                                                                                
_cell_length_a     9.8590                                                       
_cell_length_b    10.4256                                                       
_cell_length_c    14.3960                                                       
_cell_angle_alpha 110.557                                                       
_cell_angle_beta   94.057                                                       
_cell_angle_gamma 110.730                                                       
                                                                                
_shelx_F_squared_multiplier     1.000                                           
                                                                                
loop_                                                                           
 _refln_index_h                                                                 
 _refln_index_k                                                                 
 _refln_index_l                                                                 
 _refln_F_squared_calc                                                          
 _refln_F_squared_meas                                                          
 _refln_F_squared_sigma                                                         
 _refln_observed_status                                                         
   1   0   0      14764.79      15085.81        90.91 o                         
   2   0   0       6457.90       6462.96       147.71 o                         
   3   0   0        129.18        195.72        24.69 o                         
   4   0   0        193.65        225.35        18.20 o                         
   5   0   0        915.56        731.88        39.49 o                         
   6   0   0       2175.11       1790.88        71.70 o                         
   7   0   0       1695.51       1521.99       117.71 o                         
   8   0   0        567.23        549.56        42.68 o                         
   9   0   0         80.38         75.68        16.29 o                         
  10   0   0         18.29          4.81         9.72 o                         
  11   0   0         65.86         48.17         9.88 o                         
 -11   1   0        359.03        403.51        29.33 o                         
 -10   1   0        718.29        621.87        40.59 o                         
  -9   1   0       2235.85       2096.71       190.47 o                         
  -8   1   0        504.11        489.20        26.26 o                         
  -7   1   0        636.17        624.07        29.15 o                         
  -6   1   0       2371.04       2106.75        75.29 o                         
  -5   1   0       3753.30       3313.50        82.47 o                         
  -4   1   0      10976.25      11207.46        70.98 o                         
  -3   1   0       6967.17       8038.59        95.64 o                         
  -2   1   0       5089.68       5683.49       440.01 o                         
  -1   1   0        127.45        156.60         5.69 o                         
   0   1   0        569.98        623.89        17.43 o                         
   1   1   0       2292.51       2738.93        46.27 o                         
   2   1   0       2119.64       2006.34       276.07 o                         
   3   1   0       3607.25       3391.66       456.17 o                         
   4   1   0        951.80        727.23        34.62 o                         
   5   1   0         55.03         68.39        13.24 o                         
   6   1   0        119.95         99.16        19.83 o                         
   7   1   0       1133.35       1066.28        73.09 o                         
   8   1   0       1742.84       1874.02        83.42 o                         
   9   1   0       1033.68       1052.16        59.14 o                         
  10   1   0         61.24         35.19        11.71 o                         
 -11   2   0          6.67         21.60        10.71 o                         
 -10   2   0        493.95        491.82        44.17 o                         
  -9   2   0        983.26        949.69        89.69 o                         
  -8   2   0       1578.56       1479.78        90.87 o                         
  -7   2   0       2681.36       2492.60        93.10 o                         
  -6   2   0        724.07        646.18        42.67 o                         
  -5   2   0        731.67        764.57        40.83 o                         
  -4   2   0       1118.97       1190.38        44.08 o                         
  -3   2   0        192.12        226.57        12.96 o                         
  -2   2   0        125.78        180.22        27.22 o                         
  -1   2   0       6141.55       6326.25        33.49 o                         
   0   2   0       9093.35       8653.39        67.13 o                         
   1   2   0        998.22        822.00        89.03 o                         
   2   2   0       3400.05       2700.08       482.48 o                         
   3   2   0       4084.94       2972.28        60.90 o                         
   4   2   0       4160.07       3137.42        77.84 o                         
   5   2   0       3885.03       3300.66        99.04 o                         
   6   2   0        803.55        867.87        32.08 o                         
   7   2   0         67.51         84.19        16.98 o                         
   8   2   0        153.48        130.44        23.59 o                         
   9   2   0        539.49        546.15        39.63 o                         
  10   2   0        619.04        609.31        31.09 o                         
 -12   3   0        262.11        288.49        20.76 o                         
 -11   3   0         50.11         64.35        15.90 o                         
 -10   3   0        159.34        126.33        17.75 o                         
  -9   3   0         36.42         16.59        12.90 o                         
  -8   3   0        600.11        560.16        28.07 o                         
  -7   3   0       3980.36       3944.92       118.12 o                         
  -6   3   0       3423.78       3632.23       101.07 o                         
  -5   3   0         65.26         61.87        13.03 o                         
  -4   3   0         53.95         71.29        11.86 o                         
  -3   3   0        278.02        280.92        33.28 o                         
  -2   3   0       1091.01       1075.33        20.42 o                         
  -1   3   0       3367.51       3463.55        41.30 o                         
   0   3   0      15679.07      14477.61       833.69 o                         
   1   3   0      10297.21       7120.25      1937.37 o                         
   2   3   0       1015.54        653.55       221.07 o                         
   3   3   0         40.36         46.91        14.87 o                         
   4   3   0        311.20        319.55        35.33 o                         
   5   3   0         43.02         67.56         8.87 o                         
   6   3   0       1405.99       1444.20        43.57 o                         
   7   3   0       2802.50       2951.78        79.03 o                         
   8   3   0        438.08        456.90        39.20 o                         
   9   3   0          1.95          6.86         8.87 o                         
 -12   4   0        505.98        562.23        30.34 o                         
 -11   4   0        397.00        449.23        43.17 o                         
 -10   4   0        582.77        637.93        71.07 o                         
  -9   4   0       1238.54       1167.22       120.84 o                         
  -8   4   0        633.07        626.29        37.92 o                         
  -7   4   0        712.34        731.40        31.02 o                         
  -6   4   0       2823.51       3007.17        92.04 o                         
  -5   4   0       6285.10       6432.36       116.36 o                         
  -4   4   0       2849.88       2694.57        64.22 o                         
  -3   4   0       2618.11       2497.76        51.15 o                         
  -2   4   0       8829.77       8730.02       207.47 o                         
  -1   4   0       1935.01       2228.70        83.77 o                         
   0   4   0       3231.49       3219.41       104.37 o                         
   1   4   0       2525.82       2619.25        63.19 o                         
   2   4   0       2059.75       2074.69        59.97 o                         
   3   4   0       1117.92       1116.78        65.82 o                         
   4   4   0        145.51        150.30         9.93 o                         
   5   4   0        118.90        100.20        11.17 o                         
   6   4   0        216.36        204.50        20.48 o                         
   7   4   0        115.38        106.13        15.14 o                         
   8   4   0        465.87        472.02        34.54 o                         
 -12   5   0         11.47         14.43         5.74 o                         
 -11   5   0        330.89        334.15        37.80 o                         
 -10   5   0        437.05        436.98        31.89 o                         
  -9   5   0       1198.15       1298.98        57.62 o                         
  -8   5   0        656.42        693.46        46.35 o                         
  -7   5   0       2154.78       2209.47       218.84 o                         
  -6   5   0        875.50        782.70        46.29 o                         
  -5   5   0         48.36         50.54        10.49 o                         
  -4   5   0        868.70        846.18        31.17 o                         
  -3   5   0       3142.38       3444.06       125.55 o                         
  -2   5   0        747.51        678.31        54.33 o                         
  -1   5   0         97.49         90.32        23.52 o                         
   0   5   0        750.87        891.97        63.88 o                         
   1   5   0          7.02         -5.83        14.94 o                         
   2   5   0       2876.62       2919.68        80.96 o                         
   3   5   0       4340.76       4261.36        56.75 o                         
   4   5   0       1149.04       1246.68        29.19 o                         
   5   5   0         28.39         24.64         8.38 o                         
   6   5   0        325.62        369.28        37.40 o                         
   7   5   0        108.67        108.91        20.29 o                         
   8   5   0         52.59         44.12         9.69 o                         
 -12   6   0        239.72        262.76        26.15 o                         
 -11   6   0         53.15         55.99        19.09 o                         
 -10   6   0          1.55         11.78         9.73 o                         
  -9   6   0         91.39        104.26        17.72 o                         
  -8   6   0        241.67        231.32        60.38 o                         
  -7   6   0       3373.90       3584.65       382.48 o                         
  -6   6   0       3396.01       3714.83       400.71 o                         
  -5   6   0        328.42        327.19        52.04 o                         
  -4   6   0        646.34        664.63        66.85 o                         
  -3   6   0        969.74        937.59        71.77 o                         
  -2   6   0       1832.82       1782.83        97.23 o                         
  -1   6   0       1945.05       2012.64       105.49 o                         
   0   6   0       4415.37       4758.38       163.24 o                         
   1   6   0       2221.94       2376.68        45.73 o                         
   2   6   0        406.01        381.62        14.61 o                         
   3   6   0         23.31         16.82         5.60 o                         
   4   6   0         66.53         76.54         9.43 o                         
   5   6   0        468.49        493.09        43.00 o                         
   6   6   0        522.58        529.06        38.40 o                         
   7   6   0        528.79        497.43        28.01 o                         
 -12   7   0        480.50        529.69        34.31 o                         
 -11   7   0        677.61        644.08        97.76 o                         
 -10   7   0        563.89        579.02        52.41 o                         
  -9   7   0        613.22        664.73        58.82 o                         
  -8   7   0         56.33         39.59        12.05 o                         
  -7   7   0        418.54        412.69        30.36 o                         
  -6   7   0       2421.36       2471.24       233.44 o                         
  -5   7   0       2173.77       2039.17        64.68 o                         
  -4   7   0       2497.62       2458.36        53.84 o                         
  -3   7   0       1591.03       1746.18        47.11 o                         
  -2   7   0        882.88        926.29        36.08 o                         
  -1   7   0        240.80        226.03        16.20 o                         
   0   7   0         27.57         16.32         6.40 o                         
   1   7   0       1390.41       1378.30        55.53 o                         
   2   7   0       2213.14       2363.69        38.66 o                         
   3   7   0        470.88        514.04        23.12 o                         
   4   7   0          4.29          9.49        11.66 o                         
   5   7   0         35.99         38.03        14.41 o                         
   6   7   0         56.70         64.60        11.39 o                         
 -11   8   0        142.71        151.73        24.72 o                         
 -10   8   0        401.67        423.25        43.42 o                         
  -9   8   0        650.18        729.53        60.00 o                         
  -8   8   0        644.81        680.63        37.15 o                         
  -7   8   0       1587.18       1673.48        64.67 o                         
  -6   8   0       1696.98       1764.34       129.86 o                         
  -5   8   0        183.87        179.59        22.29 o                         
  -4   8   0       1532.79       1549.55        47.60 o                         
  -3   8   0       1231.90       1237.55        44.69 o                         
  -2   8   0        340.01        354.25        21.02 o                         
  -1   8   0        133.97        120.58        13.53 o                         
   0   8   0        164.92        173.48        15.16 o                         
   1   8   0        112.60        116.03        10.12 o                         
   2   8   0        512.14        604.74        19.78 o                         
   3   8   0       1091.50       1245.11        61.35 o                         
   4   8   0        671.89        684.86        39.89 o                         
   5   8   0         49.23         39.87         9.22 o                         
 -11   9   0         97.91         71.74        25.60 o                         
 -10   9   0         38.27         38.99         9.57 o                         
  -9   9   0        118.10         96.88        22.12 o                         
  -8   9   0        174.06        157.85        26.34 o                         
  -7   9   0        647.93        619.38        37.20 o                         
  -6   9   0        959.65       1030.29        59.26 o                         
  -5   9   0        256.89        237.45        30.46 o                         
  -4   9   0        157.29        165.36        15.55 o                         
  -3   9   0        456.03        474.79        32.82 o                         
  -2   9   0        225.11        214.90        18.37 o                         
  -1   9   0        861.12        822.94        28.00 o                         
   0   9   0       1308.76       1369.23        43.43 o                         
   1   9   0       1317.39       1415.98        28.61 o                         
   2   9   0        251.04        265.98        27.88 o                         
   3   9   0         35.07         34.52         9.95 o                         
 -10  10   0        339.76        311.28        24.62 o                         
  -9  10   0        278.68        253.11        18.82 o                         
  -8  10   0          0.60         -2.90        11.74 o                         
  -7  10   0        122.56        139.02        16.48 o                         
  -6  10   0        467.61        424.86        27.04 o                         
  -5  10   0       1694.82       1587.03        52.22 o                         
  -4  10   0       1514.76       1461.21        70.91 o                         
  -3  10   0        564.74        452.45        40.08 o                         
  -2  10   0         30.58         17.60         6.38 o                         
  -1  10   0         34.84         20.08        14.67 o                         
   0  10   0         28.50         46.58         6.46 o                         
   1  10   0        239.83        260.42        24.32 o                         
  -9  11   0        318.74        274.54        19.80 o                         
  -8  11   0        673.55        563.27        32.29 o                         
  -7  11   0        770.19        671.08        62.69 o                         
  -6  11   0        225.56        186.67        30.01 o                         
  -5  11   0         31.61         45.61        11.88 o                         
  -4  11   0        499.08        506.39        27.41 o                         
  -3  11   0        343.82        333.41        18.28 o                         
  -2  11   0         35.73         33.42         5.53 o                         
  -1  11   0          9.80         10.22         5.19 o                         
  -6  12   0        293.55        291.69        17.82 o                         
  -5  12   0        255.81        265.77        18.00 o                         
  -4  12   0          8.85         15.74         5.45 o                         
   3 -12   1        254.70        253.76        17.01 o                         
   4 -12   1        207.03        181.59        13.62 o                         
   5 -12   1        120.24        139.92        10.09 o                         
   6 -12   1          4.87         12.65         4.37 o                         
   1 -11   1         36.16         32.28         8.08 o                         
   2 -11   1         27.54         30.62         5.44 o                         
   3 -11   1         51.08         41.70         8.97 o                         
   4 -11   1        588.71        519.06        36.72 o                         
   5 -11   1       1344.91       1287.92        57.03 o                         
   6 -11   1        424.56        448.52        22.62 o                         
   7 -11   1          8.30          6.95         6.44 o                         
   8 -11   1        153.50        116.57        16.91 o                         
   9 -11   1        359.48        291.02        22.22 o                         
  -2 -10   1        164.64        166.77        17.88 o                         
  -1 -10   1        651.75        625.87        33.21 o                         
   0 -10   1        808.80        829.81        26.05 o                         
   1 -10   1        686.74        733.70        37.55 o                         
   2 -10   1        279.85        286.28        24.19 o                         
   3 -10   1        203.32        234.11        22.75 o                         
   4 -10   1          5.23         14.43         6.77 o                         
   5 -10   1        577.95        555.50        30.35 o                         
   6 -10   1       1011.27        979.28        56.46 o                         
   7 -10   1       1193.29       1163.90        42.96 o                         
   8 -10   1        352.35        374.43        25.55 o                         
   9 -10   1         16.22         13.13         7.38 o                         
  10 -10   1         51.07         47.94         8.72 o                         
  -4  -9   1        258.76        260.42        19.77 o                         
  -3  -9   1        640.19        634.67        38.53 o                         
  -2  -9   1        762.08        865.39        34.04 o                         
  -1  -9   1        163.44        186.67        24.33 o                         
   0  -9   1        128.60        131.22        11.38 o                         
   1  -9   1        243.42        255.71        19.86 o                         
   2  -9   1        412.05        419.97        24.68 o                         
   3  -9   1       1418.92       1404.85        54.43 o                         
   4  -9   1        907.44        862.47        40.56 o                         
   5  -9   1        287.52        264.27        33.38 o                         
   6  -9   1        143.02        126.11        17.09 o                         
   7  -9   1        619.87        599.36        34.92 o                         
   8  -9   1        484.33        554.95        32.58 o                         
   9  -9   1        204.19        222.84        32.12 o                         
  10  -9   1        114.91        121.64        21.30 o                         
  11  -9   1         66.98         72.39         9.44 o                         
  -5  -8   1         20.12         10.09         8.59 o                         
  -4  -8   1         28.93         25.68        13.15 o                         
  -3  -8   1         28.53         33.56        16.65 o                         
  -2  -8   1        648.53        725.10        37.58 o                         
  -1  -8   1       1568.28       1635.60        34.68 o                         
   0  -8   1        256.83        253.40        21.11 o                         
   1  -8   1        117.19        122.53        15.26 o                         
   2  -8   1        874.05        917.20        37.42 o                         
   3  -8   1         87.40         91.49        16.41 o                         
   4  -8   1        594.05        573.61        29.18 o                         
   5  -8   1       2580.37       2565.18        58.71 o                         
   6  -8   1       2453.22       2564.75       159.11 o                         
   7  -8   1        279.12        314.51        38.60 o                         
   8  -8   1        742.58        826.34        41.09 o                         
   9  -8   1       1322.03       1544.03        86.50 o                         
  10  -8   1        569.36        611.06        52.05 o                         
  11  -8   1        749.06        809.74        51.05 o                         
  -6  -7   1        253.75        232.52        21.32 o                         
  -5  -7   1        282.40        275.11        31.01 o                         
  -4  -7   1        203.19        221.87        30.73 o                         
  -3  -7   1          0.83         -7.97         7.97 o                         
  -2  -7   1        454.90        407.71        17.76 o                         
  -1  -7   1       2468.87       2510.84        73.74 o                         
   0  -7   1       4515.27       5032.03       105.10 o                         
   1  -7   1       1495.68       1630.04        86.53 o                         
   2  -7   1        714.95        722.57        67.28 o                         
   3  -7   1        674.11        606.34        63.41 o                         
   4  -7   1          4.47         17.80        23.48 o                         
   5  -7   1       1604.69       1534.28        42.64 o                         
   6  -7   1       2853.94       2852.95        78.71 o                         
   7  -7   1       2700.41       2967.83       301.04 o                         
   8  -7   1       1843.20       2022.45       160.67 o                         
   9  -7   1         94.51         86.42        15.99 o                         
  10  -7   1          1.83          8.18         6.59 o                         
  11  -7   1         89.61         92.35        21.52 o                         
  12  -7   1        136.95        135.34        17.13 o                         
  -7  -6   1          0.73         -6.25         7.02 o                         
  -6  -6   1        181.35        164.10        25.95 o                         
  -5  -6   1       1681.17       1878.61        83.24 o                         
  -4  -6   1       2489.85       2480.53       188.39 o                         
  -3  -6   1       1011.40       1078.32        32.22 o                         
  -2  -6   1       1701.15       1781.64        37.70 o                         
  -1  -6   1       1211.64       1267.80        84.26 o                         
   0  -6   1        814.43        896.47        70.24 o                         
   1  -6   1       2741.60       2791.42       120.02 o                         
   2  -6   1        714.27        691.78        60.38 o                         
   3  -6   1        872.50        802.89        66.93 o                         
   4  -6   1       3034.06       3096.97       137.50 o                         
   5  -6   1        903.43        884.55        79.76 o                         
   6  -6   1          7.48         16.35         9.65 o                         
   7  -6   1        849.62        872.19        86.00 o                         
   8  -6   1       1038.17       1042.69       115.82 o                         
   9  -6   1        787.86        903.12        47.53 o                         
  10  -6   1        117.37        108.93        17.18 o                         
  11  -6   1        137.71        116.81        22.94 o                         
  12  -6   1          3.18          8.52         7.00 o                         
  -8  -5   1        951.23        927.19        40.89 o                         
  -7  -5   1        529.20        580.49        42.36 o                         
  -6  -5   1         90.78        106.91        22.31 o                         
  -5  -5   1         96.57         95.87        13.43 o                         
  -4  -5   1         87.23         87.65        11.09 o                         
  -3  -5   1         24.41         33.16         7.84 o                         
  -2  -5   1       2944.02       3163.00        82.56 o                         
  -1  -5   1       5111.43       5171.41       151.64 o                         
   0  -5   1       1190.30       1199.20        72.24 o                         
   1  -5   1         62.44         73.20        20.92 o                         
   2  -5   1       1250.82       1327.88        75.14 o                         
   3  -5   1       2506.28       2560.97        51.19 o                         
   4  -5   1       1261.48       1085.74        42.85 o                         
   5  -5   1       3065.69       2952.87        80.90 o                         
   6  -5   1       1192.92       1156.48        58.08 o                         
   7  -5   1        402.95        372.68        29.41 o                         
   8  -5   1        413.67        404.34        39.91 o                         
   9  -5   1       1508.21       1632.33        62.07 o                         
  10  -5   1        689.20        771.02        41.43 o                         
  11  -5   1        784.99        803.83        48.14 o                         
  -9  -4   1          8.23          2.25         5.65 o                         
  -8  -4   1         46.92         42.74        15.25 o                         
  -7  -4   1        445.93        492.96        43.96 o                         
  -6  -4   1       1055.35       1077.08        44.85 o                         
  -5  -4   1        117.88        114.64        11.20 o                         
  -4  -4   1         53.45         59.88        13.40 o                         
  -3  -4   1          0.07        -12.10        12.10 o                         
  -2  -4   1         17.78         19.67         9.35 o                         
  -1  -4   1       4230.56       4265.78        78.19 o                         
   0  -4   1      11191.42      11747.69       191.30 o                         
   1  -4   1       7213.53       7275.57       148.13 o                         
   2  -4   1       2094.15       2000.32        37.71 o                         
   3  -4   1         39.95         49.79         8.79 o                         
   4  -4   1         62.29         53.00        10.78 o                         
   5  -4   1        531.06        501.16        34.14 o                         
   6  -4   1       6418.65       6406.52       137.21 o                         
   7  -4   1       6311.89       7130.73       956.49 o                         
   8  -4   1       1189.67       1241.72        77.83 o                         
   9  -4   1         82.44         85.00        15.57 o                         
  10  -4   1         26.00         42.45        15.98 o                         
  11  -4   1         10.23          0.86         8.40 o                         
  12  -4   1        161.71        179.94        16.26 o                         
  -9  -3   1        188.33        178.24        21.53 o                         
  -8  -3   1        445.53        451.96        40.83 o                         
  -7  -3   1         95.37        112.46        24.78 o                         
  -6  -3   1        859.23        930.07        34.84 o                         
  -5  -3   1       3916.82       4018.03        86.14 o                         
  -4  -3   1       4165.01       4293.82       123.01 o                         
  -3  -3   1       3527.79       3255.17       280.49 o                         
  -2  -3   1       4593.43       4335.78       307.84 o                         
  -1  -3   1         11.19         12.78         8.49 o                         
   0  -3   1        938.35       1015.99        47.62 o                         
   1  -3   1        523.67        544.13        18.17 o                         
   2  -3   1       7892.29       7132.36        76.67 o                         
   3  -3   1       6510.76       6397.85        88.88 o                         
   4  -3   1        726.50        737.93        35.73 o                         
   5  -3   1        522.99        552.18        35.92 o                         
   6  -3   1         27.90         32.58        13.08 o                         
   7  -3   1        362.55        373.98        37.23 o                         
   8  -3   1       1908.69       1906.16       155.14 o                         
   9  -3   1        800.69        798.41        65.69 o                         
  10  -3   1        166.14        159.69        19.92 o                         
  11  -3   1          1.93          1.94        10.76 o                         
 -10  -2   1         80.79         73.59        13.86 o                         
  -9  -2   1        875.13        928.79        53.47 o                         
  -8  -2   1       1871.51       2028.43        86.82 o                         
  -7  -2   1       2496.19       2716.27       100.68 o                         
  -6  -2   1        904.78        918.90        45.96 o                         
  -5  -2   1         51.94         44.38        13.82 o                         
  -4  -2   1       1076.85       1084.62        36.05 o                         
  -3  -2   1        753.63        695.71        33.78 o                         
  -2  -2   1        914.10        915.15        27.92 o                         
  -1  -2   1       6959.49       6747.48       100.90 o                         
   0  -2   1       1172.00       1234.00        42.47 o                         
   1  -2   1        381.00        394.06        14.19 o                         
   2  -2   1         64.26         64.67         8.23 o                         
   3  -2   1       1812.76       1649.10        44.66 o                         
   4  -2   1       1610.67       1625.79        51.72 o                         
   5  -2   1       1286.21       1253.61        51.72 o                         
   6  -2   1       2761.24       2329.21        79.93 o                         
   7  -2   1        672.77        616.05        47.00 o                         
   8  -2   1        912.05        821.56        52.99 o                         
   9  -2   1       2899.75       2751.19       301.37 o                         
  10  -2   1        806.38        660.28        45.20 o                         
  11  -2   1        442.77        499.98        34.03 o                         
 -10  -1   1         39.84         36.35        13.74 o                         
  -9  -1   1          4.10          0.88        13.62 o                         
  -8  -1   1        122.59        138.25        21.08 o                         
  -7  -1   1       1422.76       1470.09        73.18 o                         
  -6  -1   1       1142.29       1038.39        60.07 o                         
  -5  -1   1        313.73        307.61        18.37 o                         
  -4  -1   1         69.86         82.38         9.31 o                         
  -3  -1   1         38.30         29.53         9.43 o                         
  -2  -1   1       2987.62       3296.86        43.91 o                         
  -1  -1   1       8891.34       8891.59       107.65 o                         
   0  -1   1      21980.89      21120.30        63.48 o                         
   1  -1   1       7999.50       7045.92        57.14 o                         
   2  -1   1       2643.38       2646.53        45.74 o                         
   3  -1   1       2659.66       2574.28        54.25 o                         
   4  -1   1       2387.12       2212.11        58.34 o                         
   5  -1   1         56.91         32.47         9.20 o                         
   6  -1   1       3177.77       2435.07        80.94 o                         
   7  -1   1       5287.71       4109.08       121.64 o                         
   8  -1   1       1643.56       1463.85        69.79 o                         
   9  -1   1         71.15         74.04        17.32 o                         
  10  -1   1         17.23          8.71         7.29 o                         
  11  -1   1         79.40         69.57        12.64 o                         
 -11   0   1        495.90        508.03        30.30 o                         
 -10   0   1        219.02        243.97        29.01 o                         
  -9   0   1        272.32        216.07        26.35 o                         
  -8   0   1        286.24        272.80        19.85 o                         
  -7   0   1        151.81        139.74        14.28 o                         
  -6   0   1       2655.78       2512.91        85.86 o                         
  -5   0   1       5677.69       5722.10        84.28 o                         
  -4   0   1       9823.67       9896.04       449.43 o                         
  -3   0   1       4252.69       4080.03        75.71 o                         
  -2   0   1       8968.65       9693.14        87.68 o                         
  -1   0   1       1086.88       1216.47        24.76 o                         
   1   0   1       7540.46       6674.12        55.39 o                         
   2   0   1      27928.48      23558.63       134.06 o                         
   3   0   1       4091.55       3339.60        60.79 o                         
   4   0   1        808.69        530.67        28.91 o                         
   5   0   1         35.78         12.97         8.67 o                         
   6   0   1         25.25         21.60        11.41 o                         
   7   0   1        260.96        263.87        26.23 o                         
   8   0   1        916.50        849.96        50.80 o                         
   9   0   1       1013.83        941.60        84.18 o                         
  10   0   1         68.94         90.45        17.62 o                         
  11   0   1          0.77          6.93         6.02 o                         
 -11   1   1        111.80        155.54        20.44 o                         
 -10   1   1        482.66        514.02        48.66 o                         
  -9   1   1       1095.53        998.63       159.65 o                         
  -8   1   1       2612.41       2574.04       148.34 o                         
  -7   1   1       4542.84       4402.31       172.71 o                         
  -6   1   1       2964.81       3055.37        92.46 o                         
  -5   1   1         41.78         37.71         6.45 o                         
  -4   1   1       2184.55       1984.35        61.55 o                         
  -3   1   1       9847.29       9564.67       108.85 o                         
  -2   1   1       5807.09       6073.73        69.49 o                         
  -1   1   1       2542.72       2682.98        40.61 o                         
   0   1   1       3893.06       3846.16        38.63 o                         
   1   1   1        604.17        492.55        15.71 o                         
   2   1   1       2587.03       2017.94        40.15 o                         
   3   1   1       7837.23       5504.88        80.19 o                         
   4   1   1       1291.07        816.94        37.11 o                         
   5   1   1        446.28        315.79        28.31 o                         
   6   1   1        761.68        675.32        78.77 o                         
   7   1   1        170.58        169.49        23.95 o                         
   8   1   1        248.47        243.18        20.14 o                         
   9   1   1       1163.81       1144.21        59.04 o                         
  10   1   1        964.49        972.00        43.18 o                         
 -12   2   1        440.69        395.20        22.49 o                         
 -11   2   1        623.49        636.45        45.79 o                         
 -10   2   1        266.23        264.83        39.85 o                         
  -9   2   1          0.72          9.72        24.70 o                         
  -8   2   1        353.07        323.25        21.71 o                         
  -7   2   1        914.77       1008.19        59.51 o                         
  -6   2   1       2440.86       2565.87        85.01 o                         
  -5   2   1       2755.92       3220.70        84.62 o                         
  -4   2   1         49.60         68.04        16.56 o                         
  -3   2   1       2327.44       2455.97        55.06 o                         
  -2   2   1        221.43        258.87        15.62 o                         
  -1   2   1       9389.61       9308.83       515.92 o                         
   0   2   1      18163.10      17161.40       441.27 o                         
   1   2   1       6471.51       5467.10       685.03 o                         
   2   2   1       1294.20        985.34       211.05 o                         
   3   2   1         47.72         32.11         7.75 o                         
   4   2   1       1635.52       1006.90        45.76 o                         
   5   2   1        767.12        770.02        56.31 o                         
   6   2   1       1663.72       1637.97        44.82 o                         
   7   2   1       3433.61       3490.88        83.33 o                         
   8   2   1       1111.50       1144.65        42.51 o                         
   9   2   1         69.22         88.05        17.62 o                         
 -12   3   1        471.20        561.33        29.90 o                         
 -11   3   1        352.00        378.67        39.07 o                         
 -10   3   1        380.02        361.89        38.67 o                         
  -9   3   1        240.32        236.79        25.15 o                         
  -8   3   1        381.00        352.27        22.95 o                         
  -7   3   1        190.85        199.93        28.20 o                         
  -6   3   1       2012.52       2010.83        76.03 o                         
  -5   3   1       6905.57       7956.25       132.02 o                         
  -4   3   1       8737.87       9766.22       746.69 o                         
  -3   3   1       2064.62       2299.45       161.66 o                         
  -2   3   1       3891.23       4408.82       190.43 o                         
  -1   3   1       4580.62       4976.96       272.13 o                         
   0   3   1       1000.20       1051.51        26.40 o                         
   1   3   1       5004.41       4630.27       186.40 o                         
   2   3   1       7650.47       7608.19       120.27 o                         
   3   3   1       3733.99       3973.10       110.73 o                         
   4   3   1        657.53        631.66        50.34 o                         
   5   3   1        221.84        230.28        14.34 o                         
   6   3   1         81.20         80.28        14.35 o                         
   7   3   1         73.17         73.58        14.14 o                         
   8   3   1        455.45        455.42        24.89 o                         
   9   3   1        471.64        433.65        27.45 o                         
 -12   4   1         19.28         25.44         9.07 o                         
 -11   4   1        300.60        312.12        38.95 o                         
 -10   4   1        932.05        938.36        46.02 o                         
  -9   4   1       2336.40       2377.49       143.29 o                         
  -8   4   1       1491.08       1570.98        84.18 o                         
  -7   4   1       1567.01       1637.77        89.14 o                         
  -6   4   1       1905.66       1975.30        73.49 o                         
  -5   4   1        592.63        697.79        38.28 o                         
  -4   4   1        447.34        425.30        23.70 o                         
  -3   4   1       3303.01       3449.20        91.66 o                         
  -2   4   1         66.01         82.34         9.10 o                         
  -1   4   1       4118.32       4725.44       355.46 o                         
   0   4   1       9864.32       9675.78       582.96 o                         
   1   4   1        394.56        480.19        28.17 o                         
   2   4   1       1923.94       1961.72        91.23 o                         
   3   4   1       3391.89       3412.05       116.09 o                         
   4   4   1       2531.49       2649.07        49.58 o                         
   5   4   1         32.00         46.16         9.99 o                         
   6   4   1          9.33          9.39         7.40 o                         
   7   4   1         17.98          4.90         5.48 o                         
   8   4   1          9.63         12.47         8.89 o                         
 -12   5   1        808.11        844.46        47.71 o                         
 -11   5   1        551.81        615.04        51.95 o                         
 -10   5   1         51.02         57.84        15.47 o                         
  -9   5   1         31.48         11.01        20.42 o                         
  -8   5   1         31.14         23.36        19.07 o                         
  -7   5   1       1693.97       1729.03        93.85 o                         
  -6   5   1       1521.56       1455.19        60.43 o                         
  -5   5   1       2490.53       2474.65        59.75 o                         
  -4   5   1          9.98         11.06        17.90 o                         
  -3   5   1       2206.57       2244.22       127.28 o                         
  -2   5   1       1103.30       1063.49        68.44 o                         
  -1   5   1       1511.57       1557.63        83.44 o                         
   0   5   1       3934.75       3949.99       135.65 o                         
   1   5   1       1201.62       1168.06        75.98 o                         
   2   5   1        340.03        347.75        19.94 o                         
   3   5   1         66.02         64.09         6.50 o                         
   4   5   1        249.35        264.39        15.08 o                         
   5   5   1        561.47        575.49        27.02 o                         
   6   5   1        933.00        842.51        37.45 o                         
   7   5   1        681.85        673.82        38.54 o                         
 -12   6   1        167.60        177.54        22.96 o                         
 -11   6   1        316.57        373.68        40.07 o                         
 -10   6   1        517.57        620.43        55.88 o                         
  -9   6   1        398.35        397.17        35.20 o                         
  -8   6   1         19.42         15.75         9.87 o                         
  -7   6   1        153.43        140.36        25.39 o                         
  -6   6   1       2414.76       2588.91       206.26 o                         
  -5   6   1       4300.76       4115.37       171.74 o                         
  -4   6   1       3230.16       3071.25       137.19 o                         
  -3   6   1        863.06        795.13        68.02 o                         
  -2   6   1        229.19        266.66        41.42 o                         
  -1   6   1         40.46         75.69        25.04 o                         
   0   6   1        153.75        157.31        33.88 o                         
   1   6   1        744.68        813.44        22.51 o                         
   2   6   1       2309.75       2299.17        37.12 o                         
   3   6   1       1900.23       2030.38        40.40 o                         
   4   6   1        243.74        235.25        14.54 o                         
   5   6   1          4.57        -15.15        15.15 o                         
   6   6   1          2.51         -1.00         8.16 o                         
 -12   7   1          8.33         25.85         9.88 o                         
 -11   7   1        204.04        170.23        19.79 o                         
 -10   7   1        752.13        800.39        60.85 o                         
  -9   7   1        798.61        894.08        66.99 o                         
  -8   7   1       1281.25       1433.87        84.63 o                         
  -7   7   1       2014.89       2093.48       110.20 o                         
  -6   7   1       1111.52       1042.79        62.14 o                         
  -5   7   1          0.70         -2.14        13.41 o                         
  -4   7   1        830.11        809.56        31.77 o                         
  -3   7   1       1787.59       1790.69        41.41 o                         
  -2   7   1        992.65       1073.25        36.18 o                         
  -1   7   1        229.78        254.78        17.36 o                         
   0   7   1        621.14        604.01        29.20 o                         
   1   7   1        133.00        124.54        15.50 o                         
   2   7   1        182.46        189.59        12.55 o                         
   3   7   1       1046.62       1064.88        43.85 o                         
   4   7   1        523.16        540.12        40.54 o                         
   5   7   1         35.85         33.88        12.46 o                         
 -11   8   1        410.94        391.78        61.76 o                         
 -10   8   1          7.43         11.28        10.94 o                         
  -9   8   1         82.63         24.91        15.80 o                         
  -8   8   1         99.15        102.77        24.08 o                         
  -7   8   1        194.64        183.06        19.31 o                         
  -6   8   1        578.25        559.72        43.02 o                         
  -5   8   1       1105.80       1062.41        62.42 o                         
  -4   8   1        171.09        157.32        18.03 o                         
  -3   8   1        747.46        733.50        35.59 o                         
  -2   8   1        419.14        381.97        23.30 o                         
  -1   8   1        927.75        891.14        85.35 o                         
   0   8   1       1102.84       1116.73        52.35 o                         
   1   8   1        590.92        600.79        19.55 o                         
   2   8   1        191.16        181.15        15.81 o                         
   3   8   1         82.05         83.65        18.45 o                         
   4   8   1        566.07        547.07        32.08 o                         
 -10   9   1        333.68        306.80        20.78 o                         
  -9   9   1        128.29        107.14        15.66 o                         
  -8   9   1         66.97         52.99        16.63 o                         
  -7   9   1        378.31        362.26        34.70 o                         
  -6   9   1        558.64        544.95        43.37 o                         
  -5   9   1       1409.43       1420.10        52.63 o                         
  -4   9   1       1178.83       1146.15        45.85 o                         
  -3   9   1        812.01        720.91        73.89 o                         
  -2   9   1         59.06         31.07        10.09 o                         
  -1   9   1         21.09         30.26         9.18 o                         
   0   9   1        165.66        182.74        11.95 o                         
   1   9   1        492.37        537.30        19.15 o                         
   2   9   1        598.28        615.34        37.15 o                         
   3   9   1        574.60        553.93        28.35 o                         
 -10  10   1        553.40        482.43        28.06 o                         
  -9  10   1        821.76        757.67        44.22 o                         
  -8  10   1        466.14        417.48        37.40 o                         
  -7  10   1        702.59        661.42        31.77 o                         
  -6  10   1        413.59        389.96        25.27 o                         
  -5  10   1          0.43          3.82         6.28 o                         
  -4  10   1        511.15        471.08        39.95 o                         
  -3  10   1        839.37        821.72        44.55 o                         
  -2  10   1        286.55        339.51        29.54 o                         
  -1  10   1        100.33         95.20        12.05 o                         
   0  10   1         61.30         59.44        10.07 o                         
  -8  11   1         63.49         54.43         6.49 o                         
  -7  11   1        187.09        154.61        15.84 o                         
  -6  11   1        399.90        381.51        28.02 o                         
  -5  11   1        259.21        246.40        23.35 o                         
  -4  11   1          3.67          8.85         5.24 o                         
  -3  11   1        113.22        134.85        16.47 o                         
  -2  11   1        213.61        226.26        11.56 o                         
   3 -12   2         12.89         10.03         5.69 o                         
   4 -12   2        110.43        113.75         9.73 o                         
   5 -12   2        295.67        303.74        22.36 o                         
   6 -12   2        275.33        248.73        20.28 o                         
   7 -12   2         55.35         53.41        10.24 o                         
   1 -11   2        308.78        288.65        13.45 o                         
   2 -11   2        119.20        117.38        10.33 o                         
   3 -11   2          7.49          3.38         6.22 o                         
   4 -11   2          5.41        -11.92        11.92 o                         
   5 -11   2        182.87        165.55        23.14 o                         
   6 -11   2        921.03        840.82        32.19 o                         
   7 -11   2       1340.15       1280.75       141.79 o                         
   8 -11   2        455.35        420.77        30.80 o                         
   9 -11   2        275.38        225.83        16.53 o                         
  -3 -10   2        241.76        240.02        17.82 o                         
  -2 -10   2        423.89        419.19        37.06 o                         
  -1 -10   2         94.96        105.56        12.89 o                         
   0 -10   2          9.10          7.92         5.31 o                         
   1 -10   2        490.18        492.50        19.70 o                         
   2 -10   2       1397.08       1402.21        51.04 o                         
   3 -10   2       1810.59       1797.49        57.61 o                         
   4 -10   2        519.66        584.26        32.71 o                         
   5 -10   2        317.62        344.56        35.57 o                         
   6 -10   2         22.11         29.54        10.76 o                         
   7 -10   2        418.36        421.58        27.30 o                         
   8 -10   2        425.72        468.05        27.18 o                         
   9 -10   2         43.95         40.96        14.60 o                         
  10 -10   2         21.39         15.49         8.43 o                         
  -4  -9   2         17.99          6.78         7.10 o                         
  -3  -9   2         18.29         12.91         9.64 o                         
  -2  -9   2        439.51        442.02        26.17 o                         
  -1  -9   2       1537.56       1632.53        53.99 o                         
   0  -9   2        699.27        727.43        28.64 o                         
   1  -9   2         68.12         85.34        15.24 o                         
   2  -9   2        197.16        178.61        20.42 o                         
   3  -9   2         83.90         81.70        14.43 o                         
   4  -9   2        259.56        249.65        22.82 o                         
   5  -9   2        714.26        740.57        36.08 o                         
   6  -9   2        760.58        767.93        52.43 o                         
   7  -9   2        155.67        129.46        18.08 o                         
   8  -9   2        609.01        687.66        36.41 o                         
   9  -9   2        588.97        670.68        54.73 o                         
  10  -9   2        199.74        217.24        29.74 o                         
  11  -9   2        492.67        499.87        59.43 o                         
  -5  -8   2        216.56        203.57        21.28 o                         
  -4  -8   2         27.30         29.11        14.78 o                         
  -3  -8   2         13.55          4.13        17.41 o                         
  -2  -8   2         73.53         52.61        11.94 o                         
  -1  -8   2        520.57        534.32        34.14 o                         
   0  -8   2       1104.47       1251.99        44.40 o                         
   1  -8   2        829.06        928.46        37.85 o                         
   2  -8   2        916.83        982.26        37.74 o                         
   3  -8   2        145.35        129.18        19.28 o                         
   4  -8   2        976.15       1064.17        38.64 o                         
   5  -8   2        675.96        710.82        31.61 o                         
   6  -8   2       1551.19       1525.95        60.90 o                         
   7  -8   2       4230.81       4908.28       619.15 o                         
   8  -8   2       2078.83       2426.55       172.68 o                         
   9  -8   2         64.82         86.34        25.93 o                         
  10  -8   2         15.32          7.56        12.85 o                         
  11  -8   2        173.28        182.95        24.82 o                         
  -6  -7   2        188.71        189.37        22.15 o                         
  -5  -7   2       1167.01       1260.97        62.98 o                         
  -4  -7   2       1139.30       1270.07        68.25 o                         
  -3  -7   2        755.48        859.38        40.78 o                         
  -2  -7   2        712.78        765.96        34.40 o                         
  -1  -7   2        125.95        121.98        15.48 o                         
   0  -7   2        123.99        115.87        13.84 o                         
   1  -7   2       2437.38       2484.05       123.79 o                         
   2  -7   2       5972.29       5721.01       184.63 o                         
   3  -7   2       2017.99       1950.51       109.17 o                         
   4  -7   2       2002.44       1988.13       116.12 o                         
   5  -7   2       1696.50       1710.26        60.33 o                         
   6  -7   2        240.93        242.63        18.88 o                         
   7  -7   2        780.55        863.28       143.50 o                         
   8  -7   2       1413.29       1526.35       106.49 o                         
   9  -7   2        723.49        784.28        66.26 o                         
  10  -7   2        273.25        312.16        25.53 o                         
  11  -7   2         30.18         39.07        15.02 o                         
  -7  -6   2       1139.88       1195.06        51.45 o                         
  -6  -6   2        559.88        555.43        43.86 o                         
  -5  -6   2         10.19          9.58        13.37 o                         
  -4  -6   2        178.58        177.80        29.67 o                         
  -3  -6   2        751.99        796.28        32.80 o                         
  -2  -6   2       3115.84       3374.59        67.99 o                         
  -1  -6   2       3035.51       3213.12       131.13 o                         
   0  -6   2       1841.43       1751.93        95.83 o                         
   1  -6   2        141.39        120.34        26.42 o                         
   2  -6   2        430.03        409.36        45.50 o                         
   3  -6   2        505.58        584.38        56.58 o                         
   4  -6   2        251.26        290.40        46.36 o                         
   5  -6   2       1472.34       1427.96        60.72 o                         
   6  -6   2       1376.71       1306.68        64.37 o                         
   7  -6   2        485.79        486.42        53.28 o                         
   8  -6   2        342.14        384.09        35.72 o                         
   9  -6   2       1750.93       1870.40       183.35 o                         
  10  -6   2        671.85        714.11        49.48 o                         
  11  -6   2        643.05        645.14        32.09 o                         
  -8  -5   2        100.11         83.39        16.11 o                         
  -7  -5   2        392.53        382.02        37.18 o                         
  -6  -5   2       1260.67       1382.62        71.90 o                         
  -5  -5   2        570.31        629.48        35.26 o                         
  -4  -5   2         25.89         33.35         7.85 o                         
  -3  -5   2         11.29         11.10        16.63 o                         
  -2  -5   2        132.43        135.50        18.86 o                         
  -1  -5   2         52.14         35.85        16.98 o                         
   0  -5   2       4758.60       5042.26       142.36 o                         
   1  -5   2       8613.10       8750.51       182.91 o                         
   2  -5   2       1593.74       1634.29        38.47 o                         
   3  -5   2         12.85         25.81         6.48 o                         
   4  -5   2       1084.64       1064.59        46.39 o                         
   5  -5   2       2669.04       2617.01        81.85 o                         
   6  -5   2       3578.69       3297.58       102.76 o                         
   7  -5   2       4842.11       5376.66       958.54 o                         
   8  -5   2       1230.27       1283.97       179.49 o                         
   9  -5   2        450.13        479.19        34.02 o                         
  10  -5   2          0.77         -8.66         8.66 o                         
  11  -5   2        147.34        151.17        16.90 o                         
  -9  -4   2         49.46         60.07        11.94 o                         
  -8  -4   2        140.73        146.96        23.30 o                         
  -7  -4   2         73.31         68.18        20.23 o                         
  -6  -4   2         19.46         29.24        12.51 o                         
  -5  -4   2       3167.15       3238.65        66.44 o                         
  -4  -4   2       4420.67       4349.16       135.45 o                         
  -3  -4   2       1091.14       1176.24        46.64 o                         
  -2  -4   2       3395.53       3587.31        75.06 o                         
  -1  -4   2        429.28        339.24        30.60 o                         
   0  -4   2       1504.77       1705.44        71.42 o                         
   1  -4   2       7460.98       7563.06       152.03 o                         
   2  -4   2      13036.36      12611.02       125.22 o                         
   3  -4   2       5797.09       5545.21        91.29 o                         
   4  -4   2        877.88        867.24        41.54 o                         
   5  -4   2       1645.50       1627.57        63.94 o                         
   6  -4   2        740.81        659.16        46.84 o                         
   7  -4   2         18.96         17.25        11.53 o                         
   8  -4   2       2511.71       2692.58       392.45 o                         
   9  -4   2       1660.98       1809.98        78.09 o                         
  10  -4   2        477.46        510.41        32.71 o                         
  11  -4   2         59.93         53.74        10.76 o                         
 -10  -3   2         36.32         29.55         7.05 o                         
  -9  -3   2        392.53        448.09        35.12 o                         
  -8  -3   2       1138.72       1227.14        66.37 o                         
  -7  -3   2       2069.37       2166.01        90.94 o                         
  -6  -3   2       2110.02       2144.31        67.60 o                         
  -5  -3   2          2.01         -7.13         7.13 o                         
  -4  -3   2       1223.79       1344.17       106.53 o                         
  -3  -3   2       3769.22       4055.60       142.35 o                         
  -2  -3   2       2114.75       2148.28        64.77 o                         
  -1  -3   2       6072.30       5630.92       104.99 o                         
   0  -3   2       9290.03       8116.98       807.71 o                         
   1  -3   2        874.31        923.50        21.45 o                         
   2  -3   2        573.72        502.98        23.46 o                         
   3  -3   2        211.96        248.53        19.49 o                         
   4  -3   2       2187.12       2202.09        64.47 o                         
   5  -3   2       4764.13       4635.71       105.04 o                         
   6  -3   2       1379.70       1238.14        61.50 o                         
   7  -3   2         19.96         20.11         8.21 o                         
   8  -3   2        329.08        277.11        42.56 o                         
   9  -3   2        857.71        907.16       108.17 o                         
  10  -3   2       1047.29       1129.59        62.38 o                         
  11  -3   2        531.97        533.46        52.91 o                         
 -10  -2   2        109.30         80.40        15.09 o                         
  -9  -2   2         44.15         40.90        16.08 o                         
  -8  -2   2         24.42         23.93        15.22 o                         
  -7  -2   2        647.55        674.01        39.88 o                         
  -6  -2   2       1200.25       1337.23        75.08 o                         
  -5  -2   2       3356.19       3445.48       317.87 o                         
  -4  -2   2        604.28        665.51        38.40 o                         
  -3  -2   2         17.00          7.85         8.28 o                         
  -2  -2   2         74.30         87.12         6.19 o                         
  -1  -2   2        702.58        664.54        15.98 o                         
   0  -2   2       8121.57       8210.99        91.86 o                         
   1  -2   2       8640.34       7897.74        51.07 o                         
   2  -2   2         92.59         87.88        10.42 o                         
   3  -2   2       1137.75       1234.01        41.19 o                         
   4  -2   2       2277.04       2036.82        60.25 o                         
   5  -2   2       1353.30       1075.98        49.27 o                         
   6  -2   2       1655.47       1375.99        62.94 o                         
   7  -2   2       3204.28       2554.06        95.94 o                         
   8  -2   2       2897.83       2419.69       104.82 o                         
   9  -2   2        262.68        263.80        31.08 o                         
  10  -2   2         30.46         38.57        14.47 o                         
  11  -2   2        271.35        258.69        22.77 o                         
 -11  -1   2        388.13        383.62        23.00 o                         
 -10  -1   2        161.86        164.00        22.62 o                         
  -9  -1   2        176.73        184.47        28.21 o                         
  -8  -1   2         86.48         88.28        14.53 o                         
  -7  -1   2          2.16         11.27        13.30 o                         
  -6  -1   2       1107.57       1207.12        65.58 o                         
  -5  -1   2       5292.57       5361.29       303.87 o                         
  -4  -1   2       4106.42       4399.98        84.68 o                         
  -3  -1   2         68.53         63.47        10.72 o                         
  -2  -1   2        610.39        590.66        23.25 o                         
  -1  -1   2       2543.28       2537.83        23.48 o                         
   0  -1   2        174.99        180.16         8.88 o                         
   1  -1   2       2535.15       2389.37        42.80 o                         
   2  -1   2      25301.36      20841.87       141.97 o                         
   3  -1   2       7428.88       6085.01        88.22 o                         
   4  -1   2       3863.41       3172.20        72.69 o                         
   5  -1   2       1129.35        941.13        45.44 o                         
   6  -1   2          5.08          1.29         7.35 o                         
   7  -1   2        319.78        311.29        39.64 o                         
   8  -1   2        936.87        972.40       108.58 o                         
   9  -1   2        964.60        912.16        52.32 o                         
  10  -1   2        240.81        238.37        19.63 o                         
  11  -1   2         28.11         36.23         8.62 o                         
 -11   0   2        218.47        202.93        21.36 o                         
 -10   0   2        781.55        852.18        52.10 o                         
  -9   0   2       1014.20       1030.22        74.08 o                         
  -8   0   2        971.08        963.16        44.65 o                         
  -7   0   2       2682.65       2676.70        57.97 o                         
  -6   0   2       3089.03       3285.18       101.23 o                         
  -5   0   2        348.94        374.82        38.71 o                         
  -4   0   2       2416.85       2565.51        70.29 o                         
  -3   0   2        629.45        696.55        30.26 o                         
  -2   0   2      18340.33      18166.27       134.23 o                         
  -1   0   2       5997.38       5937.11        72.19 o                         
   0   0   2       1254.51       1432.62        20.69 o                         
   1   0   2       3184.49       2771.39        45.93 o                         
   2   0   2        896.50        741.52        27.36 o                         
   3   0   2       5349.31       3887.27        70.47 o                         
   4   0   2       3744.08       2641.11        66.67 o                         
   5   0   2        402.79        234.53        23.69 o                         
   6   0   2        397.77        252.85        28.86 o                         
   7   0   2        103.05         71.98        28.38 o                         
   8   0   2        209.02        193.65        14.65 o                         
   9   0   2        620.81        550.92        71.74 o                         
  10   0   2        610.12        631.79        37.20 o                         
 -11   1   2        623.26        708.96        41.23 o                         
 -10   1   2         65.75         85.85        21.18 o                         
  -9   1   2         22.16         11.14         8.99 o                         
  -8   1   2         51.99         65.05        12.57 o                         
  -7   1   2        774.20        802.41        38.23 o                         
  -6   1   2       3531.81       3927.06       108.25 o                         
  -5   1   2       8560.78       8654.11       149.51 o                         
  -4   1   2       3334.04       3801.97        82.53 o                         
  -3   1   2       2100.56       2345.13        55.56 o                         
  -2   1   2       3204.56       3409.95        61.89 o                         
  -1   1   2      14664.73      14010.23       621.84 o                         
   0   1   2       1596.28       1557.79        29.53 o                         
   1   1   2        892.60        718.30        25.01 o                         
   2   1   2        648.19        507.91        23.41 o                         
   3   1   2       1338.61        969.11        37.10 o                         
   4   1   2       1353.55        792.92        39.53 o                         
   5   1   2       1032.20        571.90        39.60 o                         
   6   1   2       1301.49       1181.52       196.81 o                         
   7   1   2       2400.45       2456.55        64.63 o                         
   8   1   2       1325.35       1406.03        73.52 o                         
   9   1   2        157.78        166.33        22.37 o                         
  10   1   2         96.04         83.04        12.39 o                         
 -12   2   2        213.39        225.50        18.16 o                         
 -11   2   2        441.68        508.49        44.13 o                         
 -10   2   2        475.90        513.97        52.27 o                         
  -9   2   2        387.63        367.47        70.21 o                         
  -8   2   2        415.80        417.60        30.36 o                         
  -7   2   2          0.66         -1.73         5.22 o                         
  -6   2   2       1888.01       2013.70        77.58 o                         
  -5   2   2      10160.83      12089.83      1231.39 o                         
  -4   2   2       5316.67       5926.30       103.59 o                         
  -3   2   2        258.79        290.16        20.86 o                         
  -2   2   2       1498.85       1456.45       105.21 o                         
  -1   2   2        605.70        609.36        28.03 o                         
   0   2   2       6469.16       6134.63       108.41 o                         
   1   2   2       3933.43       3663.82        89.65 o                         
   2   2   2       7169.33       5366.13      1284.08 o                         
   3   2   2       6853.39       4285.39      1987.96 o                         
   4   2   2       1105.34       1088.84        60.18 o                         
   5   2   2        277.82        331.80        19.41 o                         
   6   2   2          2.40         17.45        12.36 o                         
   7   2   2         71.93         91.86        14.71 o                         
   8   2   2        990.25        967.68        37.81 o                         
   9   2   2        779.26        740.87        39.38 o                         
 -12   3   2         23.94         17.62         7.70 o                         
 -11   3   2        440.07        499.34        47.04 o                         
 -10   3   2       1691.94       1826.39        98.46 o                         
  -9   3   2       1721.45       1609.35       172.06 o                         
  -8   3   2        785.99        808.30        43.56 o                         
  -7   3   2        615.94        716.21        30.89 o                         
  -6   3   2       2922.24       3266.20        97.35 o                         
  -5   3   2        900.71       1116.82        55.96 o                         
  -4   3   2       1499.89       1512.09        53.94 o                         
  -3   3   2       7362.44       7573.18       508.44 o                         
  -2   3   2       9511.05       9672.85      1039.77 o                         
  -1   3   2       9375.87       7799.26       753.68 o                         
   0   3   2       3733.85       3813.36        44.94 o                         
   1   3   2       2675.33       2633.05        35.64 o                         
   2   3   2        464.04        511.49        28.00 o                         
   3   3   2       3123.08       3178.04       101.87 o                         
   4   3   2       2618.01       2676.17        43.76 o                         
   5   3   2        197.49        202.71        13.74 o                         
   6   3   2         16.58         19.90         6.43 o                         
   7   3   2         30.71         19.86        10.08 o                         
   8   3   2          9.06          4.11         4.83 o                         
 -12   4   2       1039.35       1068.79        53.12 o                         
 -11   4   2       1301.05       1383.78        77.43 o                         
 -10   4   2        145.25        149.23        30.54 o                         
  -9   4   2        101.91         94.28        18.04 o                         
  -8   4   2         28.55         28.22         8.75 o                         
  -7   4   2       1211.07       1405.82        67.23 o                         
  -6   4   2       2778.56       3010.89        90.70 o                         
  -5   4   2       4505.98       5076.53       177.57 o                         
  -4   4   2       1211.53       1318.33        42.51 o                         
  -3   4   2         59.01         59.16         6.18 o                         
  -2   4   2        513.09        512.58        60.08 o                         
  -1   4   2       2890.43       3450.35       307.94 o                         
   0   4   2        782.94        767.95        35.29 o                         
   1   4   2       1135.22        987.72        62.16 o                         
   2   4   2       2845.78       2929.40       158.71 o                         
   3   4   2         40.40         24.86         5.07 o                         
   4   4   2       1568.45       1634.56        35.66 o                         
   5   4   2       1269.82       1349.82        39.71 o                         
   6   4   2       1210.41       1307.12        38.32 o                         
   7   4   2        458.22        469.46        26.23 o                         
   8   4   2        386.21        371.66        23.91 o                         
 -12   5   2         49.00         47.00        12.98 o                         
 -11   5   2        717.57        785.20        57.80 o                         
 -10   5   2        860.49        942.72        70.66 o                         
  -9   5   2        493.93        558.08        39.30 o                         
  -8   5   2         56.58         72.08        12.12 o                         
  -7   5   2          0.64        -14.24        20.74 o                         
  -6   5   2        111.46        135.32        17.09 o                         
  -5   5   2       2865.81       2738.47        74.90 o                         
  -4   5   2       3901.22       4073.48       223.93 o                         
  -3   5   2       1742.76       2012.79       217.93 o                         
  -2   5   2        447.20        443.69        46.01 o                         
  -1   5   2          2.26          9.59        17.97 o                         
   0   5   2       1034.46       1018.44        70.19 o                         
   1   5   2       3428.92       3455.84       132.40 o                         
   2   5   2       4121.86       4224.03       105.06 o                         
   3   5   2       1416.14       1568.85        30.67 o                         
   4   5   2        462.43        509.51        20.88 o                         
   5   5   2         69.27         60.25        11.67 o                         
   6   5   2          3.00         -0.70        13.48 o                         
   7   5   2        117.35        115.71        15.41 o                         
 -12   6   2          3.82         -6.09         6.99 o                         
 -11   6   2         38.17         34.13        16.61 o                         
 -10   6   2        760.44        827.54        64.40 o                         
  -9   6   2       1298.77       1456.10        85.99 o                         
  -8   6   2       1261.00       1323.10        81.07 o                         
  -7   6   2       1067.62       1125.17       106.96 o                         
  -6   6   2        631.46        627.21        42.48 o                         
  -5   6   2         23.31          8.90        19.43 o                         
  -4   6   2       2143.44       2219.53       120.76 o                         
  -3   6   2       2854.84       2710.05       126.47 o                         
  -2   6   2       3094.13       2823.15       129.09 o                         
  -1   6   2       1312.16       1309.58        88.33 o                         
   0   6   2        205.24        253.70        14.20 o                         
   1   6   2        379.85        421.77        16.57 o                         
   2   6   2        380.77        375.34        15.81 o                         
   3   6   2        370.65        428.48        19.31 o                         
   4   6   2       1120.55       1246.58        31.28 o                         
   5   6   2        266.20        244.18        28.11 o                         
   6   6   2         13.51         14.07         8.77 o                         
 -11   7   2       1002.79        870.85       117.87 o                         
 -10   7   2         63.94         62.60        12.52 o                         
  -9   7   2        276.93        290.37        39.30 o                         
  -8   7   2        424.53        431.19        45.24 o                         
  -7   7   2         91.03         86.60        13.47 o                         
  -6   7   2        830.12        742.39       102.20 o                         
  -5   7   2       2835.62       2672.47       184.64 o                         
  -4   7   2        921.65        905.94        94.63 o                         
  -3   7   2        247.13        246.93        16.44 o                         
  -2   7   2         62.23         60.44         7.76 o                         
  -1   7   2        163.84        150.36        13.37 o                         
   0   7   2        584.86        594.04        22.38 o                         
   1   7   2        748.23        740.66        26.04 o                         
   2   7   2        375.02        376.38        18.72 o                         
   3   7   2         54.69         76.53        10.11 o                         
   4   7   2        363.81        363.22        32.09 o                         
   5   7   2        391.06        376.82        25.04 o                         
 -11   8   2        423.27        378.94        68.56 o                         
 -10   8   2        550.51        538.88        40.74 o                         
  -9   8   2        250.91        243.31        32.63 o                         
  -8   8   2          9.48         26.51        14.40 o                         
  -7   8   2        273.70        263.59        29.93 o                         
  -6   8   2        350.83        311.94        31.84 o                         
  -5   8   2        309.74        306.70        25.44 o                         
  -4   8   2        500.28        508.06        32.51 o                         
  -3   8   2       1236.09       1269.39        55.31 o                         
  -2   8   2        267.48        234.81        23.55 o                         
  -1   8   2        412.41        417.49        25.54 o                         
   0   8   2        585.54        562.05        25.50 o                         
   1   8   2        684.92        706.47        22.18 o                         
   2   8   2        807.01        891.71        31.79 o                         
   3   8   2        767.53        768.96        41.75 o                         
   4   8   2        175.53        156.46        15.03 o                         
 -10   9   2        627.16        511.01        24.41 o                         
  -9   9   2        897.91        799.90        55.09 o                         
  -8   9   2        588.65        520.81        53.02 o                         
  -7   9   2        419.55        383.69        28.43 o                         
  -6   9   2         55.06         49.57        12.59 o                         
  -5   9   2          0.93         -7.51         7.51 o                         
  -4   9   2        576.67        536.74        31.22 o                         
  -3   9   2       2065.96       1116.16        68.59 o                         
  -2   9   2        815.79        891.51        53.14 o                         
  -1   9   2        367.63        416.51        35.45 o                         
   0   9   2         96.99         88.28         9.52 o                         
   1   9   2         51.89         40.45         7.77 o                         
   2   9   2          7.32          0.53         6.17 o                         
 -10  10   2         28.47         16.20         6.49 o                         
  -9  10   2         64.60         74.98        15.44 o                         
  -8  10   2        239.63        228.06        26.69 o                         
  -7  10   2        322.50        311.43        31.49 o                         
  -6  10   2        347.98        323.57        22.23 o                         
  -5  10   2        562.74        532.00        32.56 o                         
  -4  10   2        263.59        247.70        42.47 o                         
  -3  10   2          8.37          0.22         9.51 o                         
  -2  10   2        264.72        288.95        26.42 o                         
  -1  10   2        268.87        284.76        15.16 o                         
   0  10   2         42.22         33.92         7.30 o                         
  -7  11   2         16.37         13.30        12.97 o                         
  -6  11   2        115.32        134.91        15.84 o                         
  -5  11   2        246.66        275.33        22.50 o                         
  -4  11   2        288.80        318.60        23.02 o                         
  -3  11   2        197.15        195.16        10.85 o                         
  -2  11   2         35.55         36.14         5.79 o                         
   2 -12   3         78.91         68.76         6.80 o                         
   3 -12   3          2.12         -4.32         4.32 o                         
   4 -12   3          9.19          0.66         6.41 o                         
   5 -12   3         32.33         19.50         8.73 o                         
   6 -12   3        323.26        322.36        24.16 o                         
   7 -12   3        766.92        800.67        34.39 o                         
  -1 -11   3         88.13         84.27        11.31 o                         
   0 -11   3         16.07          7.28         4.55 o                         
   1 -11   3        614.97        628.52        20.56 o                         
   2 -11   3        943.25        961.36        27.87 o                         
   3 -11   3        949.07        907.08        35.93 o                         
   4 -11   3        641.26        605.00        29.59 o                         
   5 -11   3        439.58        452.31        36.53 o                         
   6 -11   3         49.15         40.07        12.98 o                         
   7 -11   3        139.45        129.32        13.74 o                         
   8 -11   3        347.94        363.69        20.09 o                         
   9 -11   3        511.36        507.03        32.10 o                         
  -3 -10   3         83.42         75.58        11.31 o                         
  -2 -10   3        183.31        182.42        14.12 o                         
  -1 -10   3       1130.08       1192.56        31.13 o                         
   0 -10   3       1684.15       1813.56        42.70 o                         
   1 -10   3        647.80        666.51        28.10 o                         
   2 -10   3         32.47         11.64         9.89 o                         
   3 -10   3        437.99        418.07        28.33 o                         
   4 -10   3        240.12        218.50        20.02 o                         
   5 -10   3        383.06        401.03        38.66 o                         
   6 -10   3        634.35        737.64        80.51 o                         
   7 -10   3        270.80        311.47        24.59 o                         
   8 -10   3         55.02         57.66        11.55 o                         
   9 -10   3        214.01        246.19        31.35 o                         
  10 -10   3        167.28        199.03        23.53 o                         
  -4  -9   3        131.59        129.24        16.83 o                         
  -3  -9   3        100.81        108.48        11.96 o                         
  -2  -9   3         22.71          5.50         7.91 o                         
  -1  -9   3         17.16         11.39         8.94 o                         
   0  -9   3        958.10        984.47        43.08 o                         
   1  -9   3       1199.46       1233.37        48.26 o                         
   2  -9   3         50.25         71.42        13.93 o                         
   3  -9   3          3.29          0.23         5.69 o                         
   4  -9   3        184.35        187.53        19.18 o                         
   5  -9   3        250.26        260.60        22.19 o                         
   6  -9   3        894.55        940.22        57.93 o                         
   7  -9   3        935.42       1113.72       147.48 o                         
   8  -9   3        617.61        715.61        74.31 o                         
   9  -9   3        537.32        649.42        55.24 o                         
  10  -9   3          0.24         -1.67        11.28 o                         
  11  -9   3        326.42        362.08        28.94 o                         
  -6  -8   3         28.07         15.99         6.17 o                         
  -5  -8   3        420.01        426.20        31.30 o                         
  -4  -8   3        505.91        488.87        38.81 o                         
  -3  -8   3        164.61        172.72        18.03 o                         
  -2  -8   3         55.39         61.29        12.17 o                         
  -1  -8   3         51.91         47.45        12.28 o                         
   0  -8   3         24.82         26.54         8.23 o                         
   1  -8   3        947.64        938.63        36.75 o                         
   2  -8   3       4236.54       4490.73        77.65 o                         
   3  -8   3       3274.15       3373.32        87.26 o                         
   4  -8   3       1600.88       1644.98        47.38 o                         
   5  -8   3        322.70        365.93        22.96 o                         
   6  -8   3         13.87          3.93         5.84 o                         
   7  -8   3        174.53        180.86        25.39 o                         
   8  -8   3        947.13       1097.47       164.02 o                         
   9  -8   3       1275.37       1701.57        91.44 o                         
  10  -8   3        689.42        690.68        54.29 o                         
  11  -8   3         93.95         94.59        18.52 o                         
  -7  -7   3        571.46        512.22        25.62 o                         
  -6  -7   3        420.91        442.61        33.55 o                         
  -5  -7   3         20.84         -8.97        14.60 o                         
  -4  -7   3        421.74        459.46        27.84 o                         
  -3  -7   3        840.89        830.82        30.98 o                         
  -2  -7   3       1975.57       2097.20        45.25 o                         
  -1  -7   3       2736.88       2759.06        53.63 o                         
   0  -7   3       3370.93       3403.26        55.06 o                         
   1  -7   3        914.99        854.25        71.00 o                         
   2  -7   3         14.29         19.07        12.34 o                         
   3  -7   3       1683.19       1615.46        99.69 o                         
   4  -7   3       1502.58       1423.28       100.53 o                         
   5  -7   3        463.18        493.14        33.26 o                         
   6  -7   3       1495.76       1398.62        63.75 o                         
   7  -7   3        654.06        641.32        42.01 o                         
   8  -7   3         19.93         11.64        13.65 o                         
   9  -7   3        525.31        607.78        58.61 o                         
  10  -7   3        571.85        636.31        36.11 o                         
  11  -7   3        451.22        456.69        24.81 o                         
  -8  -6   3         19.78         13.55         4.97 o                         
  -7  -6   3        617.59        623.55        39.11 o                         
  -6  -6   3       2549.78       2645.83        92.18 o                         
  -5  -6   3        850.51        868.84        57.84 o                         
  -4  -6   3         31.42         39.22         7.90 o                         
  -3  -6   3        337.66        351.00        24.47 o                         
  -2  -6   3        143.06        135.45        17.91 o                         
  -1  -6   3        333.63        360.70        44.27 o                         
   0  -6   3       1346.18       1453.17        85.71 o                         
   1  -6   3       2114.82       2054.50        98.41 o                         
   2  -6   3       3387.87       3045.76       122.07 o                         
   3  -6   3        110.64        109.84        28.28 o                         
   4  -6   3       1851.39       1912.02        70.34 o                         
   5  -6   3       1762.13       1893.57        75.89 o                         
   6  -6   3       1974.22       1763.09        54.52 o                         
   7  -6   3       3911.79       3633.17        61.79 o                         
   8  -6   3        356.54        457.73        50.14 o                         
   9  -6   3         38.03         28.12        10.89 o                         
  10  -6   3         44.15         42.00        15.00 o                         
  11  -6   3        345.77        343.77        23.01 o                         
  -8  -5   3        151.05        149.75        20.59 o                         
  -7  -5   3         94.76         66.63        19.98 o                         
  -6  -5   3         27.04         42.35        20.87 o                         
  -5  -5   3       1055.14       1077.00        41.92 o                         
  -4  -5   3       2705.34       2658.05        74.92 o                         
  -3  -5   3        835.74        836.82        43.74 o                         
  -2  -5   3         22.83         26.43         9.10 o                         
  -1  -5   3        467.27        512.33        47.20 o                         
   0  -5   3          6.72         24.23        13.68 o                         
   1  -5   3        889.09        861.94        57.41 o                         
   2  -5   3       9693.16       9910.56       124.86 o                         
   3  -5   3      13975.54      14455.24       172.96 o                         
   4  -5   3       1521.79       1525.01        61.17 o                         
   5  -5   3         89.81         68.29        15.57 o                         
   6  -5   3          7.57         24.23        12.78 o                         
   7  -5   3         37.03         49.44        11.51 o                         
   8  -5   3       1734.79       1979.03       289.87 o                         
   9  -5   3       2832.22       3078.01       125.76 o                         
  10  -5   3        939.53       1027.97        45.50 o                         
  11  -5   3        162.60        166.47        16.11 o                         
  -9  -4   3         68.17         57.13        12.25 o                         
  -8  -4   3        189.97        198.46        27.00 o                         
  -7  -4   3       1507.43       1596.03        76.79 o                         
  -6  -4   3       2457.26       2513.61        95.72 o                         
  -5  -4   3        176.66        193.81        20.80 o                         
  -4  -4   3       1601.80       1566.55        80.12 o                         
  -3  -4   3       3892.34       4100.30        76.09 o                         
  -2  -4   3       5753.28       5981.27       188.56 o                         
  -1  -4   3       6244.80       6722.53       115.01 o                         
   0  -4   3       7794.94       7836.65        94.11 o                         
   1  -4   3       1726.15       1623.77        79.53 o                         
   2  -4   3         94.43         97.35        13.59 o                         
   3  -4   3        595.41        502.88        31.15 o                         
   4  -4   3       5156.33       4901.26       106.60 o                         
   5  -4   3       1793.59       1842.11        72.86 o                         
   6  -4   3       2226.61       2121.93        86.79 o                         
   7  -4   3       1575.11       1717.38       303.39 o                         
   8  -4   3         41.74         31.04        21.65 o                         
   9  -4   3        293.96        333.94        26.87 o                         
  10  -4   3        981.45       1044.51        44.38 o                         
  11  -4   3        556.22        554.54        38.89 o                         
 -10  -3   3        274.61        262.64        19.86 o                         
  -9  -3   3         19.34         12.03        12.04 o                         
  -8  -3   3         53.10         56.92        18.26 o                         
  -7  -3   3        929.26       1080.05        63.90 o                         
  -6  -3   3       2291.57       2421.70        89.44 o                         
  -5  -3   3       5186.12       5922.02       874.54 o                         
  -4  -3   3       4120.13       4310.60       224.69 o                         
  -3  -3   3        666.06        792.15        50.27 o                         
  -2  -3   3        774.50        915.26        23.29 o                         
  -1  -3   3       2807.27       2999.22        40.68 o                         
   0  -3   3        650.27        641.54        28.46 o                         
   1  -3   3       5187.80       5030.78        40.42 o                         
   2  -3   3       4243.98       3844.58        70.19 o                         
   3  -3   3         44.67         42.30        11.24 o                         
   4  -3   3       1707.57       1589.39        59.23 o                         
   5  -3   3        716.41        692.07        43.65 o                         
   6  -3   3       1649.97       1447.02        68.90 o                         
   7  -3   3       2536.71       2462.89       167.30 o                         
   8  -3   3       1632.91       1594.19       129.79 o                         
   9  -3   3        191.94        188.20        27.70 o                         
  10  -3   3         42.43         31.45        14.90 o                         
  11  -3   3        579.29        550.35        48.16 o                         
 -10  -2   3        424.45        433.53        31.57 o                         
  -9  -2   3        214.20        188.48        27.59 o                         
  -8  -2   3        234.85        255.80        33.53 o                         
  -7  -2   3        888.62        890.63        40.41 o                         
  -6  -2   3         42.37         59.62        11.93 o                         
  -5  -2   3       2547.99       2893.00       265.18 o                         
  -4  -2   3       1761.02       1906.72        60.63 o                         
  -3  -2   3       3244.46       3220.64        51.71 o                         
  -2  -2   3        935.89        987.24        20.55 o                         
  -1  -2   3        756.15        834.07        22.62 o                         
   0  -2   3        726.14        765.71        20.22 o                         
   1  -2   3       2048.81       1884.78        48.31 o                         
   2  -2   3      22541.30      19045.05       130.88 o                         
   3  -2   3       9940.08       9306.02       123.87 o                         
   4  -2   3       1887.55       1670.38        58.59 o                         
   5  -2   3         87.40         56.64        13.08 o                         
   6  -2   3        181.21        136.48        22.06 o                         
   7  -2   3        391.00        335.84        45.12 o                         
   8  -2   3        595.90        642.44        44.56 o                         
   9  -2   3       1453.32       1315.89        65.87 o                         
  10  -2   3       1214.67       1214.60        82.17 o                         
  11  -2   3        141.28        125.93        13.22 o                         
 -11  -1   3         16.06         13.88         7.44 o                         
 -10  -1   3        333.84        343.39        31.75 o                         
  -9  -1   3        981.70       1096.46        48.37 o                         
  -8  -1   3        407.87        465.90        53.47 o                         
  -7  -1   3        511.37        522.57        27.46 o                         
  -6  -1   3       1796.88       1906.77       115.13 o                         
  -5  -1   3         65.34         46.68        10.73 o                         
  -4  -1   3       7063.23       7404.37       122.30 o                         
  -3  -1   3       9139.48       9012.51       112.76 o                         
  -2  -1   3       2619.83       2796.25        58.88 o                         
  -1  -1   3        671.81        675.05        11.22 o                         
   0  -1   3      21180.66      20583.73       113.24 o                         
   1  -1   3      19501.09      18848.67       148.54 o                         
   2  -1   3        122.59         98.26        12.55 o                         
   3  -1   3       2165.57       1818.44        53.69 o                         
   4  -1   3       7052.70       5297.80       101.00 o                         
   5  -1   3       2555.76       1834.15        66.47 o                         
   6  -1   3       1145.77        791.75        50.09 o                         
   7  -1   3        311.31        278.56        69.54 o                         
   8  -1   3         25.00          8.52        11.02 o                         
   9  -1   3        126.13        122.94        11.73 o                         
  10  -1   3        274.51        278.61        25.91 o                         
 -11   0   3        320.11        306.04        25.59 o                         
 -10   0   3         16.16         27.28        10.61 o                         
  -9   0   3         14.54          6.39         9.79 o                         
  -8   0   3        304.61        325.59        37.87 o                         
  -7   0   3        954.61       1031.95        43.58 o                         
  -6   0   3       2665.46       2868.23       136.63 o                         
  -5   0   3       4017.61       3853.56       102.21 o                         
  -4   0   3       6606.61       7549.65       120.10 o                         
  -3   0   3       3617.13       4377.93        81.72 o                         
  -2   0   3       1015.23        992.06        38.31 o                         
  -1   0   3       7373.10       7466.02        99.18 o                         
   0   0   3       9206.48       8520.46        80.49 o                         
   1   0   3        307.47        275.82        19.57 o                         
   2   0   3       1957.97       1528.22        45.65 o                         
   3   0   3        160.47        103.14        14.00 o                         
   4   0   3        264.22        153.69        18.64 o                         
   5   0   3       2231.29       1411.52        60.99 o                         
   6   0   3       1389.44       1305.38       329.06 o                         
   7   0   3        801.02        742.85       129.53 o                         
   8   0   3        460.24        508.51        23.01 o                         
   9   0   3        227.40        227.73        17.36 o                         
  10   0   3         23.92         25.48         6.49 o                         
 -11   1   3        377.84        439.82        47.41 o                         
 -10   1   3       1079.09       1179.22        78.34 o                         
  -9   1   3       1083.28       1163.03        82.68 o                         
  -8   1   3         90.92         92.88        13.00 o                         
  -7   1   3        327.96        306.91        32.57 o                         
  -6   1   3        427.82        471.50        48.80 o                         
  -5   1   3       3969.24       4350.29       106.38 o                         
  -4   1   3      12561.62      14154.42       165.40 o                         
  -3   1   3       3170.62       3716.71        77.62 o                         
  -2   1   3       2647.46       2758.65       361.61 o                         
  -1   1   3       8263.34       8194.16       184.34 o                         
   0   1   3        400.93        445.00        11.28 o                         
   1   1   3       4675.86       4496.60       113.67 o                         
   2   1   3       7124.16       5049.66        88.18 o                         
   3   1   3       2961.03       1609.94        54.95 o                         
   4   1   3       1331.78        702.06        41.53 o                         
   5   1   3        440.53        243.99        30.12 o                         
   6   1   3         63.37         84.02        12.63 o                         
   7   1   3        624.16        616.32        33.74 o                         
   8   1   3       1014.05       1013.72        40.09 o                         
   9   1   3        838.08        845.95        30.31 o                         
 -12   2   3        117.73        105.60        12.73 o                         
 -11   2   3        217.65        211.34        31.37 o                         
 -10   2   3       1093.57       1149.96        79.62 o                         
  -9   2   3        387.74        372.95        66.06 o                         
  -8   2   3        666.86        695.17        41.41 o                         
  -7   2   3       1632.19       1837.83        93.32 o                         
  -6   2   3        510.51        590.14        40.08 o                         
  -5   2   3        821.46        933.74        49.92 o                         
  -4   2   3       1876.83       2016.06        63.88 o                         
  -3   2   3       9764.89       9735.25      1081.39 o                         
  -2   2   3      14820.86      14177.86      1480.85 o                         
  -1   2   3       1629.97       1547.65        63.20 o                         
   0   2   3        754.20        678.64        20.90 o                         
   1   2   3       3403.97       3398.46        47.94 o                         
   2   2   3         55.72         48.80         6.77 o                         
   3   2   3       1775.84       1657.97        66.87 o                         
   4   2   3       3324.91       3232.74       105.93 o                         
   5   2   3       1628.33       1668.52        36.56 o                         
   6   2   3        107.18        123.20        12.75 o                         
   7   2   3         78.52         95.29        14.55 o                         
   8   2   3         11.43         10.36         7.27 o                         
   9   2   3          6.66          6.92         7.65 o                         
 -12   3   3        786.21        821.27        59.75 o                         
 -11   3   3        821.74        910.83        62.92 o                         
 -10   3   3        176.88        227.77        38.24 o                         
  -9   3   3        483.29        468.87        55.76 o                         
  -8   3   3       1249.33       1403.36        46.25 o                         
  -7   3   3       1625.08       1891.31        58.77 o                         
  -6   3   3       2538.51       2859.60       211.93 o                         
  -5   3   3       5705.82       6272.09       128.86 o                         
  -4   3   3       4256.43       4580.39       298.85 o                         
  -3   3   3        114.47        141.78        13.40 o                         
  -2   3   3       1177.65       1277.18       122.67 o                         
  -1   3   3       1438.22       1494.23       104.31 o                         
   0   3   3        878.06        784.02        23.66 o                         
   1   3   3       1705.10       1643.23        31.30 o                         
   2   3   3       1600.82       1456.85        83.48 o                         
   3   3   3         90.25         73.78        13.82 o                         
   4   3   3        238.86        211.32        11.53 o                         
   5   3   3        631.08        624.07        29.54 o                         
   6   3   3       1693.11       1809.69        44.93 o                         
   7   3   3        468.84        534.43        29.63 o                         
   8   3   3        110.21        118.72        11.96 o                         
 -12   4   3         42.93         48.75        14.45 o                         
 -11   4   3       1001.48       1069.95        68.49 o                         
 -10   4   3       1446.01       1648.15        92.52 o                         
  -9   4   3       1339.40       1470.43        89.32 o                         
  -8   4   3        105.64        106.54        13.98 o                         
  -7   4   3         39.75         54.80        21.34 o                         
  -6   4   3         17.27         18.21         6.40 o                         
  -5   4   3       1430.04       1624.72        98.18 o                         
  -4   4   3       1357.69       1493.38       100.21 o                         
  -3   4   3       5461.37       5862.42       574.41 o                         
  -2   4   3       2425.22       2627.02       326.68 o                         
  -1   4   3       2772.20       2814.27       188.26 o                         
   0   4   3       2919.56       2941.55       107.11 o                         
   1   4   3        784.43        843.92        59.77 o                         
   2   4   3       3130.84       3058.81       105.91 o                         
   3   4   3       2701.95       2684.30        46.49 o                         
   4   4   3        978.51       1049.87        28.92 o                         
   5   4   3         32.36         27.47         8.80 o                         
   6   4   3        125.23        102.31        12.30 o                         
   7   4   3        295.64        318.93        20.09 o                         
 -12   5   3         51.84         59.60        15.13 o                         
 -11   5   3         17.17        -10.72        14.44 o                         
 -10   5   3        649.71        657.47        58.89 o                         
  -9   5   3        816.03        887.89        69.74 o                         
  -8   5   3        192.27        248.44        38.52 o                         
  -7   5   3        748.82        855.74        63.10 o                         
  -6   5   3       1069.16       1019.22        48.46 o                         
  -5   5   3        139.21        139.05        18.48 o                         
  -4   5   3       2638.02       2875.67       250.48 o                         
  -3   5   3       5774.00       5089.14       154.82 o                         
  -2   5   3       7567.07       6689.93       174.37 o                         
  -1   5   3       3135.79       3045.43       118.99 o                         
   0   5   3        756.03        852.36        65.56 o                         
   1   5   3         46.04         39.47         6.89 o                         
   2   5   3        116.25        123.53         9.04 o                         
   3   5   3        725.48        813.30        25.90 o                         
   4   5   3        770.99        885.39        27.31 o                         
   5   5   3        595.68        648.89        27.59 o                         
   6   5   3        222.68        217.47        23.73 o                         
 -12   6   3        477.32        522.53        35.50 o                         
 -11   6   3        649.26        699.35        51.98 o                         
 -10   6   3         59.25         66.63        12.77 o                         
  -9   6   3         28.45         37.87        18.38 o                         
  -8   6   3       1245.45       1309.90        79.75 o                         
  -7   6   3       1454.98       1474.00        79.98 o                         
  -6   6   3       1819.04       1589.00        63.38 o                         
  -5   6   3       2724.64       2422.31       140.65 o                         
  -4   6   3       2492.57       2199.29        61.78 o                         
  -3   6   3        324.69        397.83        27.89 o                         
  -2   6   3        729.12        797.39        31.81 o                         
  -1   6   3       1449.15       1497.15        40.85 o                         
   0   6   3        293.22        305.56        13.80 o                         
   1   6   3        257.06        248.15        14.87 o                         
   2   6   3        640.39        676.40        20.90 o                         
   3   6   3        147.36        159.38        12.79 o                         
   4   6   3         45.87         57.93        13.57 o                         
   5   6   3        342.23        356.04        28.75 o                         
 -11   7   3        843.82        728.29       133.90 o                         
 -10   7   3       1956.78       1800.07       204.72 o                         
  -9   7   3        749.25        771.36        42.51 o                         
  -8   7   3         31.54         44.80        19.06 o                         
  -7   7   3        153.47        103.77        31.51 o                         
  -6   7   3         79.26         70.45        16.12 o                         
  -5   7   3         24.66         15.10         8.56 o                         
  -4   7   3        536.21        509.70        28.84 o                         
  -3   7   3        830.70        864.74        58.50 o                         
  -2   7   3        911.33        903.65        30.60 o                         
  -1   7   3          3.34          5.52         5.14 o                         
   0   7   3        373.79        374.59        19.08 o                         
   1   7   3       1054.42       1077.59        28.78 o                         
   2   7   3        813.22        924.92        36.61 o                         
   3   7   3        502.41        538.59        22.05 o                         
   4   7   3        382.51        389.60        29.09 o                         
 -10   8   3        239.70        231.99        18.76 o                         
  -9   8   3        765.99        669.04        36.95 o                         
  -8   8   3        348.76        235.13        43.70 o                         
  -7   8   3        177.83         67.86        33.48 o                         
  -6   8   3         92.77         98.60        16.36 o                         
  -5   8   3         57.64         59.51        13.14 o                         
  -4   8   3        459.62        473.60        30.85 o                         
  -3   8   3       1663.06       1696.32        73.64 o                         
  -2   8   3       1828.33       1866.61        90.80 o                         
  -1   8   3        940.50        917.99        42.65 o                         
   0   8   3         54.59         48.24         9.58 o                         
   1   8   3         27.30         21.27         7.24 o                         
   2   8   3          3.20         11.67         6.12 o                         
   3   8   3        257.08        234.68        20.61 o                         
 -10   9   3         87.93         90.22        14.18 o                         
  -9   9   3        118.23         92.00        20.61 o                         
  -8   9   3        793.07        660.89        56.09 o                         
  -7   9   3        726.98        744.19        61.66 o                         
  -6   9   3        619.75        634.99        35.11 o                         
  -5   9   3       1010.37        972.92        44.44 o                         
  -4   9   3        268.06        220.71        42.10 o                         
  -3   9   3         83.62         86.05        20.11 o                         
  -2   9   3         44.27         64.66        17.74 o                         
  -1   9   3        466.29        495.48        36.43 o                         
   0   9   3        304.12        327.46        17.52 o                         
   1   9   3        143.86        156.88        14.92 o                         
  -9  10   3        404.88        378.69        25.78 o                         
  -8  10   3         17.73         21.75        10.46 o                         
  -7  10   3          2.27          1.99        10.00 o                         
  -6  10   3          9.05         18.11         8.59 o                         
  -5  10   3         78.93         75.28        10.19 o                         
  -4  10   3        309.95        364.86        32.06 o                         
  -3  10   3        336.04        404.96        31.51 o                         
  -2  10   3         50.82         42.53         6.86 o                         
  -1  10   3         79.84        104.14        11.52 o                         
   0  10   3        326.77        373.20        16.67 o                         
  -6  11   3         46.32         47.57         7.94 o                         
  -5  11   3         18.32         17.26         6.72 o                         
  -4  11   3         66.28         92.34        11.34 o                         
  -3  11   3        246.90        271.14        14.09 o                         
   1 -12   4        153.86         92.12        10.00 o                         
   2 -12   4        893.49        819.96        42.09 o                         
   3 -12   4        581.52        575.83        21.64 o                         
   4 -12   4         80.00         73.16        13.86 o                         
   5 -12   4        100.42        117.75        16.49 o                         
   6 -12   4         37.71         32.97         9.94 o                         
   7 -12   4         71.45         52.39         9.72 o                         
  -1 -11   4        604.67        580.13        30.34 o                         
   0 -11   4        861.13        882.69        29.90 o                         
   1 -11   4        402.54        399.21        27.31 o                         
   2 -11   4          7.37          5.62         7.89 o                         
   3 -11   4        412.07        396.30        25.17 o                         
   4 -11   4        740.81        689.78        31.53 o                         
   5 -11   4        695.12        639.25        43.36 o                         
   6 -11   4        624.00        700.87        41.88 o                         
   7 -11   4        884.92        934.00        83.04 o                         
   8 -11   4        178.75        163.25        16.80 o                         
   9 -11   4        214.96        225.10        23.82 o                         
  -3 -10   4         19.08         10.97         3.72 o                         
  -2 -10   4         11.31         10.75         4.48 o                         
  -1 -10   4          6.90         18.74         8.32 o                         
   0 -10   4        294.15        285.96        22.37 o                         
   1 -10   4       1496.12       1550.99        50.79 o                         
   2 -10   4        874.86        873.46        56.19 o                         
   3 -10   4        199.23        225.16        21.18 o                         
   4 -10   4          3.60         19.39        10.38 o                         
   5 -10   4         41.67         37.47        10.33 o                         
   6 -10   4        468.77        463.12        39.31 o                         
   7 -10   4        717.55        802.74       124.25 o                         
   8 -10   4        398.65        409.91        33.66 o                         
   9 -10   4        202.94        236.83        31.37 o                         
  10 -10   4         10.58         22.03        10.54 o                         
  -4  -9   4        327.53        305.40        24.57 o                         
  -3  -9   4        344.17        328.13        20.84 o                         
  -2  -9   4         83.49         94.89        14.09 o                         
  -1  -9   4         59.85         58.57        12.48 o                         
   0  -9   4         13.59         21.79         9.80 o                         
   1  -9   4        134.95        138.34        17.09 o                         
   2  -9   4       3413.85       3491.35        77.69 o                         
   3  -9   4       2517.00       2639.85        79.58 o                         
   4  -9   4         63.43         72.61        12.88 o                         
   5  -9   4         10.63          8.10         6.07 o                         
   6  -9   4         24.48         24.72        13.07 o                         
   7  -9   4          8.47        -10.31        10.31 o                         
   8  -9   4        257.43        291.88        41.29 o                         
   9  -9   4       1914.73       2285.33        99.49 o                         
  10  -9   4       1365.30       1474.61        69.71 o                         
  11  -9   4        236.30        227.54        21.76 o                         
  -6  -8   4        270.80        229.57        17.96 o                         
  -5  -8   4          1.68         -1.29         7.43 o                         
  -4  -8   4        210.79        195.43        16.88 o                         
  -3  -8   4        933.24        973.51        39.46 o                         
  -2  -8   4       1343.44       1404.72        49.52 o                         
  -1  -8   4        969.60       1063.33        38.49 o                         
   0  -8   4       2084.17       2158.48        54.20 o                         
   1  -8   4        672.76        660.44        30.16 o                         
   2  -8   4        399.84        415.02        23.54 o                         
   3  -8   4        769.22        769.16        41.40 o                         
   4  -8   4        357.56        378.04        23.02 o                         
   5  -8   4       1253.00       1166.77        67.52 o                         
   6  -8   4       3076.87       3085.57        85.24 o                         
   7  -8   4        809.71        791.89        36.67 o                         
   8  -8   4        276.84        316.79        38.07 o                         
   9  -8   4          7.45          6.07         8.42 o                         
  10  -8   4        472.58        506.98        48.59 o                         
  11  -8   4        588.55        563.07        37.98 o                         
  -7  -7   4        359.00        334.89        21.74 o                         
  -6  -7   4        627.30        523.66        36.34 o                         
  -5  -7   4       1154.91       1207.46        61.45 o                         
  -4  -7   4        984.25       1050.61        32.73 o                         
  -3  -7   4         79.29         87.39        10.49 o                         
  -2  -7   4         14.70         -5.21         7.95 o                         
  -1  -7   4         24.23          9.91         6.84 o                         
   0  -7   4       1222.05       1259.82        54.38 o                         
   1  -7   4       4035.49       4261.53       155.89 o                         
   2  -7   4       4759.30       4602.47       161.45 o                         
   3  -7   4        427.57        389.47        49.85 o                         
   4  -7   4        289.86        308.08        50.17 o                         
   5  -7   4       1294.21       1284.84        95.87 o                         
   6  -7   4        879.82        819.77        36.28 o                         
   7  -7   4        394.34        402.22        25.40 o                         
   8  -7   4        221.17        247.20        23.86 o                         
   9  -7   4        251.64        310.41        30.34 o                         
  10  -7   4         22.82         20.67        13.17 o                         
  11  -7   4        260.23        224.65        16.71 o                         
  -8  -6   4        287.80        256.80        18.35 o                         
  -7  -6   4        338.51        341.77        30.04 o                         
  -6  -6   4          5.49        -14.71        14.71 o                         
  -5  -6   4        608.79        610.24        31.47 o                         
  -4  -6   4       1842.86       1811.17        78.55 o                         
  -3  -6   4        543.24        514.71        28.93 o                         
  -2  -6   4         22.44         40.59        11.72 o                         
  -1  -6   4         57.52         51.91        19.79 o                         
   0  -6   4        127.75        124.91        26.30 o                         
   1  -6   4        807.32        715.51        58.95 o                         
   2  -6   4       4694.88       4831.67       154.37 o                         
   3  -6   4       6469.21       6739.29       108.61 o                         
   4  -6   4        875.44        927.48        53.75 o                         
   5  -6   4          8.21          9.21         9.39 o                         
   6  -6   4        766.48        748.79        38.21 o                         
   7  -6   4        885.08        797.94        41.74 o                         
   8  -6   4        440.36        566.84        54.22 o                         
   9  -6   4       2196.89       2608.00       241.41 o                         
  10  -6   4       1284.72       1407.33        51.19 o                         
  11  -6   4        201.97        205.22        16.86 o                         
  -8  -5   4        225.88        205.41        23.39 o                         
  -7  -5   4        317.09        276.99        31.69 o                         
  -6  -5   4        507.63        483.72        39.29 o                         
  -5  -5   4         19.29         13.88         7.35 o                         
  -4  -5   4       1001.08       1023.59        45.19 o                         
  -3  -5   4       4158.99       4461.95       125.61 o                         
  -2  -5   4       2659.67       2751.16        68.71 o                         
  -1  -5   4        607.08        574.53        46.27 o                         
   0  -5   4       3656.21       3776.66       115.37 o                         
   1  -5   4       2421.41       2481.50        55.96 o                         
   2  -5   4        155.68        141.28        18.55 o                         
   3  -5   4       3421.99       3671.12        96.47 o                         
   4  -5   4       5340.94       5347.23       126.12 o                         
   5  -5   4       4165.22       4210.43       121.74 o                         
   6  -5   4       1898.99       1836.12        88.57 o                         
   7  -5   4        804.18        891.71       124.99 o                         
   8  -5   4          9.74         -2.52        12.19 o                         
   9  -5   4         10.07          7.59         7.48 o                         
  10  -5   4        564.72        654.38        34.78 o                         
  11  -5   4        293.90        264.56        27.17 o                         
  -9  -4   4         96.74        117.07        16.43 o                         
  -8  -4   4         42.64         53.29        16.62 o                         
  -7  -4   4       1199.63       1345.05        68.50 o                         
  -6  -4   4       2409.03       2497.59        93.18 o                         
  -5  -4   4       2176.25       2155.50       102.01 o                         
  -4  -4   4       3674.54       3547.55       194.08 o                         
  -3  -4   4        962.50       1043.61        32.81 o                         
  -2  -4   4        317.84        344.82        17.76 o                         
  -1  -4   4       3232.31       3762.59       200.86 o                         
   0  -4   4       2560.10       2786.45        65.65 o                         
   1  -4   4       4018.57       4062.65        48.23 o                         
   2  -4   4       4398.39       4343.62        60.55 o                         
   3  -4   4       1981.28       2015.57        68.96 o                         
   4  -4   4        175.21        157.13        21.89 o                         
   5  -4   4        453.79        391.83        37.28 o                         
   6  -4   4       3407.81       3155.45       111.84 o                         
   7  -4   4        683.70        747.28        70.49 o                         
   8  -4   4        310.49        315.44        30.25 o                         
   9  -4   4        521.10        558.95        30.80 o                         
  10  -4   4          1.59         14.10        14.53 o                         
  11  -4   4        480.81        451.73        19.73 o                         
 -10  -3   4        670.75        658.05        31.15 o                         
  -9  -3   4        680.03        687.05        43.93 o                         
  -8  -3   4        500.68        536.60        43.59 o                         
  -7  -3   4        993.45        991.94        51.62 o                         
  -6  -3   4        190.57        165.05        13.26 o                         
  -5  -3   4       2178.44       2522.04       362.81 o                         
  -4  -3   4       4368.82       4614.06       200.70 o                         
  -3  -3   4       4536.58       4894.41        63.26 o                         
  -2  -3   4        171.25        152.64         8.37 o                         
  -1  -3   4        191.27        215.37        10.04 o                         
   0  -3   4         23.99         28.50         6.94 o                         
   1  -3   4         93.35         98.59         7.00 o                         
   2  -3   4       6528.83       6594.74        53.16 o                         
   3  -3   4      14370.22      13618.53       172.77 o                         
   4  -3   4       2404.32       2206.09        76.44 o                         
   5  -3   4        355.55        318.99        32.38 o                         
   6  -3   4        439.45        381.73        38.21 o                         
   7  -3   4        525.48        456.62        47.79 o                         
   8  -3   4       1277.73       1382.60        66.93 o                         
   9  -3   4       2315.38       2602.62        86.15 o                         
  10  -3   4       1442.12       1520.05        44.91 o                         
  11  -3   4         90.01         98.26        14.09 o                         
 -10  -2   4        133.48        119.95        17.98 o                         
  -9  -2   4        612.60        694.44        47.93 o                         
  -8  -2   4        308.99        360.65        29.50 o                         
  -7  -2   4       1408.96       1524.81        52.38 o                         
  -6  -2   4        968.26       1032.11        48.92 o                         
  -5  -2   4         99.90         94.64        12.87 o                         
  -4  -2   4       2966.70       3155.09        48.19 o                         
  -3  -2   4       4571.00       5044.39        66.69 o                         
  -2  -2   4       6060.41       6278.29        52.39 o                         
  -1  -2   4       4112.17       4102.46        51.81 o                         
   0  -2   4       2943.25       3066.05        49.09 o                         
   1  -2   4       3083.39       2991.11        68.19 o                         
   2  -2   4        489.81        514.00        31.21 o                         
   3  -2   4       4081.31       3737.35        88.80 o                         
   4  -2   4      12024.22      10114.37       155.99 o                         
   5  -2   4       4672.82       3552.01       100.39 o                         
   6  -2   4       2144.54       1594.74        73.57 o                         
   7  -2   4        413.27        394.92        70.16 o                         
   8  -2   4          0.96         -9.43        10.35 o                         
   9  -2   4         43.17         45.48         9.19 o                         
  10  -2   4        143.51        119.03        12.48 o                         
 -11  -1   4        393.82        377.57        23.55 o                         
 -10  -1   4         93.45         92.26        17.38 o                         
  -9  -1   4        138.42        156.66        20.11 o                         
  -8  -1   4        508.29        534.94        57.08 o                         
  -7  -1   4       1018.64       1032.04        40.99 o                         
  -6  -1   4       3218.19       3373.48        87.20 o                         
  -5  -1   4       4734.00       4988.33       119.40 o                         
  -4  -1   4       7628.55       8233.80       130.85 o                         
  -3  -1   4       1744.26       1686.68        55.04 o                         
  -2  -1   4       2144.91       2344.19        64.17 o                         
  -1  -1   4       7168.78       7317.92       159.27 o                         
   0  -1   4       9444.47       9668.29       263.90 o                         
   1  -1   4        105.77        136.83        16.62 o                         
   2  -1   4       3727.16       3414.64        78.24 o                         
   3  -1   4       3727.99       3165.93        80.29 o                         
   4  -1   4        373.80        264.13        26.01 o                         
   5  -1   4        842.11        557.22        40.44 o                         
   6  -1   4       1887.11       1681.11       379.38 o                         
   7  -1   4        594.78        558.55       126.59 o                         
   8  -1   4        212.24        226.56        23.66 o                         
   9  -1   4        345.63        333.22        31.97 o                         
  10  -1   4          2.47         24.71         6.26 o                         
 -11   0   4        595.02        652.35        35.33 o                         
 -10   0   4       1242.88       1379.32        50.86 o                         
  -9   0   4       1261.88       1438.39        93.06 o                         
  -8   0   4        465.36        550.70        38.39 o                         
  -7   0   4        381.88        375.50        22.79 o                         
  -6   0   4        178.76        172.44        27.21 o                         
  -5   0   4        250.28        283.28        28.80 o                         
  -4   0   4       4172.27       4472.45        98.49 o                         
  -3   0   4       8617.64       9394.75       134.97 o                         
  -2   0   4       1239.33       1413.14        51.27 o                         
  -1   0   4        927.52        988.02        31.55 o                         
   0   0   4       3235.31       3192.34        69.06 o                         
   1   0   4        965.43        921.27        40.69 o                         
   2   0   4       3751.89       3145.88        77.94 o                         
   3   0   4       5380.06       3853.02        91.17 o                         
   4   0   4       2674.25       1639.22        64.83 o                         
   5   0   4         29.15         24.00         9.98 o                         
   6   0   4        503.33        433.10       121.83 o                         
   7   0   4        603.02        683.66        35.40 o                         
   8   0   4        678.58        674.76        33.25 o                         
   9   0   4       1017.85       1047.75        34.99 o                         
 -11   1   4         37.44         24.60         8.46 o                         
 -10   1   4        194.95        144.18        30.86 o                         
  -9   1   4        297.03        363.89        46.85 o                         
  -8   1   4        105.74         99.42        17.28 o                         
  -7   1   4        693.58        752.78        46.25 o                         
  -6   1   4       1976.82       2114.69        88.53 o                         
  -5   1   4        165.85        208.21        25.75 o                         
  -4   1   4        929.27        978.09        47.59 o                         
  -3   1   4       8820.05       8221.73      1537.07 o                         
  -2   1   4       6588.45       6554.68       492.39 o                         
  -1   1   4       6548.23       6644.19        83.63 o                         
   0   1   4       2503.32       2579.58        40.20 o                         
   1   1   4         24.58         35.72         5.06 o                         
   2   1   4        374.68        332.75        27.55 o                         
   3   1   4       2262.66       1116.22        53.57 o                         
   4   1   4       3681.19       1540.51        70.05 o                         
   5   1   4       3036.88       3084.36        65.16 o                         
   6   1   4        814.01        846.76        33.60 o                         
   7   1   4        263.24        275.93        23.06 o                         
   8   1   4         27.13         19.30         8.40 o                         
   9   1   4          5.45          1.09         9.29 o                         
 -11   2   4        574.24        605.05        50.52 o                         
 -10   2   4        302.79        316.76        46.08 o                         
  -9   2   4        437.41        529.89        58.73 o                         
  -8   2   4       2062.16       2148.21        72.49 o                         
  -7   2   4       2593.17       2921.72       156.20 o                         
  -6   2   4       3011.91       3402.39       110.33 o                         
  -5   2   4       2442.76       2835.99        89.18 o                         
  -4   2   4       2481.81       2687.00       267.77 o                         
  -3   2   4       1034.93        915.22       128.03 o                         
  -2   2   4       1512.18       1504.89       124.70 o                         
  -1   2   4       3921.65       3789.14        98.97 o                         
   0   2   4       1019.75        968.06        27.76 o                         
   1   2   4       1425.56       1255.64        48.54 o                         
   2   2   4       2814.95       2404.39       150.88 o                         
   3   2   4       2751.58       2713.72       111.68 o                         
   4   2   4         34.93         48.45         5.95 o                         
   5   2   4        480.38        506.98        21.27 o                         
   6   2   4       1854.83       2094.35        47.84 o                         
   7   2   4        443.93        483.49        28.95 o                         
   8   2   4         17.90          5.76        11.99 o                         
 -12   3   4         86.78        100.43        10.15 o                         
 -11   3   4        774.94        825.99        60.75 o                         
 -10   3   4       2521.88       2785.15       123.11 o                         
  -9   3   4       2113.03       2396.22       117.30 o                         
  -8   3   4        141.03        166.72        21.38 o                         
  -7   3   4         25.95         32.16         9.04 o                         
  -6   3   4          7.66          2.92         6.73 o                         
  -5   3   4        802.88        900.99        51.33 o                         
  -4   3   4       1494.16       1529.76       153.96 o                         
  -3   3   4       4190.39       4242.05       498.01 o                         
  -2   3   4        792.21        791.91        59.97 o                         
  -1   3   4        494.01        451.89        22.88 o                         
   0   3   4        216.18        222.14        14.55 o                         
   1   3   4        186.98        135.43        13.47 o                         
   2   3   4        875.83        797.48        68.54 o                         
   3   3   4       1205.38       1205.71        34.13 o                         
   4   3   4       1813.10       1965.44        38.37 o                         
   5   3   4          4.13         -8.42         8.42 o                         
   6   3   4        515.37        561.66        25.45 o                         
   7   3   4        407.98        427.04        25.07 o                         
   8   3   4        467.02        436.59        27.26 o                         
 -12   4   4        149.66        161.52        22.14 o                         
 -11   4   4          0.72          1.07        13.05 o                         
 -10   4   4         98.12         74.89        26.18 o                         
  -9   4   4        537.86        623.41        58.97 o                         
  -8   4   4        316.24        356.09        46.96 o                         
  -7   4   4        988.98       1142.48        75.64 o                         
  -6   4   4        298.71        361.87        26.18 o                         
  -5   4   4         33.28         38.72         7.92 o                         
  -4   4   4        699.94        659.85        64.91 o                         
  -3   4   4       5107.15       5438.44       426.09 o                         
  -2   4   4       3979.38       4217.96       323.77 o                         
  -1   4   4       1726.48       1459.34        71.40 o                         
   0   4   4       1279.43       1295.18        55.08 o                         
   2   4   4        723.37        753.54        20.14 o                         
   3   4   4        838.06        886.37        26.21 o                         
   4   4   4       1142.92       1297.28        32.84 o                         
   5   4   4       1046.45       1214.26        37.68 o                         
   6   4   4        875.34        905.46        29.86 o                         
   7   4   4         46.84         45.49        12.08 o                         
 -12   5   4        195.53        190.09        23.11 o                         
 -11   5   4        282.79        294.70        35.87 o                         
 -10   5   4         46.48         36.94        17.73 o                         
  -9   5   4          2.27         -1.81         5.80 o                         
  -8   5   4       1245.13       1399.82        84.74 o                         
  -7   5   4       2183.83       2311.87       101.75 o                         
  -6   5   4       2481.61       2374.08        81.64 o                         
  -5   5   4       2538.74       2424.95       297.90 o                         
  -4   5   4       1947.78       2159.20       143.20 o                         
  -3   5   4        847.76        825.07        63.37 o                         
  -2   5   4       2028.72       2046.72        96.46 o                         
  -1   5   4       5383.69       4813.53       147.88 o                         
   0   5   4       1979.34       1843.67        36.08 o                         
   1   5   4        373.72        417.53        18.13 o                         
   2   5   4        329.43        315.24        14.45 o                         
   3   5   4        452.53        498.08        20.97 o                         
   4   5   4         94.00         97.10        10.45 o                         
   5   5   4        336.10        371.02        20.13 o                         
   6   5   4        374.54        327.01        23.70 o                         
 -11   6   4        960.96       1058.18        61.28 o                         
 -10   6   4       2253.95       1940.33       262.88 o                         
  -9   6   4       1045.05        985.11        45.46 o                         
  -8   6   4        139.39        164.25        22.42 o                         
  -7   6   4         18.75         10.68        11.52 o                         
  -6   6   4        188.42        151.14        20.53 o                         
  -5   6   4        142.13        135.74        42.76 o                         
  -4   6   4        926.95        834.44        36.97 o                         
  -3   6   4       3900.29       3462.96       266.38 o                         
  -2   6   4       1454.79       1474.14        54.82 o                         
  -1   6   4        331.75        288.71        17.71 o                         
   0   6   4        202.21        208.87        14.11 o                         
   1   6   4        267.92        292.00        16.35 o                         
   2   6   4        540.19        574.30        22.14 o                         
   3   6   4        276.45        309.96        16.49 o                         
   4   6   4        126.36        130.54        15.80 o                         
   5   6   4         34.81         27.91         9.11 o                         
 -11   7   4         76.80         97.13        18.01 o                         
 -10   7   4         88.61         72.26        11.94 o                         
  -9   7   4        440.35        384.91        28.87 o                         
  -8   7   4        777.00        776.25       101.04 o                         
  -7   7   4        600.21        587.44        71.14 o                         
  -6   7   4         12.44         -2.26         5.12 o                         
  -5   7   4        383.24        328.08        35.10 o                         
  -4   7   4         15.83         15.47        13.44 o                         
  -3   7   4        418.88        402.89        39.78 o                         
  -2   7   4       1598.96       1501.30        72.63 o                         
  -1   7   4       1048.51       1017.59        34.97 o                         
   0   7   4        256.46        227.72        16.76 o                         
   1   7   4          2.65          7.34         4.80 o                         
   2   7   4         75.17         84.64        10.84 o                         
   3   7   4        299.45        301.93        21.03 o                         
 -10   8   4         25.34         31.85         9.98 o                         
  -9   8   4         19.26          5.39        12.27 o                         
  -8   8   4        555.52        417.18        52.30 o                         
  -7   8   4       1045.33        407.45        54.97 o                         
  -6   8   4        570.02        482.11        57.42 o                         
  -5   8   4        669.11        714.06        46.93 o                         
  -4   8   4        672.88        637.97        50.40 o                         
  -3   8   4        394.78        376.34        26.20 o                         
  -2   8   4        136.34        148.85        25.71 o                         
  -1   8   4       1587.25       1708.89       163.98 o                         
   0   8   4        882.53        964.91        27.93 o                         
   1   8   4        494.91        523.65        25.76 o                         
   2   8   4        121.04        123.59        14.23 o                         
 -10   9   4        776.44        695.21        31.50 o                         
  -9   9   4        782.51        703.46        44.61 o                         
  -8   9   4         96.06         64.10        21.21 o                         
  -7   9   4          0.18         -9.20         9.20 o                         
  -6   9   4         43.77         17.02        17.05 o                         
  -5   9   4        170.72        153.49        18.31 o                         
  -4   9   4        372.30        431.55        26.03 o                         
  -3   9   4        958.88       1167.54        61.45 o                         
  -2   9   4        290.77        340.97        31.94 o                         
  -1   9   4          1.18          0.48         5.88 o                         
   0   9   4        210.90        211.41        17.95 o                         
   1   9   4        123.90        136.86        12.13 o                         
  -8  10   4        364.24        327.44        23.76 o                         
  -7  10   4        159.06        136.08        11.06 o                         
  -6  10   4         13.61         15.28         5.22 o                         
  -5  10   4         20.72         32.29        11.82 o                         
  -4  10   4         18.82         14.50         7.60 o                         
  -3  10   4        111.94        148.26        18.04 o                         
  -2  10   4        384.74        437.23        21.98 o                         
  -1  10   4        212.26        220.89        13.64 o                         
   4 -13   5         65.83         69.09         8.48 o                         
   5 -13   5         14.61          6.40         4.53 o                         
   0 -12   5        346.40        340.12        19.33 o                         
   1 -12   5        147.70        141.86        11.70 o                         
   2 -12   5         33.55         23.57         6.47 o                         
   3 -12   5        411.51        373.09        19.52 o                         
   4 -12   5        754.56        757.74        39.63 o                         
   5 -12   5        745.05        764.07        39.02 o                         
   6 -12   5        372.64        386.63        26.65 o                         
   7 -12   5        330.94        295.54        15.14 o                         
  -2 -11   5          9.56         -0.50         3.54 o                         
  -1 -11   5         74.17         64.13         8.93 o                         
   0 -11   5        215.22        226.50        16.68 o                         
   1 -11   5       1059.89       1143.99        39.06 o                         
   2 -11   5       1459.22       1540.09        47.06 o                         
   3 -11   5        630.91        596.48        51.60 o                         
   4 -11   5         41.50         33.17        10.01 o                         
   5 -11   5         59.83         23.11        12.35 o                         
   6 -11   5        163.02        162.78        21.35 o                         
   7 -11   5        309.45        294.29        29.42 o                         
   8 -11   5        786.98        831.97        66.95 o                         
   9 -11   5        441.20        510.32        34.33 o                         
  -3 -10   5        448.90        392.02        17.09 o                         
  -2 -10   5        221.66        247.87        17.20 o                         
  -1 -10   5        332.69        289.43        20.48 o                         
   0 -10   5        245.78        250.15        20.92 o                         
   1 -10   5         13.99         13.03         8.11 o                         
   2 -10   5       1208.91       1215.50        64.34 o                         
   3 -10   5       1541.66       1594.84        54.07 o                         
   4 -10   5        413.81        459.58        27.84 o                         
   5 -10   5         33.16         35.86        16.32 o                         
   6 -10   5        225.58        211.37        27.44 o                         
   7 -10   5        142.34        110.44        18.42 o                         
   8 -10   5        465.62        501.95        73.34 o                         
   9 -10   5       1139.85       1391.54        68.67 o                         
  10 -10   5        593.03        623.15        38.58 o                         
  -4  -9   5          5.00          3.51         4.10 o                         
  -3  -9   5        226.64        205.05        17.28 o                         
  -2  -9   5       1164.01       1096.82        48.43 o                         
  -1  -9   5       1181.16       1149.61        43.60 o                         
   0  -9   5        213.77        248.94        21.65 o                         
   1  -9   5         35.02         60.09        12.48 o                         
   2  -9   5          4.32         18.06        12.53 o                         
   3  -9   5        409.78        415.66        32.07 o                         
   4  -9   5       3265.22       3372.14       140.98 o                         
   5  -9   5       1706.30       1874.86        80.92 o                         
   6  -9   5        504.46        503.47        29.50 o                         
   7  -9   5        963.40        970.73        51.96 o                         
   8  -9   5        618.49        630.50       146.29 o                         
   9  -9   5          4.31         15.93        16.03 o                         
  10  -9   5        339.28        333.39        32.48 o                         
  11  -9   5        776.05        746.09        34.67 o                         
  -6  -8   5        303.53        264.54        18.72 o                         
  -5  -8   5        954.31        859.13        42.84 o                         
  -4  -8   5        822.40        763.79        31.67 o                         
  -3  -8   5         10.77         11.46         7.75 o                         
  -2  -8   5        126.45        113.02        11.95 o                         
  -1  -8   5        368.57        443.83        20.69 o                         
   0  -8   5       1091.17       1194.71        33.61 o                         
   1  -8   5       1966.80       2042.28        50.56 o                         
   2  -8   5       5105.45       4839.87        76.19 o                         
   3  -8   5       1287.07       1257.33        51.60 o                         
   4  -8   5          0.56          3.64         8.69 o                         
   5  -8   5         78.99         69.29        19.75 o                         
   6  -8   5        142.24        134.24        14.82 o                         
   7  -8   5        359.34        382.17        25.33 o                         
   8  -8   5       1216.47       1634.03        95.13 o                         
   9  -8   5        632.84        654.06        56.80 o                         
  10  -8   5         11.57         13.81         7.36 o                         
  11  -8   5         67.28         60.47        12.39 o                         
  -7  -7   5        149.48        126.94        13.72 o                         
  -6  -7   5          4.04          8.43         8.27 o                         
  -5  -7   5        301.96        279.13        16.19 o                         
  -4  -7   5        888.20        872.84        37.42 o                         
  -3  -7   5       1207.76       1305.96        46.47 o                         
  -2  -7   5       1077.36       1052.86        41.44 o                         
  -1  -7   5        576.37        555.35        25.99 o                         
   0  -7   5        397.58        381.48        28.00 o                         
   1  -7   5          9.33         -1.57        12.09 o                         
   2  -7   5       1172.32       1174.88        83.32 o                         
   3  -7   5       2969.21       2823.60       136.63 o                         
   4  -7   5       2111.17       2171.03       127.07 o                         
   5  -7   5         18.09         -2.27        10.89 o                         
   6  -7   5        586.43        529.48        25.16 o                         
   7  -7   5        190.11        147.28        25.18 o                         
   8  -7   5        232.73        315.93        45.16 o                         
   9  -7   5       2013.55       2182.76        94.64 o                         
  10  -7   5        946.59        972.15        43.85 o                         
  11  -7   5        239.64        207.88        15.25 o                         
  -8  -6   5        273.65        246.05        17.60 o                         
  -7  -6   5        230.95        233.01        23.94 o                         
  -6  -6   5        249.86        219.41        18.55 o                         
  -5  -6   5        673.07        649.11        32.57 o                         
  -4  -6   5          3.86         -0.54         5.14 o                         
  -3  -6   5       2479.29       2460.22        62.58 o                         
  -2  -6   5       2873.50       3055.01       107.31 o                         
  -1  -6   5        347.14        324.23        25.62 o                         
   0  -6   5        392.09        378.57        25.77 o                         
   1  -6   5        453.54        423.01        45.91 o                         
   2  -6   5        177.69        170.94        33.70 o                         
   3  -6   5       2053.22       2079.20        79.28 o                         
   4  -6   5       3419.09       3427.67       111.44 o                         
   5  -6   5       5675.42       6074.29       161.00 o                         
   6  -6   5       1299.47       1426.39        55.14 o                         
   7  -6   5        434.62        435.20        32.30 o                         
   8  -6   5        102.07        121.27        28.34 o                         
   9  -6   5         15.25          9.16         7.88 o                         
  10  -6   5        342.57        383.32        25.70 o                         
  11  -6   5        506.10        526.58        34.38 o                         
  -8  -5   5        229.54        220.44        23.18 o                         
  -7  -5   5        481.37        456.18        24.97 o                         
  -6  -5   5        745.82        734.26        35.13 o                         
  -5  -5   5        923.99        829.86        41.31 o                         
  -4  -5   5       1571.27       1561.47        43.78 o                         
  -3  -5   5         68.38         52.69        12.82 o                         
  -2  -5   5        144.41        135.87        15.08 o                         
  -1  -5   5       2517.79       2722.66        61.44 o                         
   0  -5   5       4120.45       4341.81        73.29 o                         
   1  -5   5       4474.70       4474.79        55.58 o                         
   2  -5   5       7468.21       7264.52        81.34 o                         
   3  -5   5       2623.52       2711.61        59.01 o                         
   4  -5   5        151.58        216.21        29.73 o                         
   5  -5   5        718.33        733.25        56.51 o                         
   6  -5   5       1641.91       1664.22        57.74 o                         
   7  -5   5        113.46        133.97        21.64 o                         
   8  -5   5        141.82        140.92        28.11 o                         
   9  -5   5        766.53        889.75        39.33 o                         
  10  -5   5         51.01         48.92        18.04 o                         
  11  -5   5         12.84         16.39         9.74 o                         
  -9  -4   5        437.60        438.80        29.35 o                         
  -8  -4   5        330.66        301.99        19.73 o                         
  -7  -4   5         25.33         27.87        13.67 o                         
  -6  -4   5         28.00          8.62        16.77 o                         
  -5  -4   5        497.49        437.19        21.13 o                         
  -4  -4   5       2597.05       2725.33       107.71 o                         
  -3  -4   5       5986.11       6408.14       104.87 o                         
  -2  -4   5       2968.06       3061.14        50.13 o                         
  -1  -4   5        299.28        297.29        13.33 o                         
   0  -4   5        153.43        182.52        10.95 o                         
   1  -4   5        253.33        279.56        12.09 o                         
   2  -4   5       6401.86       6565.94       126.42 o                         
   3  -4   5       1671.71       1671.20        69.54 o                         
   4  -4   5        265.19        249.14        30.72 o                         
   5  -4   5        233.70        237.84        32.20 o                         
   6  -4   5        233.92        230.98        21.73 o                         
   7  -4   5        514.34        526.31        54.29 o                         
   8  -4   5        655.72        701.54        48.85 o                         
   9  -4   5        983.41       1046.95        56.03 o                         
  10  -4   5       1220.23       1381.27        66.23 o                         
  11  -4   5        237.71        231.71        21.24 o                         
 -10  -3   5         41.05         20.66         7.27 o                         
  -9  -3   5        697.99        706.29        43.21 o                         
  -8  -3   5        784.48        870.72        41.94 o                         
  -7  -3   5       1153.64       1192.21        50.82 o                         
  -6  -3   5        188.49        183.90        12.49 o                         
  -5  -3   5        355.87        336.91        23.88 o                         
  -4  -3   5         49.49         61.89        11.06 o                         
  -3  -3   5       4246.74       4742.17        70.01 o                         
  -2  -3   5       1746.29       1734.38        32.19 o                         
  -1  -3   5       1003.74        919.14        37.06 o                         
   0  -3   5        572.82        555.13        24.40 o                         
   1  -3   5       1761.25       1875.83        43.35 o                         
   2  -3   5        356.27        436.11        33.24 o                         
   3  -3   5       2752.10       2906.17        89.63 o                         
   4  -3   5      11864.86      11560.96       190.70 o                         
   5  -3   5      10280.34       9051.24       179.18 o                         
   6  -3   5       2222.87       1869.92        57.05 o                         
   7  -3   5         23.24         19.46         8.58 o                         
   8  -3   5          4.18          5.70         7.59 o                         
   9  -3   5        129.95        156.07        22.25 o                         
  10  -3   5        292.63        315.88        18.70 o                         
 -10  -2   5        178.11        136.88        18.29 o                         
  -9  -2   5          0.24         16.82        19.17 o                         
  -8  -2   5        523.58        526.71        34.79 o                         
  -7  -2   5       1886.41       1943.12        63.40 o                         
  -6  -2   5       1363.27       1384.82        41.55 o                         
  -5  -2   5       2544.20       2497.95        48.73 o                         
  -4  -2   5       4505.22       4851.64       112.00 o                         
  -3  -2   5         63.01         54.28         8.60 o                         
  -2  -2   5       5805.99       6557.18       135.54 o                         
  -1  -2   5       4121.50       4047.08       129.51 o                         
   0  -2   5       9850.92       9663.04       170.36 o                         
   1  -2   5       5758.98       5676.42        85.92 o                         
   2  -2   5       5757.09       5705.39       115.72 o                         
   3  -2   5       2506.63       2283.78        77.79 o                         
   4  -2   5        732.31        685.54        45.76 o                         
   5  -2   5        466.90        310.82        33.10 o                         
   6  -2   5       3509.96       3105.36       629.05 o                         
   7  -2   5       1125.25       1055.36       193.77 o                         
   8  -2   5        185.42        221.41        28.63 o                         
   9  -2   5        211.18        195.49        17.20 o                         
  10  -2   5         10.33          2.37         3.65 o                         
 -11  -1   5        430.96        391.51        21.82 o                         
 -10  -1   5       1346.88       1470.80        48.06 o                         
  -9  -1   5       1574.39       1812.07        61.79 o                         
  -8  -1   5        973.63       1053.17        81.51 o                         
  -7  -1   5         80.80         86.68        12.82 o                         
  -6  -1   5        677.60        650.40        27.61 o                         
  -5  -1   5       1514.12       1572.52        68.64 o                         
  -4  -1   5       4542.56       4876.62       108.08 o                         
  -3  -1   5       8295.64       9495.41        93.25 o                         
  -2  -1   5       7498.64       7764.17       195.32 o                         
  -1  -1   5        101.76        140.24        19.73 o                         
   0  -1   5         10.99          8.22         7.00 o                         
   1  -1   5        104.74        106.51        11.00 o                         
   2  -1   5       1554.83       1367.29        57.61 o                         
   3  -1   5       2522.82       2000.03        72.69 o                         
   4  -1   5       2883.28       2244.15        81.45 o                         
   5  -1   5        269.23        160.96        24.69 o                         
   6  -1   5        275.00        250.35        51.21 o                         
   7  -1   5        670.35        677.91        49.32 o                         
   8  -1   5        586.21        622.42        45.02 o                         
   9  -1   5        831.63        757.66        37.54 o                         
 -11   0   5        165.87        171.11        29.74 o                         
 -10   0   5        120.32        122.84        16.53 o                         
  -9   0   5        447.45        562.45        61.20 o                         
  -8   0   5        748.77        918.91        77.89 o                         
  -7   0   5       1796.38       2066.62        71.31 o                         
  -6   0   5        716.88        869.36        58.59 o                         
  -5   0   5        295.99        337.12        32.56 o                         
  -4   0   5       1531.03       1670.53        66.01 o                         
  -3   0   5       2716.45       3225.04        88.62 o                         
  -2   0   5       9021.80       8917.05       183.43 o                         
  -1   0   5       2393.78       2571.83        62.50 o                         
   0   0   5        955.69       1084.10        38.79 o                         
   1   0   5         49.32         52.70         8.88 o                         
   2   0   5         68.06         49.42        13.86 o                         
   3   0   5       4120.40       3073.96        93.99 o                         
   4   0   5       3057.63       1958.23        80.08 o                         
   5   0   5       3156.20       2808.64       866.66 o                         
   6   0   5       1863.21       2009.79        82.91 o                         
   7   0   5        125.76        140.13        24.27 o                         
   8   0   5          0.11          1.18        10.49 o                         
   9   0   5         10.40          7.92         6.83 o                         
 -11   1   5        496.82        530.05        26.65 o                         
 -10   1   5        160.17        164.74        36.57 o                         
  -9   1   5         12.81        -10.17        19.42 o                         
  -8   1   5        160.11        183.91        23.14 o                         
  -7   1   5        732.69        842.01        44.34 o                         
  -6   1   5       1875.87       2099.71        89.96 o                         
  -5   1   5       3623.67       4429.57       115.90 o                         
  -4   1   5       3770.86       4441.40       110.04 o                         
  -3   1   5        844.00       1013.06        51.57 o                         
  -2   1   5       1291.92       1406.56        42.39 o                         
  -1   1   5      12246.36      13097.70       135.27 o                         
   0   1   5       7203.42       7178.78       219.70 o                         
   1   1   5       3354.57       3222.65        47.26 o                         
   2   1   5       1994.54       1642.14       100.35 o                         
   3   1   5       2809.02       2068.01       356.31 o                         
   4   1   5        202.00        168.59        26.33 o                         
   5   1   5        536.93        518.16        27.44 o                         
   6   1   5       1537.42       1615.98        48.05 o                         
   7   1   5        695.19        802.66        51.63 o                         
   8   1   5        141.50        159.59        22.20 o                         
   9   1   5         74.65         58.67         9.94 o                         
 -11   2   5        155.94        183.80        30.16 o                         
 -10   2   5       1701.69       1833.06       101.38 o                         
  -9   2   5       3221.00       3662.52       149.21 o                         
  -8   2   5       1282.24       1458.11       166.63 o                         
  -7   2   5        390.26        438.70        33.77 o                         
  -6   2   5       1538.79       1821.82        83.43 o                         
  -5   2   5        827.19        956.83        55.06 o                         
  -4   2   5       2224.86       2490.03        82.97 o                         
  -3   2   5       6935.94       8105.66       145.85 o                         
  -2   2   5       2840.70       2735.52        50.93 o                         
  -1   2   5        732.84        692.12        24.25 o                         
   0   2   5         31.09         32.22         9.14 o                         
   1   2   5         32.78         26.07         8.94 o                         
   2   2   5        289.77        213.77        21.58 o                         
   3   2   5       1390.59        738.03        65.82 o                         
   4   2   5       2003.95       1936.42       217.22 o                         
   5   2   5        298.75        299.31        56.42 o                         
   6   2   5        347.19        355.78        23.87 o                         
   7   2   5        467.61        508.30        40.02 o                         
   8   2   5        426.90        456.87        31.17 o                         
 -12   3   5        190.34        175.51        21.27 o                         
 -11   3   5         43.29         57.79        19.78 o                         
 -10   3   5        111.56        113.78        31.41 o                         
  -9   3   5        959.87       1032.35        79.18 o                         
  -8   3   5        591.08        678.90        42.32 o                         
  -7   3   5       1059.35       1144.48       115.17 o                         
  -6   3   5        667.37        776.20        55.40 o                         
  -5   3   5        337.07        341.55        34.36 o                         
  -4   3   5         28.38         33.52        11.35 o                         
  -3   3   5       1219.51       1329.81       123.01 o                         
  -2   3   5       1265.45       1199.84        41.81 o                         
  -1   3   5       2247.48       2192.29        65.33 o                         
   0   3   5       1367.47       1617.55        41.36 o                         
   1   3   5        235.26        219.30        33.02 o                         
   2   3   5        616.72        471.31        49.68 o                         
   3   3   5        502.89        487.57        24.03 o                         
   4   3   5       1372.69       1455.71        37.20 o                         
   5   3   5        947.36       1058.66        35.54 o                         
   6   3   5        908.70       1036.25        38.82 o                         
   7   3   5         66.33         64.27        15.01 o                         
 -12   4   5        102.78         96.57        15.87 o                         
 -11   4   5        159.69        180.18        28.83 o                         
 -10   4   5         96.08        101.53        27.29 o                         
  -9   4   5         96.65        106.95        28.58 o                         
  -8   4   5        363.58        355.25        27.75 o                         
  -7   4   5       2386.85       2525.92       111.10 o                         
  -6   4   5        835.78        929.84        50.81 o                         
  -5   4   5        685.26        767.44        50.59 o                         
  -4   4   5       1123.95       1265.66        60.51 o                         
  -3   4   5         62.36         75.76        13.21 o                         
  -2   4   5       2050.15       2044.13       197.54 o                         
  -1   4   5       2333.68       2273.14        88.98 o                         
   0   4   5       2371.67       2195.52        93.17 o                         
   1   4   5       1818.78       1765.21        38.71 o                         
   2   4   5       1058.54       1102.16        28.22 o                         
   3   4   5        356.74        393.93        19.96 o                         
   4   4   5        240.40        272.60        16.17 o                         
   5   4   5        265.39        304.23        23.34 o                         
   6   4   5        841.42        922.68        33.43 o                         
 -11   5   5        400.53        403.10        40.08 o                         
 -10   5   5       1303.39       1315.01        77.65 o                         
  -9   5   5       1203.82       1098.93       150.77 o                         
  -8   5   5         94.83         78.23        14.31 o                         
  -7   5   5          0.55         -5.27         8.15 o                         
  -6   5   5        703.56        706.59        40.49 o                         
  -5   5   5        567.13        529.05        30.25 o                         
  -4   5   5       1955.20       2065.97       242.23 o                         
  -3   5   5       3853.43       3215.99       105.18 o                         
  -2   5   5       2286.50       2059.33       209.66 o                         
  -1   5   5        467.52        406.21        17.07 o                         
   0   5   5        319.82        294.86        16.63 o                         
   1   5   5       1337.83       1348.27        36.23 o                         
   2   5   5        179.51        178.07        12.85 o                         
   3   5   5         97.92        111.76        13.59 o                         
   4   5   5        245.32        295.73        19.23 o                         
   5   5   5         71.28         68.51        11.90 o                         
 -11   6   5        146.91        149.76        24.07 o                         
 -10   6   5          4.74          5.24         6.76 o                         
  -9   6   5        816.38        766.79        38.67 o                         
  -8   6   5       2516.55       2475.31       165.24 o                         
  -7   6   5       1067.16       1230.10        90.08 o                         
  -6   6   5        192.40        239.98        42.80 o                         
  -5   6   5          1.30          7.52         5.94 o                         
  -4   6   5        133.30        127.96        14.95 o                         
  -3   6   5        806.94        693.01        52.46 o                         
  -2   6   5        610.98        562.91        26.66 o                         
  -1   6   5        257.11        227.30        14.37 o                         
   0   6   5        146.28        158.48        17.59 o                         
   1   6   5         33.19         37.57         6.56 o                         
   2   6   5        115.90        132.67        19.11 o                         
   3   6   5        204.26        245.55        16.40 o                         
   4   6   5        356.15        393.65        32.88 o                         
 -10   7   5         70.44         75.48        10.43 o                         
  -9   7   5          0.72          9.67        12.19 o                         
  -8   7   5         99.87        110.52        29.62 o                         
  -7   7   5        818.55        786.19        78.06 o                         
  -6   7   5       1444.87       1095.85        89.31 o                         
  -5   7   5        432.72        411.64        29.69 o                         
  -4   7   5          8.55        -10.70        10.70 o                         
  -3   7   5         10.93         13.72         6.61 o                         
  -2   7   5         13.67         19.95        12.75 o                         
  -1   7   5       1101.30       1185.61        42.77 o                         
   0   7   5       1850.84       2078.53        55.32 o                         
   1   7   5        806.59        918.64        33.97 o                         
   2   7   5        126.57        121.01        13.56 o                         
   3   7   5         71.54         52.49        16.53 o                         
 -10   8   5        342.28        322.51        23.36 o                         
  -9   8   5        581.41        595.05        45.83 o                         
  -8   8   5        193.64        157.00        34.28 o                         
  -7   8   5         19.24        -15.08        19.35 o                         
  -6   8   5        208.29        173.54        21.79 o                         
  -5   8   5        225.73        235.31        24.24 o                         
  -4   8   5        807.04        823.80        40.11 o                         
  -3   8   5       2665.64       2705.09       115.26 o                         
  -2   8   5        635.26        714.76        49.36 o                         
  -1   8   5         34.70         32.77        10.28 o                         
   0   8   5         44.03         36.12         9.10 o                         
   1   8   5        331.74        408.44        24.99 o                         
  -9   9   5        123.56        113.75        16.41 o                         
  -8   9   5        451.70        370.54        35.45 o                         
  -7   9   5       1012.91        955.54        58.16 o                         
  -6   9   5        207.71        183.40        65.66 o                         
  -5   9   5          2.25         -0.89         7.30 o                         
  -4   9   5         32.60         36.27         8.10 o                         
  -3   9   5         32.47         31.72        12.31 o                         
  -2   9   5        269.14        298.75        17.57 o                         
  -1   9   5        496.25        590.31        28.49 o                         
   0   9   5         64.18         64.52         9.29 o                         
  -7  10   5        266.12        241.78        17.32 o                         
  -6  10   5        300.40        247.35        16.70 o                         
  -5  10   5         37.98         40.85        10.33 o                         
  -4  10   5          3.28         -5.46         6.14 o                         
  -3  10   5          9.20         -0.64         4.47 o                         
  -2  10   5         42.15         41.29         6.58 o                         
   4 -13   6        402.91        384.66        19.56 o                         
   5 -13   6        450.30        404.49        19.88 o                         
   0 -12   6        139.92         99.04         9.86 o                         
   1 -12   6        572.92        587.27        21.69 o                         
   2 -12   6        806.28        820.10        27.64 o                         
   3 -12   6        309.09        302.81        17.65 o                         
   4 -12   6         35.16         34.98        12.04 o                         
   5 -12   6         20.55          5.45         8.00 o                         
   6 -12   6        158.68        150.61        12.20 o                         
   7 -12   6        371.49        340.54        16.21 o                         
   8 -12   6        597.22        604.29        29.04 o                         
  -2 -11   6        419.71        378.91        21.94 o                         
  -1 -11   6         95.70        112.85        11.15 o                         
   0 -11   6         92.30        126.09        19.25 o                         
   1 -11   6          7.73         13.04         9.48 o                         
   2 -11   6        281.23        282.68        22.12 o                         
   3 -11   6        925.78        933.49        59.57 o                         
   4 -11   6        510.57        526.19        26.91 o                         
   5 -11   6        144.96        137.43        21.55 o                         
   6 -11   6          0.41         -3.53         6.84 o                         
   7 -11   6         37.41         40.19         8.45 o                         
   8 -11   6        173.55        209.44        25.80 o                         
   9 -11   6        322.37        331.26        27.51 o                         
  -3 -10   6        112.79        112.00         9.90 o                         
  -2 -10   6        460.98        463.40        22.48 o                         
  -1 -10   6        380.51        350.16        21.99 o                         
   0 -10   6        255.11        280.51        20.90 o                         
   1 -10   6        268.00        228.72        29.02 o                         
   2 -10   6         45.76         67.95        17.78 o                         
   3 -10   6        307.33        302.57        31.73 o                         
   4 -10   6       1392.01       1423.33        47.08 o                         
   5 -10   6       1916.68       1935.54        78.78 o                         
   6 -10   6        805.53        752.00        46.31 o                         
   7 -10   6        132.33        135.56        17.25 o                         
   8 -10   6          5.23        -17.73        17.73 o                         
   9 -10   6         20.20         12.01        12.87 o                         
  10 -10   6        226.87        250.89        23.27 o                         
  -4  -9   6        695.60        642.42        50.92 o                         
  -3  -9   6        153.93        137.27        14.11 o                         
  -2  -9   6        257.26        227.13        18.95 o                         
  -1  -9   6        720.30        750.32        34.69 o                         
   0  -9   6       1669.76       1698.87        52.70 o                         
   1  -9   6       2172.01       2233.47        59.75 o                         
   2  -9   6       2289.45       2386.56        88.05 o                         
   3  -9   6        810.05        766.27        63.61 o                         
   4  -9   6          1.66          8.21         6.29 o                         
   5  -9   6        456.53        457.30        28.68 o                         
   6  -9   6        679.40        671.54        33.26 o                         
   7  -9   6        363.95        371.27        23.62 o                         
   8  -9   6        858.08       1189.46        78.15 o                         
   9  -9   6        765.52        824.48        55.92 o                         
  10  -9   6        175.56        185.12        23.21 o                         
  -6  -8   6          1.67         -5.47         5.47 o                         
  -5  -8   6        278.95        253.32        15.90 o                         
  -4  -8   6       1376.87       1342.17        40.10 o                         
  -3  -8   6       1679.35       1716.10        41.49 o                         
  -2  -8   6       1204.73       1217.31        44.87 o                         
  -1  -8   6        525.95        513.39        29.80 o                         
   0  -8   6        309.45        294.68        20.53 o                         
   1  -8   6         47.20         44.09        12.94 o                         
   2  -8   6        606.41        656.24        36.92 o                         
   3  -8   6        894.95        930.74        34.11 o                         
   4  -8   6       3428.66       3146.44        88.02 o                         
   5  -8   6        776.73        804.89        34.23 o                         
   6  -8   6         15.39         -2.72         4.51 o                         
   7  -8   6         80.11         78.24        20.77 o                         
   8  -8   6        337.29        348.98        30.58 o                         
   9  -8   6        704.75        773.30        46.73 o                         
  10  -8   6        538.15        549.51        25.82 o                         
  -7  -7   6        510.28        388.60        21.38 o                         
  -6  -7   6        490.62        474.25        22.14 o                         
  -5  -7   6        565.88        496.48        36.41 o                         
  -4  -7   6        122.81         94.80        14.50 o                         
  -3  -7   6        309.17        293.37        27.35 o                         
  -2  -7   6       1580.57       1594.13        50.84 o                         
  -1  -7   6        718.90        742.29        48.17 o                         
   0  -7   6        103.48        119.21        15.77 o                         
   1  -7   6        288.03        264.54        37.54 o                         
   2  -7   6        524.37        479.18        54.72 o                         
   3  -7   6        147.35         99.94        32.17 o                         
   4  -7   6       2333.07       2274.36        58.22 o                         
   5  -7   6       4571.81       4613.18        98.21 o                         
   6  -7   6       1541.62       1550.81        60.20 o                         
   7  -7   6        507.90        584.82        50.84 o                         
   8  -7   6          8.88         18.77        13.19 o                         
   9  -7   6        209.49        216.34        15.70 o                         
  10  -7   6        441.64        472.28        25.95 o                         
  11  -7   6       1057.53       1008.06        39.36 o                         
  -7  -6   6        156.96        127.09        11.92 o                         
  -6  -6   6        167.86        151.43        15.96 o                         
  -5  -6   6        256.84        275.80        21.47 o                         
  -4  -6   6        997.16        957.04        39.69 o                         
  -3  -6   6        633.27        633.33        26.76 o                         
  -2  -6   6        100.16        103.38        17.68 o                         
  -1  -6   6       3753.36       3967.92       142.68 o                         
   0  -6   6       4553.27       4776.71        86.12 o                         
   1  -6   6       3446.48       3261.53       108.83 o                         
   2  -6   6       2411.26       2257.63       111.36 o                         
   3  -6   6       2037.70       2174.17        88.75 o                         
   4  -6   6        227.54        241.73        33.64 o                         
   5  -6   6        960.01       1029.21        46.81 o                         
   6  -6   6       2013.25       2165.61        71.21 o                         
   7  -6   6        930.84        981.71        50.20 o                         
   8  -6   6        735.43        952.61        68.28 o                         
   9  -6   6        934.75        953.67        39.82 o                         
  10  -6   6        143.35        140.07        22.97 o                         
  11  -6   6         12.92         18.48         8.26 o                         
  -8  -5   6        114.76        141.44        18.18 o                         
  -7  -5   6         17.79         25.67         7.74 o                         
  -6  -5   6          5.29         -6.71        10.05 o                         
  -5  -5   6        648.79        643.70        44.61 o                         
  -4  -5   6       3140.44       3077.13        60.85 o                         
  -3  -5   6       4156.92       4290.20       112.86 o                         
  -2  -5   6       4735.89       4996.11       111.32 o                         
  -1  -5   6       1106.19       1174.33        39.22 o                         
   0  -5   6          0.22         -0.67         5.06 o                         
   1  -5   6        724.12        757.39        24.09 o                         
   2  -5   6       1560.35       1767.55        40.20 o                         
   3  -5   6       1072.66       1002.04        39.43 o                         
   4  -5   6       2017.61       2042.28        92.62 o                         
   5  -5   6        417.93        458.97        49.90 o                         
   6  -5   6         28.54         24.59        12.38 o                         
   7  -5   6        136.62        133.64        18.14 o                         
   8  -5   6        417.55        489.31        50.73 o                         
   9  -5   6        488.98        477.99        38.33 o                         
  10  -5   6        365.28        367.33        21.20 o                         
  11  -5   6        409.98        447.05        28.05 o                         
  -9  -4   6        456.03        413.00        26.50 o                         
  -8  -4   6       1293.17       1280.92        40.33 o                         
  -7  -4   6        922.76        918.86        53.62 o                         
  -6  -4   6        205.05        186.90        22.02 o                         
  -5  -4   6        683.51        652.06        25.29 o                         
  -4  -4   6        765.26        770.92        36.51 o                         
  -3  -4   6        253.49        261.92        20.58 o                         
  -2  -4   6        921.47        944.48        45.47 o                         
  -1  -4   6       4167.06       4485.77        83.55 o                         
   0  -4   6       1562.65       1545.93        65.56 o                         
   1  -4   6         80.62         87.22         7.91 o                         
   2  -4   6          0.06          2.13         2.99 o                         
   3  -4   6         51.99         24.46        13.29 o                         
   4  -4   6       5738.04       6145.06       158.13 o                         
   5  -4   6       4716.51       4842.65       149.14 o                         
   6  -4   6        460.89        476.49        30.66 o                         
   7  -4   6         13.21         -3.53         8.58 o                         
   8  -4   6         43.95         48.15        15.39 o                         
   9  -4   6         53.18         49.02        15.21 o                         
  10  -4   6        335.69        330.60        19.58 o                         
  11  -4   6        564.83        476.83        25.01 o                         
  -9  -3   6         63.54         44.01         9.94 o                         
  -8  -3   6        243.84        226.64        22.63 o                         
  -7  -3   6        617.29        582.29        35.30 o                         
  -6  -3   6        156.21        175.83        13.75 o                         
  -5  -3   6       1369.32       1477.14        43.28 o                         
  -4  -3   6       1223.90       1273.54        49.16 o                         
  -3  -3   6         99.67         96.12        12.93 o                         
  -2  -3   6       1377.47       1640.87        42.92 o                         
  -1  -3   6       3892.77       3981.39       121.99 o                         
   0  -3   6       4406.45       4509.70        86.24 o                         
   1  -3   6       5608.80       5498.59        95.92 o                         
   2  -3   6       3515.71       3418.02       106.25 o                         
   3  -3   6       1061.89       1175.14        63.78 o                         
   4  -3   6        612.43        676.21        52.22 o                         
   5  -3   6        797.98        633.63        51.75 o                         
   6  -3   6       3716.12       3106.25        72.44 o                         
   7  -3   6       2062.69       2030.61       234.06 o                         
   8  -3   6        884.57        866.57        54.25 o                         
   9  -3   6        100.48         83.43        16.79 o                         
  10  -3   6         21.81         19.93         7.80 o                         
 -10  -2   6        452.09        437.99        43.10 o                         
  -9  -2   6       1326.04       1315.04        74.36 o                         
  -8  -2   6        757.12        748.16        40.68 o                         
  -7  -2   6        269.56        259.20        20.12 o                         
  -6  -2   6       2086.24       2029.18        65.23 o                         
  -5  -2   6        807.75        859.52        46.57 o                         
  -4  -2   6       2830.25       3221.35        65.81 o                         
  -3  -2   6       7317.37       7951.18        96.34 o                         
  -2  -2   6       8024.89       8770.33        89.82 o                         
  -1  -2   6       1690.68       1800.43        69.79 o                         
   0  -2   6        121.17        118.70        14.34 o                         
   1  -2   6       1715.51       1597.09        39.02 o                         
   2  -2   6       3843.49       3787.64        76.55 o                         
   3  -2   6       1456.09       1328.08        66.53 o                         
   4  -2   6       4353.94       3816.38       117.81 o                         
   5  -2   6       1088.80        817.30        57.24 o                         
   6  -2   6        343.68        302.93        27.72 o                         
   7  -2   6        359.51        391.38        38.39 o                         
   8  -2   6        196.08        182.20        26.64 o                         
   9  -2   6        424.83        399.81        23.93 o                         
  10  -2   6        136.43        127.68         9.58 o                         
 -10  -1   6        168.14        164.35        16.77 o                         
  -9  -1   6       1096.30       1241.94        50.64 o                         
  -8  -1   6       2512.10       3034.73       141.07 o                         
  -7  -1   6       2205.56       2462.75        81.31 o                         
  -6  -1   6       1346.49       1505.15        46.74 o                         
  -5  -1   6        515.00        526.66        29.06 o                         
  -4  -1   6          6.43         12.87        17.44 o                         
  -3  -1   6        761.62        822.13        27.99 o                         
  -2  -1   6        987.69       1021.71        53.80 o                         
  -1  -1   6       2245.94       2370.73        83.25 o                         
   0  -1   6       6466.80       6553.94        98.52 o                         
   1  -1   6         12.26         15.35         7.55 o                         
   2  -1   6        247.04        264.16        21.64 o                         
   3  -1   6       1443.57       1327.01        67.10 o                         
   4  -1   6       1909.98       1362.04        71.34 o                         
   5  -1   6       2149.94       1861.19       373.79 o                         
   6  -1   6       1131.83       1047.61       232.26 o                         
   7  -1   6         56.85         60.63        17.63 o                         
   8  -1   6         62.16         61.35        17.63 o                         
   9  -1   6        116.14        106.15        10.33 o                         
 -11   0   6        447.18        404.34        19.52 o                         
 -10   0   6        553.93        628.35        33.36 o                         
  -9   0   6        454.29        484.96        58.35 o                         
  -8   0   6        330.05        342.09        50.02 o                         
  -7   0   6       1504.72       1635.21       144.19 o                         
  -6   0   6        199.68        220.24        24.77 o                         
  -5   0   6        787.94        905.87        55.60 o                         
  -4   0   6       1963.12       2569.61        89.29 o                         
  -3   0   6         87.80         97.68        19.87 o                         
  -2   0   6          7.91          7.66        11.79 o                         
  -1   0   6      10540.96      11470.10       324.13 o                         
   0   0   6       7559.62       7576.28       112.60 o                         
   1   0   6       3537.56       3325.21        79.69 o                         
   2   0   6       2247.26       1880.60        64.43 o                         
   3   0   6        936.07        515.37        82.90 o                         
   4   0   6        129.25         59.04        17.54 o                         
   5   0   6        929.11        776.31       130.50 o                         
   6   0   6       1922.18       2039.19        54.09 o                         
   7   0   6       1186.15       1332.47        67.38 o                         
   8   0   6        659.99        711.36        44.18 o                         
   9   0   6        199.17        192.25        18.90 o                         
 -11   1   6        107.49         96.91        11.49 o                         
 -10   1   6        964.76       1171.41        82.51 o                         
  -9   1   6       1275.43       1560.87       102.45 o                         
  -8   1   6       1051.23       1290.70        91.86 o                         
  -7   1   6          0.27         19.33        16.54 o                         
  -6   1   6       1719.72       1967.99        89.83 o                         
  -5   1   6       3968.05       4789.71       128.05 o                         
  -4   1   6       3495.76       4158.27       114.95 o                         
  -3   1   6       5132.79       5500.31       131.81 o                         
  -2   1   6       5590.12       5927.50       136.94 o                         
  -1   1   6       2837.48       3292.31        76.25 o                         
   0   1   6        102.37        121.60        17.89 o                         
   1   1   6       1610.18       1504.20        56.25 o                         
   2   1   6       1083.19        802.06        33.13 o                         
   3   1   6       1302.61        897.41       128.50 o                         
   4   1   6       2209.70       2034.84       283.16 o                         
   5   1   6       1688.34       1557.05       295.64 o                         
   6   1   6          9.06         22.66         8.68 o                         
   7   1   6        481.21        531.82        40.92 o                         
   8   1   6        560.31        538.30        34.74 o                         
 -11   2   6         14.42         16.55         7.48 o                         
 -10   2   6          5.79         -3.53        20.46 o                         
  -9   2   6        369.30        396.13        51.99 o                         
  -8   2   6       4209.05       5155.79       178.56 o                         
  -7   2   6       5203.52       6060.82       124.90 o                         
  -6   2   6        864.14        991.87        47.48 o                         
  -5   2   6        342.75        404.45        38.79 o                         
  -4   2   6        102.06         95.84        20.25 o                         
  -3   2   6       1248.67       1363.88        67.08 o                         
  -2   2   6       2179.91       2525.91        91.13 o                         
  -1   2   6       2155.38       2415.56        67.97 o                         
   0   2   6        936.49        947.84        47.71 o                         
   1   2   6        167.53        179.53        20.47 o                         
   2   2   6        190.17        175.94        28.72 o                         
   3   2   6        345.60        335.31        36.30 o                         
   4   2   6        863.42        851.78        99.19 o                         
   5   2   6        674.81        699.51        32.84 o                         
   6   2   6        516.31        534.16        28.04 o                         
   7   2   6         97.66         95.73        17.97 o                         
   8   2   6          0.35         -4.70         6.44 o                         
 -11   3   6        657.57        686.65        52.39 o                         
 -10   3   6        262.48        304.05        43.54 o                         
  -9   3   6        140.14        165.76        34.36 o                         
  -8   3   6         63.12         59.69        24.48 o                         
  -7   3   6       1021.96       1091.32        73.10 o                         
  -6   3   6       1462.89       1542.74       161.11 o                         
  -5   3   6        551.19        679.87        50.10 o                         
  -4   3   6         32.28         49.41        15.82 o                         
  -3   3   6        184.05        213.66        27.41 o                         
  -2   3   6         77.02        103.81        20.22 o                         
  -1   3   6       2101.79       2149.59        74.14 o                         
   0   3   6       4775.88       4804.50        96.81 o                         
   1   3   6       1709.78       1655.41        89.36 o                         
   2   3   6        981.63       1013.51        44.08 o                         
   3   3   6         78.19         82.87        10.30 o                         
   4   3   6         21.54         23.96         7.47 o                         
   5   3   6        160.32        177.28        21.58 o                         
   6   3   6        925.54        988.99        35.36 o                         
   7   3   6        553.92        620.44        34.87 o                         
 -11   4   6        125.79        130.62        25.03 o                         
 -10   4   6        282.93        292.13        39.38 o                         
  -9   4   6        664.71        728.44        63.43 o                         
  -8   4   6         98.75        105.06        15.43 o                         
  -7   4   6          6.68          4.01        10.50 o                         
  -6   4   6        923.28        953.64        83.62 o                         
  -5   4   6        854.28        823.51        93.91 o                         
  -4   4   6       1077.23       1120.12       164.04 o                         
  -3   4   6       4375.18       5135.72       125.91 o                         
  -2   4   6       4485.26       4737.48       116.68 o                         
  -1   4   6        497.51        521.88        45.46 o                         
   0   4   6        276.85        220.32        14.72 o                         
   1   4   6        832.92        865.83        27.84 o                         
   2   4   6        714.18        800.70        27.52 o                         
   3   4   6        757.86        889.49        29.60 o                         
   4   4   6        551.84        581.29        30.91 o                         
   5   4   6        128.14        128.94        15.16 o                         
   6   4   6         17.62         27.47         7.48 o                         
 -11   5   6          3.57         21.99        12.00 o                         
 -10   5   6        174.41        168.76        29.49 o                         
  -9   5   6        301.20        229.08        47.89 o                         
  -8   5   6       1997.08       1954.57        63.37 o                         
  -7   5   6       3133.45       3292.42       124.29 o                         
  -6   5   6        712.87        717.77        41.75 o                         
  -5   5   6          8.09         31.01         9.34 o                         
  -4   5   6         47.07         52.62        16.96 o                         
  -3   5   6         27.11         19.67         8.42 o                         
  -2   5   6        457.08        367.96        23.75 o                         
  -1   5   6       1428.07       1302.52        50.24 o                         
   0   5   6        731.84        751.74        26.86 o                         
   1   5   6         14.36          6.19         4.04 o                         
   2   5   6         40.87         44.56         8.86 o                         
   3   5   6        285.95        347.45        19.09 o                         
   4   5   6        227.57        259.18        20.40 o                         
   5   5   6        262.69        254.37        23.05 o                         
 -11   6   6        159.11        115.63        18.90 o                         
 -10   6   6        338.16        265.03        20.31 o                         
  -9   6   6        530.36        453.26        28.08 o                         
  -8   6   6         14.44         19.01        16.51 o                         
  -7   6   6       1114.98       1233.98        86.46 o                         
  -6   6   6       1241.87       1289.33        91.35 o                         
  -5   6   6        309.01        267.49        40.57 o                         
  -4   6   6         31.42         40.01        10.17 o                         
  -3   6   6        432.48        354.84        28.66 o                         
  -2   6   6        157.63        159.10        17.06 o                         
  -1   6   6        195.61        203.44        17.69 o                         
   0   6   6        878.02       1000.90        38.18 o                         
   1   6   6        834.80        978.36        36.10 o                         
   2   6   6        136.23        132.69        18.07 o                         
   3   6   6         10.82         10.11        13.73 o                         
   4   6   6          2.25         10.35         9.52 o                         
 -10   7   6        172.48        130.29        14.52 o                         
  -9   7   6        232.27        230.68        28.00 o                         
  -8   7   6        186.10        190.08        36.14 o                         
  -7   7   6        104.75         83.04        28.62 o                         
  -6   7   6        631.29        446.70        56.42 o                         
  -5   7   6        679.50        740.33       122.84 o                         
  -4   7   6        722.74        736.41        56.50 o                         
  -3   7   6       1184.22       1211.90        46.10 o                         
  -2   7   6        593.83        629.26        30.85 o                         
  -1   7   6        128.63        123.73        14.80 o                         
   0   7   6         43.39         56.85        11.81 o                         
   1   7   6        403.15        448.86        29.03 o                         
   2   7   6        213.71        270.55        19.71 o                         
  -9   8   6        241.90        220.67        24.82 o                         
  -8   8   6        704.58        508.73        48.37 o                         
  -7   8   6       1199.18        529.64        53.95 o                         
  -6   8   6        433.20        391.15        44.04 o                         
  -5   8   6        129.28        101.26        16.23 o                         
  -4   8   6         47.35         53.89        11.13 o                         
  -3   8   6        396.74        432.12        24.25 o                         
  -2   8   6        171.11        205.17        25.84 o                         
  -1   8   6        340.28        376.28        26.81 o                         
   0   8   6        267.09        309.67        22.38 o                         
   1   8   6         30.18         38.17         8.43 o                         
  -8   9   6          6.01         13.16         9.39 o                         
  -7   9   6        224.36        225.91        25.60 o                         
  -6   9   6        506.84        517.54        35.98 o                         
  -5   9   6        192.94        172.33        25.47 o                         
  -4   9   6          8.56         11.52         6.51 o                         
  -2   9   6         45.84         49.40         9.47 o                         
  -1   9   6        126.39        131.15        11.99 o                         
   4 -13   7          3.39          1.12         2.95 o                         
   0 -12   7          0.34          4.88         3.71 o                         
   1 -12   7         30.52         20.24         6.45 o                         
   2 -12   7         36.56         42.59         7.74 o                         
   3 -12   7        404.22        387.84        19.34 o                         
   4 -12   7       1134.72       1148.97        48.09 o                         
   5 -12   7        503.16        524.20        31.14 o                         
   6 -12   7         29.35         20.21         5.58 o                         
   7 -12   7          5.69          3.51         6.34 o                         
   8 -12   7         34.17         37.11         7.92 o                         
  -2 -11   7        423.13        386.19        22.01 o                         
  -1 -11   7        526.27        525.67        32.62 o                         
   0 -11   7        157.09        153.62        20.68 o                         
   1 -11   7         29.25         35.73        12.80 o                         
   2 -11   7         88.25         81.61        12.64 o                         
   3 -11   7         48.93         48.69        18.78 o                         
   4 -11   7        356.98        368.23        22.11 o                         
   5 -11   7        623.30        561.62        38.14 o                         
   6 -11   7        314.56        273.56        24.92 o                         
   7 -11   7        271.57        264.40        40.00 o                         
   8 -11   7          2.57          2.41        10.86 o                         
   9 -11   7         90.27        100.03        15.82 o                         
  -3 -10   7        214.69        209.23        19.81 o                         
  -2 -10   7          6.83          5.97         4.81 o                         
  -1 -10   7        446.15        451.19        24.11 o                         
   0 -10   7       1206.63       1229.78        62.17 o                         
   1 -10   7        425.38        465.50        40.20 o                         
   2 -10   7        274.34        274.62        30.65 o                         
   3 -10   7       1148.10       1148.74        58.41 o                         
   4 -10   7         48.30         42.72         8.66 o                         
   5 -10   7        794.36        786.15        45.15 o                         
   6 -10   7       1506.75       1483.41        44.55 o                         
   7 -10   7        765.18        780.63        38.50 o                         
   8 -10   7        536.64        661.10        51.56 o                         
   9 -10   7        570.28        614.34        41.76 o                         
  10 -10   7        163.44        174.91        16.43 o                         
  -4  -9   7        568.60        473.73        48.85 o                         
  -3  -9   7       1703.15       1663.91        58.70 o                         
  -2  -9   7       1352.04       1407.53        50.42 o                         
  -1  -9   7        230.69        261.88        20.58 o                         
   0  -9   7         32.10         19.48        12.09 o                         
   1  -9   7        261.17        308.27        32.37 o                         
   2  -9   7       2801.82       2804.89        93.33 o                         
   3  -9   7       2098.06       2057.29        77.79 o                         
   4  -9   7       1179.84       1258.88        46.72 o                         
   5  -9   7        302.42        304.61        22.89 o                         
   6  -9   7        103.47         92.14        12.97 o                         
   7  -9   7          4.31          1.70        12.43 o                         
   8  -9   7        185.25        220.48        33.71 o                         
   9  -9   7        163.58        175.57        25.48 o                         
  10  -9   7        246.45        216.44        21.00 o                         
  -5  -8   7        262.12        234.20        12.61 o                         
  -4  -8   7        146.25        158.48        15.80 o                         
  -3  -8   7        193.78        188.87        17.75 o                         
  -2  -8   7       1726.24       1778.75        78.15 o                         
  -1  -8   7       1664.02       1743.39        77.48 o                         
   0  -8   7        691.50        694.85        48.78 o                         
   1  -8   7         19.57         18.66         8.99 o                         
   2  -8   7        133.23        132.90        13.14 o                         
   3  -8   7        423.99        413.15        31.36 o                         
   4  -8   7        183.76        200.57        17.38 o                         
   5  -8   7       2376.72       2400.71        75.00 o                         
   6  -8   7       2042.40       2082.40        92.81 o                         
   7  -8   7        193.80        194.44        30.65 o                         
   8  -8   7         58.44         36.60        19.94 o                         
   9  -8   7        129.28        124.51        11.20 o                         
  10  -8   7        398.92        386.40        19.87 o                         
  -6  -7   7         32.89         23.34         5.14 o                         
  -5  -7   7        166.60        172.48        21.56 o                         
  -4  -7   7        863.24        941.83        38.27 o                         
  -3  -7   7        762.68        759.55        51.63 o                         
  -2  -7   7          0.10         -6.77         6.77 o                         
  -1  -7   7       1157.20       1166.80        44.23 o                         
   0  -7   7       1509.45       1440.31        96.03 o                         
   1  -7   7       1548.91       1659.91        55.96 o                         
   2  -7   7       1906.34       1778.12       103.82 o                         
   3  -7   7       1437.47       1411.70        56.55 o                         
   4  -7   7         17.60         -8.05         8.05 o                         
   5  -7   7        821.70        818.84        82.58 o                         
   6  -7   7       1911.31       2020.93       156.36 o                         
   7  -7   7       3356.41       3804.51       128.05 o                         
   8  -7   7       1049.67       1290.20        77.97 o                         
   9  -7   7        343.25        374.06        24.70 o                         
  10  -7   7        180.45        179.89        13.36 o                         
  -7  -6   7          1.89         -3.97         5.28 o                         
  -6  -6   7         24.71         24.83         8.10 o                         
  -5  -6   7        417.58        412.34        26.97 o                         
  -4  -6   7       1450.39       1531.31        73.49 o                         
  -3  -6   7       2432.48       2547.14        57.95 o                         
  -2  -6   7       4102.28       4188.10        70.96 o                         
  -1  -6   7       1501.34       1418.16        62.75 o                         
   0  -6   7         63.91         52.67        10.75 o                         
   1  -6   7       2128.43       2116.35        54.78 o                         
   2  -6   7       2003.01       2238.75       112.67 o                         
   3  -6   7       3124.21       3372.54       120.49 o                         
   4  -6   7       3175.37       3263.25       125.84 o                         
   5  -6   7       1757.17       1993.65        67.96 o                         
   6  -6   7        357.30        337.99        30.54 o                         
   7  -6   7         28.30         44.20        19.53 o                         
   8  -6   7        799.85        944.18        63.92 o                         
   9  -6   7        559.90        574.25        29.77 o                         
  10  -6   7        345.56        374.25        20.00 o                         
  11  -6   7        279.56        252.63        18.25 o                         
  -8  -5   7       1318.40       1264.21        32.79 o                         
  -7  -5   7       1404.56       1439.60        43.89 o                         
  -6  -5   7        650.88        686.73        43.58 o                         
  -5  -5   7        106.46         83.25        26.09 o                         
  -4  -5   7        411.45        391.31        30.07 o                         
  -3  -5   7         83.04         93.43        23.82 o                         
  -2  -5   7       2014.47       2150.38        74.16 o                         
  -1  -5   7       4438.37       4684.40       101.71 o                         
   0  -5   7       3758.55       4149.40        69.84 o                         
   1  -5   7        760.26        803.13        26.84 o                         
   2  -5   7          2.17          5.70         7.48 o                         
   3  -5   7          6.38         -4.57         5.73 o                         
   4  -5   7        933.94       1071.43        49.46 o                         
   5  -5   7       1320.62       1581.60        59.13 o                         
   6  -5   7       1449.61       1540.35        60.49 o                         
   7  -5   7        263.68        322.59        26.18 o                         
   8  -5   7        168.59        158.99        25.61 o                         
   9  -5   7         49.18         48.22        14.55 o                         
  10  -5   7         96.15        107.31        11.14 o                         
  -9  -4   7        273.85        240.66        18.39 o                         
  -8  -4   7         38.39         37.67         8.57 o                         
  -7  -4   7        552.50        549.06        40.37 o                         
  -6  -4   7         59.02         47.61        10.87 o                         
  -5  -4   7        457.02        468.82        26.93 o                         
  -4  -4   7       1306.16       1379.54        60.87 o                         
  -3  -4   7       1937.14       2016.52        73.69 o                         
  -2  -4   7          2.74         12.21         8.34 o                         
  -1  -4   7       3703.67       4236.95       105.88 o                         
   0  -4   7       3009.07       3217.66        66.30 o                         
   1  -4   7        976.20        938.96        37.44 o                         
   2  -4   7        139.41        129.62        13.24 o                         
   3  -4   7        892.97        983.36        44.25 o                         
   4  -4   7        743.61        761.66        61.28 o                         
   5  -4   7        756.61        775.85        39.23 o                         
   6  -4   7       2109.16       2042.05        64.93 o                         
   7  -4   7       1648.60       1499.69        64.17 o                         
   8  -4   7       1818.80       1856.51        79.19 o                         
   9  -4   7        421.12        440.83        36.24 o                         
  10  -4   7        138.33        144.47        12.62 o                         
  -9  -3   7        536.99        567.19        30.88 o                         
  -8  -3   7        355.39        330.55        25.50 o                         
  -7  -3   7        115.48        106.50        14.90 o                         
  -6  -3   7        384.87        315.14        25.89 o                         
  -5  -3   7       1966.39       2019.76        78.01 o                         
  -4  -3   7       1576.96       1792.30        51.95 o                         
  -3  -3   7       2961.98       3438.92        67.83 o                         
  -2  -3   7       4279.45       4954.86       119.10 o                         
  -1  -3   7       1076.18       1144.90        59.18 o                         
   0  -3   7        274.67        223.98        21.60 o                         
   1  -3   7       2011.38       1950.98        56.24 o                         
   2  -3   7       3284.78       3150.02        61.96 o                         
   3  -3   7       2162.51       1979.26        63.97 o                         
   4  -3   7       2778.73       2746.14       110.47 o                         
   5  -3   7       1616.27       1487.70        84.95 o                         
   6  -3   7        917.56        836.78        48.24 o                         
   7  -3   7          9.84         13.72        13.31 o                         
   8  -3   7        981.93       1017.63        58.11 o                         
   9  -3   7        598.49        595.62        39.32 o                         
  10  -3   7        108.58         99.03         8.93 o                         
 -10  -2   7         28.67         -8.85        12.81 o                         
  -9  -2   7        717.72        780.53        36.67 o                         
  -8  -2   7       2662.95       2908.98        77.03 o                         
  -7  -2   7       2253.33       2393.26        70.00 o                         
  -6  -2   7        810.43        795.25        49.75 o                         
  -5  -2   7         40.26         47.84        11.40 o                         
  -4  -2   7          1.99         11.29        10.27 o                         
  -3  -2   7        437.77        518.44        41.77 o                         
  -2  -2   7       2078.56       2080.71        81.62 o                         
  -1  -2   7      10742.81      11506.80       194.99 o                         
   0  -2   7       9789.46      10271.14       130.70 o                         
   1  -2   7        271.20        302.37        29.13 o                         
   2  -2   7        220.08        269.43        19.83 o                         
   3  -2   7        398.82        376.62        28.83 o                         
   4  -2   7       1295.34       1047.50        67.48 o                         
   5  -2   7        860.74        774.10        46.38 o                         
   6  -2   7        351.21        349.80        63.91 o                         
   7  -2   7        101.86        103.92        21.67 o                         
   8  -2   7         61.43         60.68        16.11 o                         
   9  -2   7        106.01        123.59        12.07 o                         
 -10  -1   7        471.04        480.12        25.04 o                         
  -9  -1   7        452.24        439.66        30.19 o                         
  -8  -1   7        137.61        133.18        35.63 o                         
  -7  -1   7        896.28       1022.08        84.46 o                         
  -6  -1   7        339.07        386.34        31.66 o                         
  -5  -1   7        619.41        764.21        52.69 o                         
  -4  -1   7       2495.82       2841.34        99.40 o                         
  -3  -1   7        995.01       1010.62        59.41 o                         
  -2  -1   7          3.27          5.60        11.17 o                         
  -1  -1   7       5220.07       5615.54       142.23 o                         
   0  -1   7       3589.70       3858.65        84.88 o                         
   1  -1   7       2287.74       2132.72        66.09 o                         
   2  -1   7        544.08        509.57        27.72 o                         
   3  -1   7         11.60          2.07        11.25 o                         
   4  -1   7          6.87          1.62        11.78 o                         
   5  -1   7       1024.53        896.14       100.32 o                         
   6  -1   7       1221.45       1214.01        53.71 o                         
   7  -1   7        953.87       1011.59        59.74 o                         
   8  -1   7        783.12        841.45        48.48 o                         
   9  -1   7        193.35        193.96        19.08 o                         
 -11   0   7        118.79        133.48        20.87 o                         
 -10   0   7        349.40        355.38        23.85 o                         
  -9   0   7       1216.86       1375.48        96.55 o                         
  -8   0   7        496.94        549.90        63.73 o                         
  -7   0   7        317.86        349.56        46.03 o                         
  -6   0   7       1039.35       1248.73        56.09 o                         
  -5   0   7       2190.19       2610.61        99.67 o                         
  -4   0   7       1940.10       2131.47        88.35 o                         
  -3   0   7       1199.44       1365.02        70.91 o                         
  -2   0   7        727.87        865.44        57.52 o                         
  -1   0   7       2588.36       2967.24        77.56 o                         
   0   0   7       1231.99       1360.70        54.14 o                         
   1   0   7       5583.71       5247.10       214.08 o                         
   2   0   7       4349.49       3188.43       179.15 o                         
   3   0   7       2594.25       1722.06       114.66 o                         
   4   0   7       2711.18       2224.42       508.82 o                         
   5   0   7       1098.22        936.36       203.86 o                         
   6   0   7         13.12          7.85         6.07 o                         
   7   0   7         94.57         90.78        19.98 o                         
   8   0   7        482.67        526.48        35.46 o                         
   9   0   7        230.78        209.59        16.85 o                         
 -11   1   7         37.22         29.99        13.59 o                         
 -10   1   7          3.25          2.18        14.69 o                         
  -9   1   7        150.59        199.20        40.98 o                         
  -8   1   7       4129.10       5354.98       191.04 o                         
  -7   1   7       5380.04       6194.52       244.62 o                         
  -6   1   7       1034.94       1225.73        59.44 o                         
  -5   1   7         63.67         80.18        19.89 o                         
  -4   1   7         67.01         92.76        22.64 o                         
  -3   1   7        965.65       1143.38        67.21 o                         
  -2   1   7       2002.52       2347.63        96.70 o                         
  -1   1   7       6062.52       6620.57       187.52 o                         
   0   1   7       3852.76       3909.84        95.60 o                         
   1   1   7       1008.70        890.12        47.27 o                         
   2   1   7        225.99        224.50        25.78 o                         
   3   1   7        195.66        173.55        20.36 o                         
   4   1   7        207.59        193.55        42.12 o                         
   5   1   7        523.01        556.26        29.46 o                         
   6   1   7        653.57        694.29        31.50 o                         
   7   1   7        329.78        331.77        31.15 o                         
   8   1   7         14.97         17.48         6.91 o                         
 -11   2   7        633.55        690.56        50.39 o                         
 -10   2   7       1207.63       1289.29        83.52 o                         
  -9   2   7        740.87        844.58        74.04 o                         
  -8   2   7         11.88          6.39        21.34 o                         
  -7   2   7       1315.61       1588.86        66.32 o                         
  -6   2   7       1899.05       1954.88       263.01 o                         
  -5   2   7       2510.85       3294.96       115.53 o                         
  -4   2   7        683.20        858.90        59.11 o                         
  -3   2   7         12.90          8.76        12.34 o                         
  -2   2   7         23.63         34.44        14.13 o                         
  -1   2   7        258.25        280.82        35.96 o                         
   0   2   7       1594.11       1550.13        61.41 o                         
   1   2   7       2195.17       1898.23       144.30 o                         
   2   2   7        788.39        757.87        52.62 o                         
   3   2   7         12.95         10.02         4.25 o                         
   4   2   7          7.68          3.24         5.30 o                         
   5   2   7        315.39        304.62        21.73 o                         
   6   2   7       1197.87       1313.79        40.59 o                         
   7   2   7        531.52        585.30        35.88 o                         
 -11   3   7        315.84        263.59        32.03 o                         
 -10   3   7        181.18        184.76        33.10 o                         
  -9   3   7        586.81        636.96        60.45 o                         
  -8   3   7        341.67        434.46        48.86 o                         
  -7   3   7          2.80         21.95         5.38 o                         
  -6   3   7        370.19        348.57        31.55 o                         
  -5   3   7       1351.00       1408.53       211.28 o                         
  -4   3   7       1519.15       1511.05       278.66 o                         
  -3   3   7       1880.87       2128.23        91.78 o                         
  -2   3   7       1209.01       1390.98        73.86 o                         
  -1   3   7        479.15        521.65        46.08 o                         
   0   3   7          1.51         -4.60         4.60 o                         
   1   3   7       1557.45       1475.12        28.35 o                         
   2   3   7       2679.98       2662.12       117.06 o                         
   3   3   7       1158.37       1220.85        33.76 o                         
   4   3   7        662.79        786.15        34.72 o                         
   5   3   7        109.92        108.80        13.95 o                         
   6   3   7        107.06         96.79        11.69 o                         
   7   3   7          7.45         11.17         5.90 o                         
 -11   4   7         58.74         56.22        16.03 o                         
 -10   4   7         41.23         45.45        15.77 o                         
  -9   4   7        143.80        101.66        24.42 o                         
  -8   4   7       1851.51       1690.65       201.12 o                         
  -7   4   7       2767.77       2665.70        99.11 o                         
  -6   4   7       1000.04       1105.58       170.95 o                         
  -5   4   7        265.19        275.64        48.07 o                         
  -4   4   7        669.14        658.98        72.18 o                         
  -3   4   7        263.13        222.98        39.81 o                         
  -2   4   7        224.91        213.50        17.65 o                         
  -1   4   7       3348.49       3158.72        64.89 o                         
   0   4   7       3494.97       3139.52        64.01 o                         
   1   4   7        181.95        195.36        13.74 o                         
   2   4   7         34.72         38.72         8.08 o                         
   3   4   7        130.01        139.85        13.00 o                         
   4   4   7         87.83         88.95        13.64 o                         
   5   4   7        261.08        261.81        18.12 o                         
 -11   5   7        364.92        303.87        32.52 o                         
 -10   5   7        416.84        427.12        40.19 o                         
  -9   5   7        705.35        601.05        45.68 o                         
  -8   5   7          1.17         -2.89         7.62 o                         
  -7   5   7        501.44        510.58        48.35 o                         
  -6   5   7       1639.90       1661.31        89.46 o                         
  -5   5   7       1156.39       1182.89        74.34 o                         
  -4   5   7        218.94        213.69        30.83 o                         
  -3   5   7          5.95         16.29         7.99 o                         
  -2   5   7          6.82          6.43         7.73 o                         
  -1   5   7         99.29         81.68         9.23 o                         
   0   5   7        336.05        366.00        22.80 o                         
   1   5   7        686.84        761.15        26.68 o                         
   2   5   7        440.23        509.80        21.97 o                         
   3   5   7         19.43         17.87         7.97 o                         
   4   5   7         62.74         88.33        16.37 o                         
 -10   6   7        169.32        128.09        12.95 o                         
  -9   6   7         21.63          1.81         7.91 o                         
  -8   6   7        246.79        199.34        30.67 o                         
  -7   6   7        217.08        273.89        40.85 o                         
  -6   6   7         74.99         71.00        23.79 o                         
  -5   6   7       1300.09       1265.15        82.49 o                         
  -4   6   7       1265.16       1311.71       100.16 o                         
  -3   6   7        339.89        303.11        52.24 o                         
  -2   6   7        196.84        199.28        26.92 o                         
  -1   6   7         39.87         29.62         9.35 o                         
   0   6   7         42.96         42.30        10.21 o                         
   1   6   7        515.53        626.98        27.85 o                         
   2   6   7        527.70        643.27        26.36 o                         
   3   6   7        337.77        355.38        27.67 o                         
  -9   7   7        230.98        237.75        25.00 o                         
  -8   7   7        770.92        815.33        59.98 o                         
  -7   7   7       1251.84       1257.49        86.29 o                         
  -6   7   7        243.00        263.21        41.73 o                         
  -5   7   7         46.45         29.02         9.19 o                         
  -4   7   7        172.87        221.64        51.39 o                         
  -3   7   7        161.38        157.98        17.10 o                         
  -2   7   7        132.62        147.56        15.08 o                         
  -1   7   7        646.81        728.43        32.20 o                         
   0   7   7        472.18        515.26        34.86 o                         
   1   7   7        248.57        261.34        34.04 o                         
  -9   8   7         18.36         16.71         8.34 o                         
  -8   8   7          4.28          3.79        12.07 o                         
  -7   8   7         48.42         25.62        19.18 o                         
  -6   8   7        357.33        365.24        39.61 o                         
  -5   8   7        805.21        907.14        69.15 o                         
  -4   8   7         67.48         74.11        11.37 o                         
  -3   8   7         13.60         17.38        10.23 o                         
  -2   8   7         19.27         17.80         9.22 o                         
  -1   8   7         42.25         57.26        10.87 o                         
   0   8   7        325.67        397.91        21.48 o                         
  -7   9   7         71.47         71.53        11.99 o                         
  -6   9   7        100.97        104.05        13.55 o                         
  -5   9   7        503.89        487.08        22.80 o                         
  -4   9   7        594.86        735.34        30.58 o                         
  -3   9   7        110.57        118.85        12.22 o                         
  -2   9   7          4.20          3.03         4.14 o                         
   0 -12   8        321.40        314.39        14.18 o                         
   1 -12   8         69.15         64.71         8.00 o                         
   2 -12   8        220.88        207.64        18.06 o                         
   3 -12   8        137.73        125.42        11.45 o                         
   4 -12   8         46.88         30.20        10.28 o                         
   5 -12   8        442.87        389.33        25.26 o                         
   6 -12   8        632.96        628.28        99.44 o                         
   7 -12   8        166.16        141.88        16.86 o                         
  -2 -11   8         29.01         46.86         9.85 o                         
  -1 -11   8         63.42         58.44        12.67 o                         
   0 -11   8        154.82        158.04        20.53 o                         
   1 -11   8        130.72        109.91        19.32 o                         
   2 -11   8        121.31        135.40        20.34 o                         
   3 -11   8        343.31        337.73        21.23 o                         
   4 -11   8        129.76        102.43        19.22 o                         
   5 -11   8         29.20         19.94        10.16 o                         
   6 -11   8        822.44        737.23        36.49 o                         
   7 -11   8        949.50       1209.61        64.30 o                         
   8 -11   8        533.59        630.60        40.19 o                         
   9 -11   8        303.62        333.71        22.86 o                         
  -3 -10   8        285.75        292.29        23.47 o                         
  -2 -10   8        570.54        586.42        37.48 o                         
  -1 -10   8        472.82        494.24        38.34 o                         
   0 -10   8         42.51         40.54        14.93 o                         
   1 -10   8        559.05        561.53        42.21 o                         
   2 -10   8        861.80        849.46        50.48 o                         
   3 -10   8        920.40        998.84        52.35 o                         
   4 -10   8       1761.88       1850.34        52.73 o                         
   5 -10   8       1187.91       1182.40        40.89 o                         
   6 -10   8        118.73        104.16        12.40 o                         
   7 -10   8         31.03         26.45        11.99 o                         
   8 -10   8        308.09        371.17        36.89 o                         
   9 -10   8        319.05        299.97        28.38 o                         
  -4  -9   8         37.50         32.18        11.04 o                         
  -3  -9   8        166.92        168.65        23.48 o                         
  -2  -9   8       1704.47       1712.58        51.04 o                         
  -1  -9   8       2388.35       2544.74        88.08 o                         
   0  -9   8       1106.81       1260.57        62.66 o                         
   1  -9   8         42.30         51.24        15.84 o                         
   2  -9   8        276.48        257.26        20.79 o                         
   3  -9   8        164.42        144.26        23.25 o                         
   4  -9   8        311.91        290.33        22.34 o                         
   5  -9   8        736.99        769.20        35.24 o                         
   6  -9   8       1241.77       1297.26        70.07 o                         
   7  -9   8        285.43        304.86        34.01 o                         
   8  -9   8         11.73         -3.89        13.05 o                         
   9  -9   8         38.40         31.59         7.39 o                         
  -5  -8   8        732.59        712.11        27.09 o                         
  -4  -8   8        732.26        759.41        46.97 o                         
  -3  -8   8        550.25        543.61        42.51 o                         
  -2  -8   8        258.08        275.10        32.35 o                         
  -1  -8   8        508.43        556.22        45.58 o                         
   0  -8   8       1957.80       2048.60        94.58 o                         
   1  -8   8        352.12        351.26        34.67 o                         
   2  -8   8         55.96         40.20         8.49 o                         
   3  -8   8         77.33         47.02        23.60 o                         
   4  -8   8        133.72        138.17        17.86 o                         
   5  -8   8         51.10         73.72        21.92 o                         
   6  -8   8        891.68        978.26        64.09 o                         
   7  -8   8       1809.62       1897.45        87.62 o                         
   8  -8   8        871.26       1073.95        67.58 o                         
   9  -8   8        355.73        342.32        18.02 o                         
  10  -8   8         37.03         39.98         8.62 o                         
  -6  -7   8        117.99        118.68        11.69 o                         
  -5  -7   8         47.05         33.69        15.28 o                         
  -4  -7   8        184.55        199.59        27.24 o                         
  -3  -7   8       1012.99       1009.88        59.64 o                         
  -2  -7   8       1291.55       1310.22        59.14 o                         
  -1  -7   8        698.81        691.33        34.74 o                         
   0  -7   8          7.05         -7.69         7.69 o                         
   1  -7   8       2410.31       2410.56        48.18 o                         
   2  -7   8       2315.79       2324.85        70.20 o                         
   3  -7   8       2413.17       2467.27        76.47 o                         
   4  -7   8       2277.26       2360.25        95.83 o                         
   5  -7   8       1743.59       1732.17       100.51 o                         
   6  -7   8        372.08        426.63        43.21 o                         
   7  -7   8         26.45         46.93        19.91 o                         
   8  -7   8        692.72        914.92        61.25 o                         
   9  -7   8       1026.71       1074.21        37.58 o                         
  10  -7   8        413.24        355.75        16.77 o                         
  -7  -6   8        574.16        559.14        34.06 o                         
  -6  -6   8        411.96        389.97        35.48 o                         
  -5  -6   8        128.69        100.58        23.03 o                         
  -4  -6   8         20.57         -3.62         6.53 o                         
  -3  -6   8        313.77        313.19        21.33 o                         
  -2  -6   8       1493.01       1594.99        44.97 o                         
  -1  -6   8       5544.57       5955.06        81.86 o                         
   0  -6   8       8127.20       8130.38       139.26 o                         
   1  -6   8       1221.19       1222.69        51.00 o                         
   2  -6   8          3.61         -3.24        11.76 o                         
   3  -6   8         15.37          6.57         8.48 o                         
   4  -6   8        684.92        753.19        41.24 o                         
   5  -6   8       1759.92       1937.56       129.42 o                         
   6  -6   8       1915.73       2140.73        74.69 o                         
   7  -6   8        482.76        580.99        83.44 o                         
   8  -6   8        148.60        163.25        24.65 o                         
   9  -6   8         22.52         33.91        12.78 o                         
  10  -6   8        123.19        121.91        10.88 o                         
  -8  -5   8          2.54         -8.02         8.02 o                         
  -7  -5   8        770.74        759.34        37.16 o                         
  -6  -5   8        758.70        837.75        69.74 o                         
  -5  -5   8        830.24        911.22        75.32 o                         
  -4  -5   8       1528.82       1601.82        63.54 o                         
  -3  -5   8       1951.77       2158.53        66.69 o                         
  -2  -5   8        511.89        508.55        38.78 o                         
  -1  -5   8        494.64        562.20        37.43 o                         
   0  -5   8       1580.67       1647.48        67.32 o                         
   1  -5   8       2001.40       2115.74        56.95 o                         
   2  -5   8       1716.73       1819.46        87.55 o                         
   3  -5   8        484.51        528.71        28.56 o                         
   4  -5   8         16.51         19.19         7.36 o                         
   5  -5   8        205.88        205.66        19.88 o                         
   6  -5   8       1706.56       1869.35        62.46 o                         
   7  -5   8       1711.23       1712.78        78.33 o                         
   8  -5   8        905.17        880.27        55.09 o                         
   9  -5   8        205.15        195.47        23.39 o                         
  10  -5   8         51.85         49.72         7.55 o                         
  -9  -4   8        751.68        687.51        30.97 o                         
  -8  -4   8        547.18        596.80        53.77 o                         
  -7  -4   8        401.54        392.70        51.55 o                         
  -6  -4   8         11.91        -12.55        12.55 o                         
  -5  -4   8       1125.77       1177.86        95.03 o                         
  -4  -4   8        545.33        577.48        35.26 o                         
  -3  -4   8       1198.08       1181.17        59.99 o                         
  -2  -4   8       1568.95       1826.76        73.67 o                         
  -1  -4   8       1091.14       1156.13        62.42 o                         
   0  -4   8        250.13        341.63        36.24 o                         
   1  -4   8       3894.24       3904.71       144.47 o                         
   2  -4   8       2838.82       2562.73        72.53 o                         
   3  -4   8       1067.15       1026.84        41.04 o                         
   4  -4   8       1393.67       1480.13        63.51 o                         
   5  -4   8       1952.24       1973.00        63.00 o                         
   6  -4   8       2349.30       2101.70        57.93 o                         
   7  -4   8         13.26         15.87        14.20 o                         
   8  -4   8       1357.18       1431.85        68.50 o                         
   9  -4   8        994.22       1012.05        49.45 o                         
  10  -4   8        576.81        547.75        19.61 o                         
  -9  -3   8        115.61        136.10        29.27 o                         
  -8  -3   8        999.49        994.60        76.62 o                         
  -7  -3   8       1905.63       1923.40       113.26 o                         
  -6  -3   8        640.36        613.79        64.24 o                         
  -5  -3   8         82.80        101.65        16.16 o                         
  -4  -3   8        260.68        288.12        24.64 o                         
  -3  -3   8        408.04        429.30        38.28 o                         
  -2  -3   8       1654.82       1867.56        81.51 o                         
  -1  -3   8       6204.22       6589.03       155.34 o                         
   0  -3   8       9094.81       9274.43       188.22 o                         
   1  -3   8       1718.11       1689.71        57.69 o                         
   2  -3   8        118.21        130.40        14.76 o                         
   3  -3   8         23.59         23.59         8.32 o                         
   4  -3   8        620.89        556.21        38.75 o                         
   5  -3   8        653.23        577.37        23.89 o                         
   6  -3   8       1590.43       1453.66        75.29 o                         
   7  -3   8       1085.98       1125.03        63.26 o                         
   8  -3   8          3.09        -13.57        13.57 o                         
   9  -3   8         99.05         97.81        11.34 o                         
 -10  -2   8        369.39        372.81        35.87 o                         
  -9  -2   8        336.63        335.84        45.80 o                         
  -8  -2   8         38.29         32.28        20.82 o                         
  -7  -2   8        298.00        339.16        52.82 o                         
  -6  -2   8       1572.56       1710.64       173.80 o                         
  -5  -2   8       2807.30       3089.20        85.86 o                         
  -4  -2   8       2082.71       2442.68        95.24 o                         
  -3  -2   8       1532.03       1873.27        84.61 o                         
  -2  -2   8       1589.22       1769.58        82.93 o                         
  -1  -2   8        103.51        213.91        30.65 o                         
   0  -2   8       4859.33       5062.53       101.17 o                         
   1  -2   8       1363.50       1168.37        50.90 o                         
   2  -2   8        524.62        427.86        26.22 o                         
   3  -2   8        266.24        233.89        21.13 o                         
   4  -2   8         14.35         12.32         7.38 o                         
   5  -2   8        517.57        472.83        43.15 o                         
   6  -2   8        381.44        371.30        24.80 o                         
   7  -2   8        766.27        852.29        54.85 o                         
   8  -2   8        629.14        679.75        43.81 o                         
   9  -2   8        207.17        214.22        13.68 o                         
 -10  -1   8        324.40        356.33        40.08 o                         
  -9  -1   8        703.13        740.30        70.29 o                         
  -8  -1   8        551.27        645.46        72.63 o                         
  -7  -1   8        263.87        295.61        50.44 o                         
  -6  -1   8         64.54         84.84        16.61 o                         
  -5  -1   8       1331.96       1517.59        60.86 o                         
  -4  -1   8        378.96        443.03        43.07 o                         
  -3  -1   8        375.51        464.91        45.00 o                         
  -2  -1   8       2085.75       2328.30        99.24 o                         
  -1  -1   8        826.22        973.59        66.50 o                         
   0  -1   8         15.78         20.27        11.56 o                         
   1  -1   8       4895.25       4675.41       106.59 o                         
   2  -1   8       4080.41       3448.69       155.57 o                         
   3  -1   8       2878.68       2178.30       128.52 o                         
   4  -1   8        780.97        663.78       113.31 o                         
   5  -1   8        119.23        102.60        18.20 o                         
   6  -1   8        362.05        383.02        26.99 o                         
   7  -1   8          4.16         17.36        14.45 o                         
   8  -1   8        596.24        532.63        36.84 o                         
   9  -1   8        311.10        310.22        20.85 o                         
 -11   0   8          3.07         -8.75         9.65 o                         
 -10   0   8         53.46         79.83        23.74 o                         
  -9   0   8        175.11        190.97        41.40 o                         
  -8   0   8        874.07       1140.61        92.97 o                         
  -7   0   8       2365.28       2758.60        91.50 o                         
  -6   0   8       1147.88       1420.29        62.78 o                         
  -5   0   8        297.75        320.66        37.18 o                         
  -4   0   8        709.93        832.16        61.02 o                         
  -3   0   8        374.52        414.17        44.11 o                         
  -2   0   8       1347.19       1269.85        76.70 o                         
  -1   0   8       8251.27       9196.17       208.77 o                         
   0   0   8       4658.31       4953.49       111.80 o                         
   1   0   8        741.26        682.67        44.05 o                         
   2   0   8          4.35          2.23        13.37 o                         
   3   0   8        245.76        238.82        22.89 o                         
   4   0   8        278.61        256.79        49.75 o                         
   5   0   8        376.47        388.79        24.78 o                         
   6   0   8        581.74        609.72        29.21 o                         
   7   0   8        604.67        578.57        40.62 o                         
   8   0   8         22.60         15.01         9.12 o                         
 -11   1   8        208.66        229.40        27.26 o                         
 -10   1   8        201.54        183.59        33.20 o                         
  -9   1   8        178.05        196.45        40.65 o                         
  -8   1   8          0.70         -1.67        19.32 o                         
  -7   1   8        467.59        516.88        39.97 o                         
  -6   1   8       3124.60       3647.74        97.52 o                         
  -5   1   8       4229.57       5095.64       150.93 o                         
  -4   1   8        884.58       1027.95        68.50 o                         
  -3   1   8        958.66       1087.45        72.16 o                         
  -2   1   8        221.60        243.86        35.82 o                         
  -1   1   8        234.55        264.10        38.52 o                         
   0   1   8       1390.43       1425.15        63.27 o                         
   1   1   8       1847.83       1602.88        68.86 o                         
   2   1   8        798.43        747.39        27.80 o                         
   3   1   8        233.12        233.20        20.86 o                         
   4   1   8        157.94        169.54        17.08 o                         
   5   1   8        269.37        291.59        21.37 o                         
   6   1   8        300.85        281.89        27.17 o                         
   7   1   8        390.28        400.14        30.80 o                         
   8   1   8        381.03        379.87        22.19 o                         
 -11   2   8        197.10        186.63        25.80 o                         
 -10   2   8        672.55        738.87        60.78 o                         
  -9   2   8       1402.55       1576.92        97.60 o                         
  -8   2   8        448.68        551.01        60.84 o                         
  -7   2   8        137.85        157.77        31.72 o                         
  -6   2   8          1.75         -7.40         7.40 o                         
  -5   2   8       1456.35       1420.39       263.69 o                         
  -4   2   8       1214.88       1219.88       236.97 o                         
  -3   2   8        277.90        379.76        44.55 o                         
  -2   2   8        359.12        389.19        45.08 o                         
  -1   2   8        560.92        547.86        52.51 o                         
   0   2   8          1.51         -5.47         6.79 o                         
   1   2   8       1217.54       1084.98        28.03 o                         
   2   2   8       2732.07       2716.04       143.92 o                         
   3   2   8       1984.83       2091.57        44.79 o                         
   4   2   8        870.83        904.34        36.86 o                         
   5   2   8          7.99         -2.61         6.83 o                         
   6   2   8          8.32         15.11         7.35 o                         
   7   2   8          6.98          9.23         7.91 o                         
 -11   3   8         80.62         75.08        16.97 o                         
 -10   3   8        101.78        101.67        23.47 o                         
  -9   3   8        166.88         98.62        24.34 o                         
  -8   3   8        887.18        936.06        70.75 o                         
  -7   3   8       2017.55       1834.85       151.87 o                         
  -6   3   8        440.24        443.89       103.30 o                         
  -5   3   8         43.17         54.70        25.04 o                         
  -4   3   8        701.15        658.04        97.29 o                         
  -3   3   8        489.91        435.62        66.30 o                         
  -2   3   8       1216.84       1101.43       169.77 o                         
  -1   3   8       3330.12       3111.74       102.85 o                         
   0   3   8       3546.47       3423.67       188.59 o                         
   1   3   8        559.03        511.46        26.43 o                         
   2   3   8         24.84         21.16         6.02 o                         
   3   3   8        396.32        402.71        19.57 o                         
   4   3   8        210.64        222.48        18.89 o                         
   5   3   8        176.67        183.33        15.93 o                         
   6   3   8        295.19        284.36        19.99 o                         
 -11   4   8        355.51        362.68        19.43 o                         
 -10   4   8        264.83        233.63        30.47 o                         
  -9   4   8        401.66        377.70        43.19 o                         
  -8   4   8        134.92        129.64        15.71 o                         
  -7   4   8        801.69        756.31        50.63 o                         
  -6   4   8       1935.11       1741.45        81.58 o                         
  -5   4   8       2502.36       2598.91       351.96 o                         
  -4   4   8       1129.58       1094.64       168.94 o                         
  -3   4   8        109.78         85.29        19.42 o                         
  -2   4   8         42.34         22.06        12.43 o                         
  -1   4   8         33.25         32.47         6.23 o                         
   0   4   8         26.77         20.08         5.94 o                         
   1   4   8       1137.64       1180.17        32.06 o                         
   2   4   8        935.62       1012.38        29.95 o                         
   3   4   8        113.94        107.82        14.58 o                         
   4   4   8         15.07         13.99         8.22 o                         
   5   4   8        242.21        230.58        19.94 o                         
 -10   5   8        208.01        157.07        21.48 o                         
  -9   5   8        172.60        133.75        13.21 o                         
  -8   5   8        794.30        640.46        34.15 o                         
  -7   5   8        737.84        802.67        57.98 o                         
  -6   5   8          9.82          9.87        14.01 o                         
  -5   5   8        376.09        364.64        42.88 o                         
  -4   5   8       1298.13       1211.22        70.70 o                         
  -3   5   8        686.44        692.54        51.53 o                         
  -2   5   8        115.40        112.07        14.60 o                         
  -1   5   8          4.35          9.76         5.23 o                         
   0   5   8          1.85         -4.72         7.11 o                         
   1   5   8        403.82        469.08        24.29 o                         
   2   5   8        809.36        952.98        32.67 o                         
   3   5   8        504.41        604.07        37.07 o                         
   4   5   8        134.13        153.81        16.62 o                         
  -9   6   8        204.88        174.00        19.28 o                         
  -8   6   8        476.68        530.56        43.63 o                         
  -7   6   8        377.62        392.88        45.95 o                         
  -6   6   8        541.41        608.40        58.57 o                         
  -5   6   8         10.56         11.56        16.78 o                         
  -4   6   8        439.35        490.95        38.34 o                         
  -3   6   8        777.76        864.08        82.17 o                         
  -2   6   8        447.97        469.59        26.12 o                         
  -1   6   8        622.61        646.95        21.82 o                         
   0   6   8        588.94        633.51        26.44 o                         
   1   6   8        312.47        331.56        18.60 o                         
   2   6   8          9.22         10.29         9.53 o                         
   3   6   8        128.54        115.27        14.24 o                         
  -9   7   8          6.15         14.02         6.83 o                         
  -8   7   8         39.23         18.62        14.01 o                         
  -7   7   8        326.30        298.66        40.83 o                         
  -6   7   8        606.70        516.68        53.41 o                         
  -5   7   8        795.02        763.51        57.17 o                         
  -4   7   8        254.78        350.90        70.17 o                         
  -3   7   8        163.73        167.39        21.50 o                         
  -2   7   8         19.40         16.09         9.98 o                         
  -1   7   8         26.21         32.41         7.92 o                         
   0   7   8         59.26         73.05        10.57 o                         
  -8   8   8         42.55         35.37        11.31 o                         
  -7   8   8        137.06         98.11        18.95 o                         
  -6   8   8         70.06         66.02        16.09 o                         
  -5   8   8         92.17        118.15        18.94 o                         
  -4   8   8        538.15        642.50        32.03 o                         
  -3   8   8        137.07        137.39        15.52 o                         
  -2   8   8         17.87         25.16         7.95 o                         
  -1   8   8         16.35         20.33         6.60 o                         
   0 -12   9        183.99        161.95         9.88 o                         
   1 -12   9        269.07        266.34        14.07 o                         
   2 -12   9        220.85        202.65        12.99 o                         
   3 -12   9        165.90        164.34        17.64 o                         
   4 -12   9        161.50        163.20        16.91 o                         
   5 -12   9         30.74         16.59         6.55 o                         
   6 -12   9        292.79        315.08        26.18 o                         
   7 -12   9        750.45        772.78        35.44 o                         
  -2 -11   9        380.01        383.38        22.62 o                         
  -1 -11   9        263.57        243.59        21.72 o                         
   0 -11   9          0.60        -10.64        10.64 o                         
   1 -11   9         58.45         61.66        13.97 o                         
   2 -11   9        510.32        516.67        34.67 o                         
   3 -11   9        818.39        835.44        30.71 o                         
   4 -11   9        555.37        527.39        35.89 o                         
   5 -11   9        656.33        611.94        34.51 o                         
   6 -11   9        161.64        153.53        18.55 o                         
   7 -11   9         83.88        131.47        21.46 o                         
   8 -11   9        370.21        409.36        29.82 o                         
  -3 -10   9         34.72         36.90        10.35 o                         
  -2 -10   9        499.25        478.36        33.49 o                         
  -1 -10   9       1179.78       1214.53        56.05 o                         
   0 -10   9        824.33        866.45        49.71 o                         
   1 -10   9        504.97        493.24        38.06 o                         
   2 -10   9        460.35        461.94        36.37 o                         
   3 -10   9         40.37         58.97        14.05 o                         
   4 -10   9        346.81        347.32        23.13 o                         
   5 -10   9        895.08        860.47        50.05 o                         
   6 -10   9       1984.66       2012.31        76.97 o                         
   7 -10   9        835.49        851.18        47.74 o                         
   8 -10   9          9.80         16.38        12.04 o                         
   9 -10   9         32.41         22.32         9.22 o                         
  -5  -9   9        682.64        559.93        24.34 o                         
  -4  -9   9        724.27        736.26        37.79 o                         
  -3  -9   9        369.36        398.03        32.49 o                         
  -2  -9   9        408.86        406.95        25.62 o                         
  -1  -9   9          2.72         -2.35        10.53 o                         
   0  -9   9       1008.66       1010.16        54.69 o                         
   1  -9   9        820.56        834.96        35.94 o                         
   2  -9   9        566.03        623.55        31.33 o                         
   3  -9   9         69.97         90.49        18.35 o                         
   4  -9   9        162.11        145.69        16.40 o                         
   5  -9   9         75.24         45.22        17.46 o                         
   6  -9   9        202.08        204.74        28.81 o                         
   7  -9   9        891.50        911.85        55.43 o                         
   8  -9   9        787.16        889.32        54.34 o                         
   9  -9   9        100.35         95.99        10.27 o                         
  -5  -8   9        134.54        108.80        12.14 o                         
  -4  -8   9        126.99        119.64        21.36 o                         
  -3  -8   9        255.69        259.93        30.41 o                         
  -2  -8   9       1079.04       1104.18        41.83 o                         
  -1  -8   9        463.80        476.68        28.85 o                         
   0  -8   9        372.70        374.60        35.08 o                         
   1  -8   9       1460.55       1451.01        71.96 o                         
   2  -8   9        318.90        314.77        34.15 o                         
   3  -8   9        519.17        563.10        47.43 o                         
   4  -8   9        746.38        812.66        57.13 o                         
   5  -8   9        606.50        655.01        52.95 o                         
   6  -8   9        485.77        478.80        45.53 o                         
   7  -8   9          4.65         12.43        14.02 o                         
   8  -8   9        699.92        805.27        53.04 o                         
   9  -8   9       1102.35       1088.07        30.31 o                         
  -7  -7   9        407.01        310.57        18.93 o                         
  -6  -7   9        368.31        364.66        29.25 o                         
  -5  -7   9         12.53         15.65        13.44 o                         
  -4  -7   9        264.31        264.28        31.95 o                         
  -3  -7   9        516.55        520.90        42.57 o                         
  -2  -7   9        681.87        706.65        49.84 o                         
  -1  -7   9       1966.47       2026.11        58.34 o                         
   0  -7   9       2668.53       2751.78        54.39 o                         
   1  -7   9       1499.60       1491.70        48.76 o                         
   2  -7   9        142.47         96.72        19.56 o                         
   3  -7   9        321.20        340.31        36.51 o                         
   4  -7   9        491.33        513.04        37.99 o                         
   5  -7   9       1171.59       1318.65        73.89 o                         
   6  -7   9       2052.80       2167.13        95.28 o                         
   7  -7   9       1146.42       1218.52        69.49 o                         
   8  -7   9         33.89         71.99        16.86 o                         
   9  -7   9          9.65          9.74         9.01 o                         
  10  -7   9        130.19        121.37        13.85 o                         
  -7  -6   9        341.58        343.10        27.33 o                         
  -6  -6   9       1296.57       1315.67        47.42 o                         
  -5  -6   9       1040.44       1076.64        47.23 o                         
  -4  -6   9        944.06        988.57        47.10 o                         
  -3  -6   9       1755.17       1801.47        50.19 o                         
  -2  -6   9       1607.31       1718.07        47.28 o                         
  -1  -6   9        248.45        281.88        18.78 o                         
   0  -6   9       2547.23       2592.82        57.97 o                         
   1  -6   9       2452.15       2581.86        92.08 o                         
   2  -6   9       2150.07       2180.25        85.33 o                         
   3  -6   9        553.82        615.95        36.60 o                         
   4  -6   9          8.77         22.68        12.10 o                         
   5  -6   9          3.89         13.95         9.13 o                         
   6  -6   9        678.11        713.64        54.70 o                         
   7  -6   9        660.52        658.66        50.05 o                         
   8  -6   9        565.73        569.15        42.83 o                         
   9  -6   9        183.91        161.84        19.92 o                         
  10  -6   9         15.09          6.60         4.37 o                         
  -8  -5   9        897.05        901.48        40.44 o                         
  -7  -5   9        753.77        774.21        37.55 o                         
  -6  -5   9        125.22        111.24        30.25 o                         
  -5  -5   9        594.28        640.60        66.83 o                         
  -4  -5   9        792.42        885.39        46.02 o                         
  -3  -5   9        835.28        950.92        46.93 o                         
  -2  -5   9        897.93        982.98        44.77 o                         
  -1  -5   9       1186.36       1201.68        56.79 o                         
   0  -5   9          8.48          2.34         5.91 o                         
   1  -5   9       2116.75       2334.15       142.14 o                         
   2  -5   9       2388.31       2328.25       106.73 o                         
   3  -5   9        930.29        926.15        37.11 o                         
   4  -5   9        883.72        932.60        35.16 o                         
   5  -5   9        796.24        836.31        34.90 o                         
   6  -5   9        537.42        586.70        47.97 o                         
   7  -5   9        129.30        121.52        18.55 o                         
   8  -5   9       1305.66       1278.93        63.20 o                         
   9  -5   9        960.42        997.24        47.22 o                         
  10  -5   9        589.96        540.78        27.19 o                         
  -9  -4   9         46.82         53.60        10.34 o                         
  -8  -4   9        255.56        275.23        38.79 o                         
  -7  -4   9        976.51        980.51        80.58 o                         
  -6  -4   9        383.76        417.84        54.23 o                         
  -5  -4   9         83.56         70.83        28.38 o                         
  -4  -4   9        229.00        222.71        24.00 o                         
  -3  -4   9        811.46       1006.08        82.36 o                         
  -2  -4   9       1506.78       1794.72        82.09 o                         
  -1  -4   9       5722.48       6281.61       159.28 o                         
   0  -4   9       4414.16       4450.07       137.59 o                         
   1  -4   9       1437.87       1445.75        56.55 o                         
   2  -4   9        216.22        214.60        23.65 o                         
   3  -4   9       1385.43       1372.57        62.13 o                         
   4  -4   9       1647.16       1638.52        48.91 o                         
   5  -4   9        466.64        430.63        20.62 o                         
   6  -4   9       1413.37       1407.05        48.91 o                         
   7  -4   9       1244.24       1315.27        68.47 o                         
   8  -4   9        457.18        421.83        37.32 o                         
   9  -4   9         12.48          9.17         8.78 o                         
  -9  -3   9         77.60         94.17        25.61 o                         
  -8  -3   9          4.08        -23.13        23.13 o                         
  -7  -3   9        333.46        291.63        46.31 o                         
  -6  -3   9       2780.75       3017.42       145.02 o                         
  -5  -3   9       3732.60       3969.45       274.45 o                         
  -4  -3   9       2275.95       2585.06        78.39 o                         
  -3  -3   9        858.23        957.41        62.01 o                         
  -2  -3   9         90.52        101.35        23.29 o                         
  -1  -3   9        151.40        205.41        30.25 o                         
   0  -3   9       1083.29       1146.50        72.25 o                         
   1  -3   9       3830.12       3699.76        93.26 o                         
   2  -3   9       2957.15       2771.22        85.08 o                         
   3  -3   9        378.33        338.98        20.60 o                         
   4  -3   9        368.73        340.49        20.98 o                         
   5  -3   9        106.01         93.07        11.86 o                         
   6  -3   9        605.34        635.35        32.38 o                         
   7  -3   9       1293.24       1403.10        69.32 o                         
   8  -3   9        418.89        417.04        35.06 o                         
   9  -3   9        239.02        252.13        15.09 o                         
 -10  -2   9        562.09        607.98        42.86 o                         
  -9  -2   9       1143.84       1043.59       119.94 o                         
  -8  -2   9       1289.15       1485.71       102.10 o                         
  -7  -2   9        494.36        588.83        67.51 o                         
  -6  -2   9          8.07         27.63        12.13 o                         
  -5  -2   9         21.62         38.37        14.66 o                         
  -4  -2   9        291.35        382.06        57.43 o                         
  -3  -2   9       1716.47       2050.79        95.57 o                         
  -2  -2   9       1607.32       1860.87        92.11 o                         
  -1  -2   9        348.97        393.35        44.16 o                         
   0  -2   9        870.63        917.32        48.02 o                         
   1  -2   9        266.34        276.27        27.81 o                         
   2  -2   9       3187.83       2833.36        90.06 o                         
   3  -2   9       3393.83       3109.59       178.12 o                         
   4  -2   9        818.13        770.79        51.38 o                         
   5  -2   9         75.20         86.66        13.50 o                         
   6  -2   9         81.47         77.79        12.30 o                         
   7  -2   9         72.36         79.46        18.98 o                         
   8  -2   9        525.54        555.86        36.90 o                         
   9  -2   9        556.01        570.15        27.66 o                         
 -10  -1   9         11.14         -5.18         5.18 o                         
  -9  -1   9         11.14         16.08        21.65 o                         
  -8  -1   9        107.80        173.02        39.50 o                         
  -7  -1   9       1147.64       1421.88       106.06 o                         
  -6  -1   9       1533.98       1807.65        72.58 o                         
  -5  -1   9         40.30         44.71        13.95 o                         
  -4  -1   9        523.37        536.28        51.20 o                         
  -3  -1   9       2171.04       2486.17       110.03 o                         
  -2  -1   9        603.54        711.79        60.10 o                         
  -1  -1   9       2933.33       3220.56       130.19 o                         
   0  -1   9       5358.52       5451.68       121.44 o                         
   1  -1   9        836.92        804.71        48.62 o                         
   2  -1   9         10.65          6.89         9.82 o                         
   3  -1   9       1142.29       1097.42        63.91 o                         
   4  -1   9        294.78        240.28        34.92 o                         
   5  -1   9        315.02        317.12        24.00 o                         
   6  -1   9       1311.06       1347.91        55.27 o                         
   7  -1   9        766.74        772.53        46.57 o                         
   8  -1   9         98.65         82.25        14.03 o                         
 -10   0   9        106.73        108.71        26.74 o                         
  -9   0   9         18.67         20.80        22.15 o                         
  -8   0   9         25.69         71.52        32.74 o                         
  -7   0   9        203.95        226.25        43.97 o                         
  -6   0   9       2426.51       2747.33        88.60 o                         
  -5   0   9       5598.06       6555.11       207.94 o                         
  -4   0   9       2104.75       2642.74       115.12 o                         
  -3   0   9        564.82        675.78        59.81 o                         
  -2   0   9          0.30         13.08        17.57 o                         
  -1   0   9        517.09        567.34        59.32 o                         
   0   0   9        399.56        372.83        34.90 o                         
   1   0   9       1488.85       1321.67        41.32 o                         
   2   0   9       1611.37       1558.22        87.81 o                         
   3   0   9        663.47        645.29        74.41 o                         
   4   0   9         32.38          9.83         6.76 o                         
   5   0   9          5.65         -0.92         6.72 o                         
   6   0   9         12.33         -0.91         8.36 o                         
   7   0   9        299.19        345.11        29.46 o                         
   8   0   9        446.64        414.87        23.89 o                         
 -11   1   9        425.91        330.82        87.43 o                         
 -10   1   9        876.97        924.32        64.79 o                         
  -9   1   9        580.25        598.00        60.45 o                         
  -8   1   9        432.05        579.34        62.51 o                         
  -7   1   9        728.74        893.25        76.56 o                         
  -6   1   9        252.13        257.80        27.27 o                         
  -5   1   9        144.67        126.99        48.58 o                         
  -4   1   9        879.33        859.52       197.46 o                         
  -3   1   9       1244.01       1137.50       118.40 o                         
  -2   1   9        466.87        578.48        57.80 o                         
  -1   1   9        936.28        882.44       165.58 o                         
   0   1   9         15.87         25.83         5.53 o                         
   1   1   9        498.95        468.11        21.18 o                         
   2   1   9       1322.41       1270.38        61.18 o                         
   3   1   9       1177.81       1260.53        36.88 o                         
   4   1   9        448.67        468.25        27.07 o                         
   5   1   9         26.97         21.32         8.26 o                         
   6   1   9          1.32         -4.07         5.14 o                         
   7   1   9         46.21         40.06        10.59 o                         
 -11   2   9         31.45         15.32        12.86 o                         
 -10   2   9         16.04         15.05        12.53 o                         
  -9   2   9        214.18        217.64        35.05 o                         
  -8   2   9        138.85        140.35        30.02 o                         
  -7   2   9        489.18        495.84        51.77 o                         
  -6   2   9        757.78        828.38       160.94 o                         
  -5   2   9        127.07        144.50        51.74 o                         
  -4   2   9        626.61        590.12        73.79 o                         
  -3   2   9       1551.91       1481.09       141.44 o                         
  -2   2   9        782.58        782.75        74.49 o                         
  -1   2   9       1366.32       1283.54        77.39 o                         
   0   2   9       2457.58       2343.06        50.46 o                         
   1   2   9        461.54        396.39        20.71 o                         
   2   2   9         13.30         14.38         5.02 o                         
   3   2   9        766.22        758.62        34.07 o                         
   4   2   9        955.84       1004.38        37.29 o                         
   5   2   9        154.76        163.48        15.09 o                         
   6   2   9        283.69        272.49        15.56 o                         
 -11   3   9        434.24        365.86        20.76 o                         
 -10   3   9         71.55         63.93        12.01 o                         
  -9   3   9          5.12          3.90        12.89 o                         
  -8   3   9        336.67        338.69        40.08 o                         
  -7   3   9        765.31        667.95        43.26 o                         
  -6   3   9       2082.77       1791.46        74.92 o                         
  -5   3   9       2167.65       2118.83       234.93 o                         
  -4   3   9        365.54        345.02        32.30 o                         
  -3   3   9        204.81        218.61        53.56 o                         
  -2   3   9        135.51        117.89        15.89 o                         
  -1   3   9         19.56         13.78         6.67 o                         
   0   3   9        670.30        616.40        22.01 o                         
   1   3   9       1371.77       1392.96        53.66 o                         
   2   3   9       1195.89       1264.54        33.01 o                         
   3   3   9        285.86        340.45        24.61 o                         
   4   3   9          0.18         -5.16        12.02 o                         
   5   3   9        220.72        233.46        15.14 o                         
 -10   4   9       1239.76       1071.94       120.43 o                         
  -9   4   9        544.44        505.08        48.86 o                         
  -8   4   9         98.48         67.88        15.65 o                         
  -7   4   9        996.59        891.03        49.94 o                         
  -6   4   9        294.88        283.54        24.38 o                         
  -5   4   9        279.79        242.66        32.51 o                         
  -4   4   9       1457.69       1241.10        67.27 o                         
  -3   4   9       1059.13        879.27        55.14 o                         
  -2   4   9        307.66        282.02        29.52 o                         
  -1   4   9          8.92          5.47         5.10 o                         
   0   4   9          7.28         -2.48         5.93 o                         
   1   4   9         41.96         33.90         8.03 o                         
   2   4   9        200.99        211.92        13.56 o                         
   3   4   9        701.49        792.31        56.78 o                         
   4   4   9        135.79        135.94        17.13 o                         
  -9   5   9         94.61         59.21        20.35 o                         
  -8   5   9        267.10        266.18        26.09 o                         
  -7   5   9        242.91        270.70        33.14 o                         
  -6   5   9        605.12        691.15        54.86 o                         
  -5   5   9         38.66         19.37        18.70 o                         
  -4   5   9        252.90        233.00        31.89 o                         
  -3   5   9        574.79        516.44        42.58 o                         
  -2   5   9        540.87        510.46        39.04 o                         
  -1   5   9        570.74        601.64        21.29 o                         
   0   5   9        519.38        533.60        24.04 o                         
   1   5   9        193.23        195.77        15.05 o                         
   2   5   9          0.04          1.02        10.31 o                         
   3   5   9        159.97        178.18        18.03 o                         
  -9   6   9          0.23          1.32         4.09 o                         
  -8   6   9        159.32        176.55        23.41 o                         
  -7   6   9        377.59        453.74        43.71 o                         
  -6   6   9        798.20        978.40        69.21 o                         
  -5   6   9       1172.10       1268.86        75.01 o                         
  -4   6   9        482.33        478.04        42.49 o                         
  -3   6   9         60.76         49.52        14.66 o                         
  -2   6   9          2.59          6.86         5.24 o                         
  -1   6   9         93.87        107.94        11.28 o                         
   0   6   9        254.78        319.15        40.59 o                         
   1   6   9        409.08        369.32        25.73 o                         
   2   6   9        303.13        280.49        19.75 o                         
  -8   7   9        117.72        131.73        18.60 o                         
  -7   7   9         53.91         58.31        17.07 o                         
  -6   7   9         56.56         24.23        16.89 o                         
  -5   7   9         20.74         17.28        13.71 o                         
  -4   7   9        357.35        371.94        31.35 o                         
  -3   7   9        542.24        646.62        24.31 o                         
  -2   7   9         33.52         52.65        11.35 o                         
  -1   7   9         12.23         21.74         7.94 o                         
  -7   8   9        117.07        101.88        13.93 o                         
  -6   8   9        145.87        177.33        18.01 o                         
  -5   8   9         26.66         11.16         6.24 o                         
   0 -12  10         60.89         43.24         7.57 o                         
   1 -12  10         62.27         49.81         6.27 o                         
   2 -12  10        245.32        176.19        33.98 o                         
   3 -12  10        216.42        184.70        16.85 o                         
   4 -12  10        256.20        231.74        17.87 o                         
   6 -12  10         22.74         16.13         8.45 o                         
  -2 -11  10         68.76         59.96         9.27 o                         
  -1 -11  10        400.35        364.80        24.35 o                         
   0 -11  10        738.09        719.30        37.17 o                         
   1 -11  10        515.78        516.83        32.47 o                         
   2 -11  10          7.82         10.77         5.26 o                         
   3 -11  10         68.60         70.92        14.44 o                         
   4 -11  10        341.19        340.70        18.95 o                         
   5 -11  10        761.84        794.98        40.28 o                         
   6 -11  10       1188.03       1193.78        47.35 o                         
   7 -11  10        681.49        836.26        44.92 o                         
   8 -11  10         91.49         85.57        12.11 o                         
  -3 -10  10        287.50        290.74        22.18 o                         
  -2 -10  10        183.64        203.99        21.96 o                         
  -1 -10  10          7.13         19.22        10.40 o                         
   0 -10  10        387.40        382.99        32.15 o                         
   1 -10  10        821.45        817.08        46.08 o                         
   2 -10  10       1797.61       1816.71        48.59 o                         
   3 -10  10        829.02        821.38        34.59 o                         
   4 -10  10        337.49        314.54        20.89 o                         
   5 -10  10         92.67        100.16        21.73 o                         
   6 -10  10        116.70        105.94        19.82 o                         
   7 -10  10        489.79        503.83        35.69 o                         
   8 -10  10        629.83        671.46        38.32 o                         
  -4  -9  10        173.17        172.32        17.61 o                         
  -3  -9  10        261.95        253.36        18.08 o                         
  -2  -9  10        675.34        693.30        31.18 o                         
  -1  -9  10        942.77        987.43        50.73 o                         
   0  -9  10        914.55        942.76        37.11 o                         
   1  -9  10        144.77        153.98        15.91 o                         
   2  -9  10       1792.71       1778.43        79.45 o                         
   3  -9  10        320.29        314.94        34.60 o                         
   4  -9  10         88.91         90.37        20.94 o                         
   5  -9  10        361.21        357.95        37.67 o                         
   6  -9  10        243.22        216.58        29.84 o                         
   7  -9  10         62.74         55.04        17.14 o                         
   8  -9  10        419.25        437.02        33.65 o                         
   9  -9  10        431.88        384.27        22.24 o                         
  -5  -8  10         25.36         21.39         8.89 o                         
  -4  -8  10         14.46         -0.69        10.86 o                         
  -3  -8  10        171.77        154.58        18.60 o                         
  -2  -8  10        558.35        566.39        30.18 o                         
  -1  -8  10        667.56        686.01        34.37 o                         
   0  -8  10        399.81        427.87        27.47 o                         
   1  -8  10        585.90        610.67        47.72 o                         
   2  -8  10        166.54        171.53        27.46 o                         
   3  -8  10        350.87        426.07        40.92 o                         
   4  -8  10        480.18        597.38        49.22 o                         
   5  -8  10       1133.96       1236.42        70.57 o                         
   6  -8  10       1485.46       1565.33        77.51 o                         
   7  -8  10       1141.59       1207.51        64.28 o                         
   8  -8  10        294.00        330.66        29.77 o                         
   9  -8  10          0.84          6.53         4.99 o                         
  -7  -7  10         63.78         42.88         8.25 o                         
  -6  -7  10        668.73        651.57        36.64 o                         
  -5  -7  10       1512.29       1484.44        63.04 o                         
  -4  -7  10        530.30        522.24        41.15 o                         
  -3  -7  10         23.69         31.14        13.26 o                         
  -2  -7  10         81.94         80.16        20.04 o                         
  -1  -7  10          4.67          3.44         3.68 o                         
   0  -7  10        314.20        326.49        19.63 o                         
   1  -7  10       2391.79       2423.98        62.62 o                         
   2  -7  10       3314.92       3639.65       116.38 o                         
   3  -7  10       1235.44       1279.51        70.36 o                         
   4  -7  10        179.41        148.68        27.02 o                         
   5  -7  10         84.83         67.88        20.12 o                         
   6  -7  10        165.00        172.88        29.79 o                         
   7  -7  10        633.64        745.84       101.38 o                         
   8  -7  10        483.94        470.19        36.40 o                         
   9  -7  10        137.78        113.01        15.66 o                         
  -7  -6  10        748.29        715.61        37.35 o                         
  -6  -6  10        113.45        109.04        28.14 o                         
  -5  -6  10        611.00        587.96        35.10 o                         
  -4  -6  10        755.45        787.47        41.68 o                         
  -3  -6  10        554.09        632.45        38.76 o                         
  -2  -6  10       1440.27       1557.03        60.98 o                         
  -1  -6  10       1196.93       1182.79        42.79 o                         
   0  -6  10        127.71        136.15        12.20 o                         
   1  -6  10         17.83         -7.14         7.22 o                         
   2  -6  10        713.99        806.89        53.97 o                         
   3  -6  10        923.65        930.09        46.49 o                         
   4  -6  10        485.18        502.38        36.16 o                         
   5  -6  10        300.82        313.62        37.21 o                         
   6  -6  10        199.27        181.87        30.21 o                         
   7  -6  10          0.74        -14.23        14.77 o                         
   8  -6  10       1032.64       1009.34        53.65 o                         
   9  -6  10        860.08        893.63        40.72 o                         
  -8  -5  10         56.52         49.97        10.97 o                         
  -7  -5  10        642.36        683.69        34.36 o                         
  -6  -5  10        951.64       1050.22        79.34 o                         
  -5  -5  10        561.82        535.66        61.39 o                         
  -4  -5  10         69.78        113.92        36.63 o                         
  -3  -5  10        941.33        995.39        60.42 o                         
  -2  -5  10        458.62        531.02        35.02 o                         
  -1  -5  10       2067.85       2148.06        73.41 o                         
   0  -5  10       2289.68       2431.07        62.91 o                         
   1  -5  10        509.96        502.83        22.94 o                         
   2  -5  10        113.65         98.63        12.11 o                         
   3  -5  10       1224.92       1254.79        54.09 o                         
   4  -5  10       1288.51       1426.55        59.63 o                         
   5  -5  10        933.59       1036.89        63.33 o                         
   6  -5  10       1137.45       1159.08        44.05 o                         
   7  -5  10        495.01        539.94        33.01 o                         
   8  -5  10        487.66        508.18        38.31 o                         
   9  -5  10          0.33         -1.74         6.65 o                         
  -9  -4  10         11.94          4.56         5.04 o                         
  -8  -4  10          0.62         27.87        16.42 o                         
  -7  -4  10         30.55         39.56        24.30 o                         
  -6  -4  10        973.26       1140.17        94.33 o                         
  -5  -4  10       3676.81       3464.90       500.20 o                         
  -4  -4  10       1769.35       1653.40       193.21 o                         
  -3  -4  10        370.46        321.95        70.48 o                         
  -2  -4  10         41.21         47.76        16.60 o                         
  -1  -4  10        595.44        695.95        94.64 o                         
   0  -4  10       1851.97       1890.38        97.11 o                         
   1  -4  10       3141.66       3191.96       130.82 o                         
   2  -4  10       3395.46       3551.07        56.87 o                         
   3  -4  10       1152.77       1121.14        62.12 o                         
   4  -4  10        186.78        156.11        28.87 o                         
   5  -4  10         31.47         29.72         9.64 o                         
   6  -4  10         73.51         69.57         9.84 o                         
   7  -4  10        204.23        207.83        29.15 o                         
   8  -4  10        669.81        696.27        42.65 o                         
   9  -4  10        364.23        359.54        16.88 o                         
  -9  -3  10        552.90        527.58        45.39 o                         
  -8  -3  10        608.57        742.88        70.00 o                         
  -7  -3  10       1124.35       1136.94       114.34 o                         
  -6  -3  10         90.91         81.58        14.27 o                         
  -5  -3  10        587.72        546.09        72.64 o                         
  -4  -3  10       2022.95       2132.43       183.20 o                         
  -3  -3  10        986.64       1048.13       131.49 o                         
  -2  -3  10       1451.89       1643.92        67.03 o                         
  -1  -3  10       1955.22       1985.46       100.17 o                         
   0  -3  10        517.96        555.51        54.43 o                         
   1  -3  10          3.07          5.50        14.07 o                         
   2  -3  10        774.00        781.74        28.70 o                         
   3  -3  10       1694.00       1748.27        44.30 o                         
   4  -3  10       1026.06       1060.61        35.50 o                         
   5  -3  10        356.46        333.50        24.94 o                         
   6  -3  10         16.15         20.90         7.42 o                         
   7  -3  10        128.84        107.17        21.78 o                         
   8  -3  10        364.77        365.64        29.46 o                         
   9  -3  10        626.74        613.31        26.89 o                         
 -10  -2  10          6.26         10.10         5.76 o                         
  -9  -2  10        106.58         89.36        18.28 o                         
  -8  -2  10        175.15        169.31        19.52 o                         
  -7  -2  10        778.40       1011.72        89.63 o                         
  -6  -2  10       1343.38       1725.30       115.75 o                         
  -5  -2  10        107.30        150.19        22.51 o                         
  -4  -2  10         14.52         33.08        10.19 o                         
  -3  -2  10         35.74         26.45         8.30 o                         
  -2  -2  10        485.43        500.84        52.08 o                         
  -1  -2  10       2415.08       2660.22       121.23 o                         
   0  -2  10       2304.48       2348.31       117.60 o                         
   1  -2  10       1097.97       1196.46        31.77 o                         
   2  -2  10        299.53        318.94        17.64 o                         
   3  -2  10       1709.03       1635.48        55.95 o                         
   4  -2  10       1931.64       1732.76       144.68 o                         
   5  -2  10       1137.13       1093.49        42.88 o                         
   6  -2  10       1035.11       1101.91        39.55 o                         
   7  -2  10        396.16        422.33        34.76 o                         
   8  -2  10         92.34         94.68         8.99 o                         
 -10  -1  10         72.44         61.39        19.94 o                         
  -9  -1  10          3.26         -1.74         7.42 o                         
  -8  -1  10          0.14         -4.98        17.20 o                         
  -7  -1  10         22.82         61.19        30.58 o                         
  -6  -1  10        910.53       1038.96        89.17 o                         
  -5  -1  10       4771.35       5592.60       176.35 o                         
  -4  -1  10       3534.58       3235.44       248.42 o                         
  -3  -1  10        117.83         87.37        15.37 o                         
  -2  -1  10        292.38        267.46        22.62 o                         
  -1  -1  10       1501.05       1684.10       102.15 o                         
   0  -1  10        509.07        453.40        20.17 o                         
   1  -1  10       2143.68       2075.59        51.30 o                         
   2  -1  10       2378.40       2502.26       112.97 o                         
   3  -1  10        931.36        912.93        78.79 o                         
   4  -1  10        205.35        196.13        19.19 o                         
   5  -1  10          2.68          2.07         7.46 o                         
   6  -1  10         85.00         76.20        10.82 o                         
   7  -1  10        186.30        189.79        22.19 o                         
   8  -1  10        394.97        403.04        23.34 o                         
 -10   0  10        883.50        719.20       179.23 o                         
  -9   0  10        414.82        396.44        50.20 o                         
  -8   0  10        590.45        702.24        70.61 o                         
  -7   0  10        740.24        800.35        75.42 o                         
  -6   0  10         68.18         77.37        25.98 o                         
  -5   0  10        234.31        292.86        28.46 o                         
  -4   0  10       1510.87       1385.42        91.29 o                         
  -3   0  10       2902.97       2758.76       252.47 o                         
  -2   0  10        924.25        906.76        64.20 o                         
  -1   0  10       1072.25        992.59        41.07 o                         
   0   0  10        194.34        174.92        12.27 o                         
   1   0  10         32.24         22.24         6.15 o                         
   2   0  10        230.27        220.23        21.05 o                         
   3   0  10       1260.28       1288.57        38.09 o                         
   4   0  10        397.72        420.83        33.12 o                         
   5   0  10        105.93        112.01        14.15 o                         
   6   0  10          2.75          6.48         4.01 o                         
   7   0  10         12.41         21.45         8.90 o                         
 -10   1  10          3.74          7.29         5.49 o                         
  -9   1  10         80.93         82.64        26.93 o                         
  -8   1  10        220.13        263.11        41.24 o                         
  -7   1  10        492.49        493.57        56.51 o                         
  -6   1  10        610.16        569.67        55.71 o                         
  -5   1  10        881.69        905.00       117.38 o                         
  -4   1  10         84.26         79.25        11.41 o                         
  -3   1  10        528.70        495.11        52.17 o                         
  -2   1  10       1161.31       1227.58       102.12 o                         
  -1   1  10        693.50        663.77        29.64 o                         
   0   1  10        317.64        303.63        15.80 o                         
   1   1  10        484.32        493.64        44.00 o                         
   2   1  10          0.96          5.39         5.20 o                         
   3   1  10        492.33        520.85        24.28 o                         
   4   1  10        502.07        509.31        27.03 o                         
   5   1  10        278.78        273.82        18.52 o                         
   6   1  10        641.60        655.36        23.42 o                         
 -10   2  10        123.28        117.91        10.95 o                         
  -9   2  10         46.33         38.55        10.49 o                         
  -8   2  10          9.82        -20.09        20.09 o                         
  -7   2  10        230.45        226.68        33.14 o                         
  -6   2  10       1182.93       1035.20        42.73 o                         
  -5   2  10       1104.37        966.21        41.28 o                         
  -4   2  10        682.92        700.65        63.39 o                         
  -3   2  10        419.87        425.34        47.37 o                         
  -2   2  10         96.24         85.81        10.62 o                         
  -1   2  10        666.34        617.96        26.21 o                         
   0   2  10        442.98        422.31        24.33 o                         
   1   2  10        926.32        941.44        39.46 o                         
   2   2  10       2294.71       2299.25        42.98 o                         
   3   2  10        509.33        502.95        26.95 o                         
   4   2  10         11.02         15.24        10.53 o                         
   5   2  10         76.08         47.26         8.58 o                         
 -10   3  10       1007.16        878.39        59.65 o                         
  -9   3  10        555.44        537.55        81.49 o                         
  -8   3  10         64.51         69.23        26.82 o                         
  -7   3  10        266.91        259.42        23.03 o                         
  -6   3  10         69.47         73.01        24.40 o                         
  -5   3  10         40.16         19.95        11.66 o                         
  -4   3  10       1543.11       1422.78       136.58 o                         
  -3   3  10       2676.91       2289.73        83.19 o                         
  -2   3  10        573.88        499.03        39.42 o                         
  -1   3  10         53.10         53.26         9.45 o                         
   0   3  10         43.55         36.50         6.37 o                         
   1   3  10          3.33          4.22         4.58 o                         
   2   3  10        139.06        162.52        21.60 o                         
   3   3  10        475.40        529.41        25.54 o                         
   4   3  10        102.57        103.84        11.19 o                         
   5   3  10          5.69          4.44         5.28 o                         
  -9   4  10        144.40        114.20        21.48 o                         
  -8   4  10        223.15        138.01        54.76 o                         
  -7   4  10        180.70        147.74        16.60 o                         
  -6   4  10        514.35        509.88        30.14 o                         
  -5   4  10        429.54        433.25        41.06 o                         
  -4   4  10          1.64        -11.65        11.65 o                         
  -3   4  10        132.60        100.39        20.35 o                         
  -2   4  10        617.39        621.20        42.85 o                         
  -1   4  10        783.11        761.70        23.22 o                         
   0   4  10         95.29         95.67        10.00 o                         
   1   4  10          7.56          4.84         6.36 o                         
   2   4  10          1.20         -3.00        11.35 o                         
   3   4  10        144.49        153.12        18.14 o                         
   4   4  10        220.63        221.08        16.30 o                         
  -8   5  10        270.83        237.52        21.93 o                         
  -7   5  10        180.42        180.42        24.76 o                         
  -6   5  10        287.50        301.14        34.47 o                         
  -5   5  10        378.07        415.50        42.23 o                         
  -4   5  10        510.14        510.90        43.18 o                         
  -3   5  10         74.49         68.66        16.98 o                         
  -2   5  10         21.62          8.30         5.50 o                         
  -1   5  10        216.39        247.57        13.28 o                         
   0   5  10        411.50        444.05        20.07 o                         
   1   5  10        576.27        604.58        33.62 o                         
   2   5  10        429.01        452.78        26.49 o                         
  -8   6  10        142.93        150.14        17.45 o                         
  -7   6  10         67.42         75.84        18.58 o                         
  -6   6  10          0.06         14.58        13.12 o                         
  -5   6  10        125.05        116.48        24.56 o                         
  -4   6  10        433.84        448.68        36.88 o                         
  -3   6  10       1046.44       1236.26        34.56 o                         
  -2   6  10        375.80        446.65        26.77 o                         
  -1   6  10         43.74         46.87         8.97 o                         
   0   6  10          3.66         -0.57         5.80 o                         
  -7   7  10        183.25        149.74        19.86 o                         
  -6   7  10         79.37         59.49        15.31 o                         
  -5   7  10         89.43         97.20        17.77 o                         
  -4   7  10          1.07         -7.47         7.47 o                         
  -3   7  10         72.43         70.25        10.53 o                         
   1 -12  11        178.49        139.78        12.44 o                         
   2 -12  11         15.10         12.29         4.28 o                         
   3 -12  11         44.06         42.32         7.45 o                         
   6 -12  11        551.97        630.03        29.79 o                         
  -1 -11  11          0.65         -0.18         4.96 o                         
   0 -11  11        187.91        174.74        17.33 o                         
   1 -11  11       1179.53       1149.48        43.53 o                         
   2 -11  11       1287.01       1307.90        51.52 o                         
   3 -11  11        592.34        599.01        23.50 o                         
   4 -11  11        145.56        145.65        18.73 o                         
   5 -11  11          0.10          4.89         8.35 o                         
   6 -11  11         49.04         36.91        10.89 o                         
   7 -11  11        146.70        157.41        17.75 o                         
  -3 -10  11        343.72        319.36        21.20 o                         
  -2 -10  11        805.19        799.75        37.83 o                         
  -1 -10  11       1117.59       1047.79        46.50 o                         
   0 -10  11        729.98        702.72        39.86 o                         
   1 -10  11         22.45         36.28         8.76 o                         
   2 -10  11        720.46        726.55        45.55 o                         
   3 -10  11        228.10        261.46        19.00 o                         
   4 -10  11        286.05        287.99        30.31 o                         
   5 -10  11        215.37        216.06        26.51 o                         
   6 -10  11        211.30        221.67        25.65 o                         
   7 -10  11         37.73         47.68         8.91 o                         
   8 -10  11        116.94         93.20        11.90 o                         
  -4  -9  11         39.54         31.23         8.99 o                         
  -3  -9  11          3.51          0.31         9.78 o                         
  -2  -9  11         80.51         81.14        13.99 o                         
  -1  -9  11        282.57        263.27        27.31 o                         
   0  -9  11        697.23        774.98        33.10 o                         
   1  -9  11        786.25        866.22        35.38 o                         
   2  -9  11        300.10        303.07        34.27 o                         
   3  -9  11        364.37        365.23        36.84 o                         
   4  -9  11       1219.90       1172.37        65.53 o                         
   5  -9  11       1012.73       1088.15        61.54 o                         
   6  -9  11        596.83        607.91        44.99 o                         
   7  -9  11        309.63        402.38        25.99 o                         
   8  -9  11        171.14        151.82        16.52 o                         
  -5  -8  11        767.05        748.75        35.71 o                         
  -4  -8  11        339.81        308.42        20.71 o                         
  -3  -8  11        123.92        100.75        17.53 o                         
  -2  -8  11          4.97         13.49         8.45 o                         
  -1  -8  11        224.59        234.90        20.91 o                         
   0  -8  11        171.35        175.55        19.01 o                         
   1  -8  11       1975.04       2280.25        93.14 o                         
   2  -8  11       3363.17       3622.59       117.98 o                         
   3  -8  11       1077.21       1136.82        67.15 o                         
   4  -8  11        101.57         77.76        21.53 o                         
   5  -8  11          5.25         18.52        16.77 o                         
   6  -8  11         99.43         66.20        21.40 o                         
   7  -8  11        346.79        334.65        23.18 o                         
   8  -8  11        433.92        432.12        29.84 o                         
   9  -8  11        451.77        405.52        21.35 o                         
  -6  -7  11          2.35          7.41         8.35 o                         
  -5  -7  11        477.64        403.05        22.01 o                         
  -4  -7  11       1074.50       1054.73        55.12 o                         
  -3  -7  11        790.81        831.11        51.38 o                         
  -2  -7  11        417.88        427.53        38.22 o                         
  -1  -7  11        745.47        819.42        38.61 o                         
   0  -7  11       1657.49       1712.59        54.11 o                         
   1  -7  11        355.88        370.98        40.04 o                         
   2  -7  11        305.57        348.32        38.06 o                         
   3  -7  11        915.99       1010.25        63.57 o                         
   4  -7  11        965.51       1025.02        64.32 o                         
   5  -7  11        806.45        793.93        56.85 o                         
   6  -7  11        205.13        243.93        31.50 o                         
   7  -7  11          7.19         20.37        11.59 o                         
   8  -7  11        436.71        494.93        33.55 o                         
   9  -7  11        389.97        401.23        17.53 o                         
  -7  -6  11        616.37        444.59       164.59 o                         
  -6  -6  11        807.27        815.11        35.91 o                         
  -5  -6  11        467.56        484.84        31.58 o                         
  -4  -6  11        254.63        249.83        24.54 o                         
  -3  -6  11         29.29          6.89        18.53 o                         
  -2  -6  11        322.38        390.52        30.68 o                         
  -1  -6  11        317.35        356.50        24.01 o                         
   0  -6  11        441.38        488.70        44.23 o                         
   1  -6  11       1080.15        968.94       113.37 o                         
   2  -6  11        166.31        165.30        28.63 o                         
   3  -6  11        219.76        268.67        26.18 o                         
   4  -6  11       1096.17       1196.42        69.80 o                         
   5  -6  11        926.95        977.59        62.61 o                         
   6  -6  11        881.09        926.58        38.60 o                         
   7  -6  11        266.42        271.39        20.97 o                         
   8  -6  11        119.98        102.57        17.51 o                         
   9  -6  11         24.44         24.52         4.99 o                         
  -8  -5  11         38.05         42.98         9.70 o                         
  -7  -5  11         38.27         48.32        12.39 o                         
  -6  -5  11        130.15        148.12        31.11 o                         
  -5  -5  11       1899.34       2336.30       127.06 o                         
  -4  -5  11       1444.40       1685.77       114.04 o                         
  -3  -5  11        239.87        321.43        51.42 o                         
  -2  -5  11        723.59        673.20        65.30 o                         
  -1  -5  11       1136.23       1002.65        48.83 o                         
   0  -5  11        106.91        107.00         9.54 o                         
   1  -5  11       1938.27       1943.28        78.34 o                         
   2  -5  11       5168.52       5219.99        83.33 o                         
   3  -5  11        938.08       1033.10        51.02 o                         
   4  -5  11         14.28         -6.20        14.81 o                         
   5  -5  11         80.82         92.16        14.53 o                         
   6  -5  11        104.88         99.95        12.24 o                         
   7  -5  11        188.94        192.69        26.40 o                         
   8  -5  11        658.01        678.18        38.80 o                         
   9  -5  11        338.58        324.48        14.17 o                         
  -8  -4  11        275.34        282.63        21.16 o                         
  -7  -4  11        674.27        802.18        71.42 o                         
  -6  -4  11         11.14          4.60         4.97 o                         
  -5  -4  11        711.40        678.92       119.98 o                         
  -4  -4  11       1734.42       1766.10       385.31 o                         
  -3  -4  11       3210.72       3065.17       720.98 o                         
  -2  -4  11       1881.06       1884.89       239.37 o                         
  -1  -4  11        385.62        378.89        33.51 o                         
   0  -4  11        351.44        325.26        31.71 o                         
   1  -4  11         70.78         75.38         8.92 o                         
   2  -4  11        656.46        710.57        27.00 o                         
   3  -4  11        817.67        850.99        48.32 o                         
   4  -4  11        554.81        639.67        49.40 o                         
   5  -4  11        535.59        551.70        40.68 o                         
   6  -4  11        205.15        199.00        17.94 o                         
   7  -4  11         31.24         43.59        13.85 o                         
   8  -4  11        146.26        151.56        17.87 o                         
  -9  -3  11        178.35        187.99        14.92 o                         
  -8  -3  11        559.78        517.90        91.68 o                         
  -7  -3  11        562.31        560.42       109.78 o                         
  -6  -3  11       1176.71       1240.28       212.32 o                         
  -5  -3  11       1379.72       1361.69       269.82 o                         
  -4  -3  11         70.89         46.67         9.99 o                         
  -3  -3  11        130.11         85.69        12.58 o                         
  -2  -3  11        728.64        729.53        71.10 o                         
  -1  -3  11        585.59        612.73        41.85 o                         
   0  -3  11        586.05        607.37        24.41 o                         
   1  -3  11        538.48        533.09        19.87 o                         
   2  -3  11        217.19        235.76        14.01 o                         
   3  -3  11        156.68        122.73        16.02 o                         
   4  -3  11       1004.10        971.14        43.18 o                         
   5  -3  11       1394.45       1491.58        98.72 o                         
   6  -3  11        557.38        561.37        28.02 o                         
   7  -3  11        202.51        204.88        24.11 o                         
   8  -3  11         44.65         47.84        10.75 o                         
  -9  -2  11         32.22         29.43         5.72 o                         
  -8  -2  11          0.18         -1.51         9.27 o                         
  -7  -2  11         27.60         -0.14        12.76 o                         
  -6  -2  11        143.40        147.01        29.25 o                         
  -5  -2  11       2210.86       2052.29       239.60 o                         
  -4  -2  11       2389.49       2393.77       268.97 o                         
  -3  -2  11         27.69         30.69         6.86 o                         
  -2  -2  11        384.72        410.74        26.66 o                         
  -1  -2  11       1147.98       1146.55        34.14 o                         
   0  -2  11        365.31        347.32        19.59 o                         
   1  -2  11       1678.61       1666.51        40.01 o                         
   2  -2  11       3318.62       3455.60        88.52 o                         
   3  -2  11       1462.49       1547.54        44.14 o                         
   4  -2  11        139.28        139.63        18.07 o                         
   5  -2  11        280.35        290.13        22.27 o                         
   6  -2  11        336.10        317.52        20.08 o                         
   7  -2  11        232.39        230.65        23.25 o                         
   8  -2  11        460.69        412.51        22.02 o                         
 -10  -1  11        685.61        730.07        41.41 o                         
  -9  -1  11        226.39        194.06        48.88 o                         
  -8  -1  11         95.39         73.69        12.25 o                         
  -7  -1  11        234.80        236.84        29.62 o                         
  -6  -1  11        150.58        171.04        18.92 o                         
  -5  -1  11        302.52        251.28        22.92 o                         
  -4  -1  11       2047.33       1924.92       195.79 o                         
  -3  -1  11       4015.79       4019.54       259.48 o                         
  -2  -1  11       2727.84       2658.50       171.06 o                         
  -1  -1  11       1601.58       1592.64        66.51 o                         
   0  -1  11        259.37        235.05        16.88 o                         
   1  -1  11        239.62        244.23        14.26 o                         
   2  -1  11        555.43        500.74        32.33 o                         
   3  -1  11        872.04        859.73        32.68 o                         
   4  -1  11        595.94        666.35        33.43 o                         
   5  -1  11        298.86        283.83        20.24 o                         
   6  -1  11          2.93          9.79         4.95 o                         
   7  -1  11          5.50         -6.93         7.22 o                         
 -10   0  11         15.63          6.31        20.38 o                         
  -9   0  11        270.78        254.59        41.02 o                         
  -8   0  11        775.62        697.33        42.89 o                         
  -7   0  11        944.51        894.13        38.18 o                         
  -6   0  11        738.83        683.34        33.26 o                         
  -5   0  11       1466.35       1300.57        70.64 o                         
  -4   0  11        546.89        534.46        53.69 o                         
  -3   0  11        155.11        160.72        14.48 o                         
  -2   0  11       1211.30       1187.29        72.61 o                         
  -1   0  11        931.36        845.21        26.98 o                         
   0   0  11         77.76         84.85         9.22 o                         
   1   0  11        367.68        397.41        17.63 o                         
   2   0  11         36.16         44.10        10.92 o                         
   3   0  11          6.70         -1.14         5.63 o                         
   4   0  11        205.97        207.79        18.19 o                         
   5   0  11        773.66        768.30        57.43 o                         
   6   0  11        486.82        456.93        19.29 o                         
 -10   1  11        543.75        431.63        45.25 o                         
  -9   1  11         22.98         24.68        16.71 o                         
  -8   1  11          5.86          2.12        10.96 o                         
  -7   1  11          6.48         -0.15         7.66 o                         
  -6   1  11        156.11        134.16        25.66 o                         
  -5   1  11        986.71        893.93        38.08 o                         
  -4   1  11        735.60        665.80        32.65 o                         
  -3   1  11        112.62        117.67        13.74 o                         
  -2   1  11         93.52         90.47        11.19 o                         
  -1   1  11        266.67        253.39        14.83 o                         
   0   1  11        502.86        494.43        29.12 o                         
   1   1  11        734.79        751.44        48.40 o                         
   2   1  11       1436.24       1516.84        85.24 o                         
   3   1  11        829.96        907.42        36.24 o                         
   4   1  11        141.01        137.87        14.40 o                         
   5   1  11         93.77        106.44        10.94 o                         
 -10   2  11        520.11        471.58        25.37 o                         
  -9   2  11        431.26        450.51        36.23 o                         
  -8   2  11         94.25        102.87        24.62 o                         
  -7   2  11        118.32        140.73        27.49 o                         
  -6   2  11         12.29         15.84         7.74 o                         
  -5   2  11        290.74        260.82        21.95 o                         
  -4   2  11       1667.57       1494.23        49.02 o                         
  -3   2  11       2013.91       1895.61        59.95 o                         
  -2   2  11       1194.26       1152.76        63.38 o                         
  -1   2  11        299.32        266.86        20.40 o                         
   0   2  11         61.55         58.97        10.55 o                         
   1   2  11          7.21          7.48         6.95 o                         
   2   2  11        124.55        111.22        14.12 o                         
   3   2  11        438.18        454.96        24.17 o                         
   4   2  11        430.94        446.30        21.35 o                         
   5   2  11        158.26        151.80        14.27 o                         
  -9   3  11        195.82        225.44        26.33 o                         
  -8   3  11        758.24        784.20        60.75 o                         
  -7   3  11        559.63        541.81        46.07 o                         
  -6   3  11        301.80        298.58        22.31 o                         
  -5   3  11        914.07        904.34        37.90 o                         
  -4   3  11        451.26        477.54        26.75 o                         
  -3   3  11         12.69          0.30         9.00 o                         
  -2   3  11       1005.86        984.11        52.57 o                         
  -1   3  11       1082.81       1077.96        35.86 o                         
   0   3  11         57.17         54.79        12.80 o                         
   1   3  11         16.76         25.40         7.97 o                         
   2   3  11          1.57         -3.44         8.92 o                         
   3   3  11         10.71          7.52         7.93 o                         
   4   3  11         27.21         35.20         8.60 o                         
  -9   4  11         11.91         17.43         7.70 o                         
  -8   4  11         33.33         24.36         4.99 o                         
  -7   4  11         17.72         15.29         7.60 o                         
  -6   4  11         45.48         48.69        13.82 o                         
  -5   4  11        107.86        125.87        22.65 o                         
  -4   4  11        640.04        624.41        44.51 o                         
  -3   4  11        156.93        145.64        22.96 o                         
  -2   4  11        126.28        129.17        20.19 o                         
  -1   4  11        290.67        287.56        18.12 o                         
   0   4  11        227.09        249.13        12.58 o                         
   1   4  11        471.62        510.75        31.25 o                         
   2   4  11        302.57        339.31        24.14 o                         
   3   4  11         78.37         71.93        10.35 o                         
  -8   5  11        197.69        177.46        15.23 o                         
  -7   5  11          3.79         12.34         7.67 o                         
  -6   5  11         53.34         72.19        19.11 o                         
  -5   5  11        125.30        152.84        25.42 o                         
  -4   5  11        391.23        474.22        38.30 o                         
  -3   5  11        882.92        948.13        49.94 o                         
  -2   5  11        760.19        838.44        42.91 o                         
  -1   5  11        132.44        142.49        18.13 o                         
   0   5  11          4.72         16.39         7.83 o                         
   1   5  11         15.38         19.54         7.78 o                         
  -7   6  11        321.84        446.14        31.16 o                         
  -6   6  11        152.16        191.48        24.51 o                         
  -5   6  11         91.69         72.36        18.49 o                         
  -4   6  11         73.51         85.24        17.96 o                         
  -3   6  11          2.40         -3.74         9.08 o                         
  -2   6  11        177.66        174.21        15.49 o                         
  -1 -11  12        281.23        238.15        15.63 o                         
   0 -11  12        272.96        219.43        17.01 o                         
   1 -11  12         20.64         19.22         7.48 o                         
   2 -11  12        435.17        429.82        26.00 o                         
   3 -11  12        668.79        636.65        33.34 o                         
   4 -11  12        343.00        332.01        24.71 o                         
   5 -11  12        142.09        134.00        16.40 o                         
   6 -11  12        214.03        214.58        17.95 o                         
  -3 -10  12         31.41         37.18         7.22 o                         
  -2 -10  12        145.39        124.79        14.61 o                         
  -1 -10  12         53.83         51.79        10.93 o                         
   0 -10  12        420.75        409.39        20.28 o                         
   1 -10  12        745.76        767.81        42.87 o                         
   2 -10  12        382.36        404.40        22.47 o                         
   3 -10  12         29.06         41.64        14.18 o                         
   4 -10  12        416.16        425.75        35.55 o                         
   5 -10  12        327.01        308.42        29.84 o                         
   6 -10  12        280.93        297.70        26.13 o                         
   7 -10  12        145.75        150.38        15.94 o                         
  -4  -9  12        453.30        423.86        23.95 o                         
  -3  -9  12         57.61         47.91        11.97 o                         
  -2  -9  12         13.52          7.69         5.73 o                         
  -1  -9  12          1.81         -6.46         6.46 o                         
   0  -9  12        307.15        302.21        20.46 o                         
   1  -9  12       1408.18       1488.18        70.48 o                         
   2  -9  12       1357.19       1557.04        73.66 o                         
   3  -9  12        770.48        817.00        54.85 o                         
   4  -9  12        100.67         86.35        21.38 o                         
   5  -9  12        321.49        304.86        33.54 o                         
   6  -9  12        246.23        234.70        27.26 o                         
   7  -9  12        214.65        223.68        15.37 o                         
   8  -9  12        524.43        489.25        24.48 o                         
  -5  -8  12         38.18         50.19         8.21 o                         
  -4  -8  12        892.63        775.63        46.24 o                         
  -3  -8  12       1947.77       1789.11        46.77 o                         
  -2  -8  12        777.14        789.94        34.00 o                         
  -1  -8  12        411.32        442.30        27.54 o                         
   0  -8  12        378.49        388.03        39.72 o                         
   1  -8  12          5.89         10.20        14.25 o                         
   2  -8  12        209.60        227.31        31.57 o                         
   3  -8  12       1140.99       1250.19        69.87 o                         
   4  -8  12       1492.41       1715.97        80.55 o                         
   5  -8  12        678.75        739.54        51.65 o                         
   6  -8  12        172.24        186.97        26.55 o                         
   7  -8  12         47.27         42.55         8.21 o                         
   8  -8  12         30.98         34.09         8.53 o                         
  -6  -7  12       1233.55       1244.82        43.40 o                         
  -5  -7  12        620.95        581.89        36.08 o                         
  -4  -7  12         38.99         40.90         9.51 o                         
  -3  -7  12         77.94         84.75        13.82 o                         
  -2  -7  12         69.17         94.52        20.75 o                         
  -1  -7  12        138.05        173.16        18.25 o                         
   0  -7  12        994.25       1145.05        68.48 o                         
   1  -7  12       1459.62       1697.29        82.70 o                         
   2  -7  12        444.12        470.70        44.80 o                         
   3  -7  12         72.87         86.20        21.31 o                         
   4  -7  12        405.27        432.39        43.30 o                         
   5  -7  12       1076.93       1128.64        64.11 o                         
   6  -7  12        484.25        499.35        40.13 o                         
   7  -7  12         69.49         62.64        10.29 o                         
   8  -7  12         66.10         61.36        11.34 o                         
  -7  -6  12          6.36         18.75         7.55 o                         
  -6  -6  12         17.18          0.26         9.05 o                         
  -5  -6  12        190.09        224.93        21.61 o                         
  -4  -6  12       1081.70       1191.23        62.45 o                         
  -3  -6  12        853.62        983.18        80.81 o                         
  -2  -6  12         11.05        -10.07        10.07 o                         
  -1  -6  12        108.01         92.06        22.07 o                         
   0  -6  12         70.77         66.29        10.17 o                         
   1  -6  12       1435.60       1453.67       139.10 o                         
   2  -6  12       2440.55       2632.40       100.93 o                         
   3  -6  12        943.93        972.42        62.03 o                         
   4  -6  12         52.23         50.25        20.33 o                         
   5  -6  12        327.84        358.21        26.19 o                         
   6  -6  12        448.68        422.06        20.38 o                         
   7  -6  12        114.22        119.61        18.63 o                         
   8  -6  12        440.51        439.76        27.24 o                         
  -8  -5  12         39.23         39.54         7.66 o                         
  -7  -5  12        235.03        232.38        18.89 o                         
  -6  -5  12         42.72         42.68        16.59 o                         
  -5  -5  12        354.51        426.01        57.52 o                         
  -4  -5  12       1101.70       1457.98       105.33 o                         
  -3  -5  12       1880.71       1973.60       263.64 o                         
  -2  -5  12       1165.63       1156.34       246.61 o                         
  -1  -5  12        713.42        608.09        29.07 o                         
   0  -5  12        175.80        165.49        14.40 o                         
   1  -5  12          7.15         13.95         6.44 o                         
   2  -5  12         71.01         97.63        25.14 o                         
   3  -5  12        959.37       1040.07        64.54 o                         
   4  -5  12       2685.04       3140.32       109.91 o                         
   5  -5  12        948.02        948.62        62.03 o                         
   6  -5  12        185.26        189.46        14.15 o                         
   7  -5  12         24.03         28.38        11.88 o                         
   8  -5  12         45.04         45.09         9.92 o                         
  -8  -4  12        738.80        786.89        30.17 o                         
  -7  -4  12        739.80        826.87        67.72 o                         
  -6  -4  12        697.78        668.34       124.61 o                         
  -5  -4  12       1089.56       1184.42       238.95 o                         
  -4  -4  12        239.08        231.12        39.27 o                         
  -3  -4  12         48.15         67.70        18.95 o                         
  -2  -4  12       1041.82       1091.15       124.82 o                         
  -1  -4  12        566.48        525.85        58.72 o                         
   0  -4  12        354.97        331.39        25.44 o                         
   1  -4  12        993.36       1009.59        62.96 o                         
   2  -4  12        742.61        858.63        33.60 o                         
   3  -4  12          5.20         18.54        11.79 o                         
   4  -4  12        382.56        478.06        46.42 o                         
   5  -4  12        551.42        542.19        30.88 o                         
   6  -4  12        296.97        278.68        19.13 o                         
   7  -4  12        107.76        112.22        16.72 o                         
   8  -4  12         13.79         11.74         5.99 o                         
  -9  -3  12        270.93        249.98        14.24 o                         
  -8  -3  12        119.90        108.51        12.79 o                         
  -7  -3  12          3.42         -4.89        25.81 o                         
  -6  -3  12        532.96        530.38        95.53 o                         
  -5  -3  12        779.05        804.09       136.95 o                         
  -4  -3  12        888.05        883.20       109.29 o                         
  -3  -3  12        257.93        230.66        25.24 o                         
  -2  -3  12        260.62        234.74        25.20 o                         
  -1  -3  12        712.92        679.51        32.67 o                         
   0  -3  12         95.27        111.72        10.66 o                         
   1  -3  12        145.43        172.04        13.42 o                         
   2  -3  12        709.23        756.85        53.71 o                         
   3  -3  12       1161.35       1125.46        48.03 o                         
   4  -3  12        505.22        500.97        31.46 o                         
   5  -3  12        159.67        136.43        15.65 o                         
   6  -3  12        532.36        502.40        24.07 o                         
   7  -3  12        420.17        414.80        28.56 o                         
  -9  -2  12        250.22        268.71        30.66 o                         
  -8  -2  12         98.13         94.72        12.38 o                         
  -7  -2  12          7.17          5.91        10.30 o                         
  -6  -2  12          0.47         -7.46         7.46 o                         
  -5  -2  12          5.35         19.87        16.15 o                         
  -4  -2  12        847.50        749.97        44.87 o                         
  -3  -2  12       4243.66       4143.05       375.79 o                         
  -2  -2  12       1886.46       2024.91       138.84 o                         
  -1  -2  12         78.45         85.14        11.06 o                         
   0  -2  12        249.40        254.05        17.81 o                         
   1  -2  12         59.39         60.92        10.55 o                         
   2  -2  12        701.98        694.58        40.13 o                         
   3  -2  12       1418.56       1415.65        52.25 o                         
   4  -2  12       1018.36       1075.46        43.35 o                         
   5  -2  12        415.16        439.44        25.00 o                         
   6  -2  12         85.35         70.57         9.00 o                         
   7  -2  12          4.51         15.41         7.10 o                         
  -9  -1  12        236.47        198.77        38.21 o                         
  -8  -1  12        570.11        530.26        44.19 o                         
  -7  -1  12       1031.05        924.88       107.11 o                         
  -6  -1  12       1036.90        949.82        44.83 o                         
  -5  -1  12        853.72        742.72        40.42 o                         
  -4  -1  12        632.06        565.20        54.54 o                         
  -3  -1  12          5.81          2.20         9.02 o                         
  -2  -1  12       1603.21       1590.65        85.91 o                         
  -1  -1  12       3731.10       3673.18       103.54 o                         
   0  -1  12        433.56        462.74        20.76 o                         
   1  -1  12        113.93        128.23        12.24 o                         
   2  -1  12        102.68         91.02        14.24 o                         
   3  -1  12         21.12         13.99         8.01 o                         
   4  -1  12        144.03        150.75        15.68 o                         
   5  -1  12        583.30        574.44        65.99 o                         
   6  -1  12        203.59        201.82        12.49 o                         
  -9   0  12        306.51        245.80        55.05 o                         
  -8   0  12          0.24          0.81         6.76 o                         
  -7   0  12         16.57         -4.20        17.66 o                         
  -6   0  12        201.44        202.32        22.42 o                         
  -5   0  12        768.56        691.79        50.53 o                         
  -4   0  12        786.70        791.81        54.47 o                         
  -3   0  12        680.43        649.72        30.79 o                         
  -2   0  12        134.25        119.44        14.09 o                         
  -1   0  12        416.38        387.10        19.99 o                         
   0   0  12        111.91        116.17        11.07 o                         
   1   0  12        431.26        436.19        30.89 o                         
   2   0  12        753.59        793.20        36.44 o                         
   3   0  12        400.17        416.62        25.87 o                         
   4   0  12         19.11         20.46         7.18 o                         
   5   0  12         51.52         42.98         6.97 o                         
  -9   1  12        353.14        305.69        18.12 o                         
  -8   1  12        135.77        145.74        16.84 o                         
  -7   1  12         11.30         24.95        13.50 o                         
  -6   1  12         16.85          7.24         6.37 o                         
  -5   1  12        129.21        111.47        13.92 o                         
  -4   1  12        600.50        526.51        28.50 o                         
  -3   1  12       1284.70       1185.64        41.16 o                         
  -2   1  12       1380.39       1365.16        43.03 o                         
  -1   1  12        403.58        399.23        19.02 o                         
   0   1  12          1.03          5.57         4.52 o                         
   1   1  12         35.81         33.79         9.23 o                         
   2   1  12        138.89        145.89        15.92 o                         
   3   1  12        422.24        413.46        31.20 o                         
   4   1  12       1146.92       1180.16        33.73 o                         
   5   1  12        385.00        404.18        21.61 o                         
  -9   2  12        182.53        190.69        20.79 o                         
  -8   2  12        950.88       1054.30        60.29 o                         
  -7   2  12        820.73        904.03        62.88 o                         
  -6   2  12        446.42        453.21        24.83 o                         
  -5   2  12        920.11        895.47        36.38 o                         
  -4   2  12        271.66        246.87        19.63 o                         
  -3   2  12         82.98         73.31        11.03 o                         
  -2   2  12        854.82        851.02        32.11 o                         
  -1   2  12        924.04        915.53        33.60 o                         
   0   2  12        513.60        541.65        26.53 o                         
   1   2  12         98.66         89.71        12.38 o                         
   2   2  12         36.19         54.40        13.68 o                         
   3   2  12         22.18         28.86         9.61 o                         
   4   2  12          5.29          4.45         5.97 o                         
  -9   3  12        275.72        253.03        20.12 o                         
  -8   3  12         17.18         14.59        10.83 o                         
  -7   3  12         62.30         45.34         8.03 o                         
  -6   3  12         88.14         89.13        11.65 o                         
  -5   3  12         87.19         71.71        11.71 o                         
  -4   3  12        339.05        322.43        29.70 o                         
  -3   3  12        638.44        618.55        41.64 o                         
  -2   3  12         71.91         56.98        16.18 o                         
  -1   3  12        156.46        160.24        14.09 o                         
   0   3  12        315.66        327.48        22.18 o                         
   1   3  12        374.26        381.08        20.69 o                         
   2   3  12        125.17        116.92        15.42 o                         
   3   3  12         73.57         73.65        11.25 o                         
  -7   4  12         62.15         52.45        10.70 o                         
  -6   4  12         10.78         14.75         8.40 o                         
  -5   4  12         77.00         75.70        16.18 o                         
  -4   4  12        391.98        415.27        34.36 o                         
  -3   4  12        711.95        788.00        44.95 o                         
  -2   4  12        457.83        540.84        35.74 o                         
  -1   4  12         38.64         37.68        12.11 o                         
   0   4  12          4.31         -2.66         6.26 o                         
   1   4  12         61.27         74.35        12.17 o                         
  -7   5  12        457.55        542.26        28.81 o                         
  -6   5  12        163.26        223.50        24.36 o                         
  -5   5  12         47.58         45.25        15.33 o                         
  -4   5  12         55.28         75.77        16.91 o                         
  -3   5  12          2.49         -1.45         9.34 o                         
  -2   5  12        195.98        261.65        23.34 o                         
  -5   6  12         82.33         98.36        17.03 o                         
   2 -11  13        512.08        448.82        24.26 o                         
   3 -11  13          6.53         11.11         6.21 o                         
   4 -11  13        260.33        253.25        19.96 o                         
   5 -11  13        150.11        141.57        14.60 o                         
  -2 -10  13         44.30         33.30         7.32 o                         
  -1 -10  13         11.34          4.86         3.25 o                         
   0 -10  13         15.09         12.46         5.58 o                         
   1 -10  13         69.17         80.35        15.25 o                         
   2 -10  13        707.88        743.75        43.13 o                         
   3 -10  13        534.58        602.34        39.70 o                         
   4 -10  13         41.79         31.40        11.71 o                         
   5 -10  13         97.09        115.73        17.55 o                         
   6 -10  13        171.43        194.07        13.98 o                         
  -4  -9  13        148.26        121.62        11.49 o                         
  -3  -9  13        774.61        635.05        88.36 o                         
  -2  -9  13        530.93        464.64        20.41 o                         
  -1  -9  13        134.07        102.86        11.73 o                         
   0  -9  13         49.28         37.89        10.93 o                         
   1  -9  13         25.30         33.12        14.83 o                         
   2  -9  13        156.85        164.08        26.12 o                         
   3  -9  13       1097.08       1271.47        65.65 o                         
   4  -9  13       1426.60       1627.99        71.45 o                         
   5  -9  13        750.46        829.43        48.06 o                         
   6  -9  13        192.07        220.65        15.39 o                         
   7  -9  13          1.69         -0.85         4.72 o                         
  -5  -8  13        516.01        485.69        23.69 o                         
  -4  -8  13        215.67        169.30        32.75 o                         
  -3  -8  13        275.26        286.74        18.35 o                         
  -2  -8  13        951.56        989.81        36.32 o                         
  -1  -8  13        655.46        738.45        50.60 o                         
   0  -8  13        545.88        636.73        49.00 o                         
   1  -8  13       1004.44       1100.04        65.44 o                         
   2  -8  13        726.24        829.67        56.90 o                         
   3  -8  13         30.02         12.56        16.09 o                         
   4  -8  13        167.41        179.71        27.01 o                         
   5  -8  13        347.85        380.97        35.49 o                         
   6  -8  13        298.45        302.72        28.24 o                         
   7  -8  13        255.04        220.02        19.06 o                         
  -6  -7  13        100.07         90.26        10.87 o                         
  -5  -7  13        467.45        436.06        20.28 o                         
  -4  -7  13        889.91        892.43        34.77 o                         
  -3  -7  13        831.83        875.84        35.70 o                         
  -2  -7  13        169.74        161.76        17.44 o                         
  -1  -7  13         48.11         46.83        19.66 o                         
   0  -7  13        219.91        264.15        35.14 o                         
   1  -7  13        244.26        310.31        37.56 o                         
   2  -7  13        609.84        702.96        53.72 o                         
   3  -7  13        809.17        882.34        58.93 o                         
   4  -7  13         44.17         40.53        18.20 o                         
   5  -7  13        109.95         87.52        19.91 o                         
   6  -7  13        352.20        357.90        16.20 o                         
   7  -7  13        168.65        187.72        18.88 o                         
  -6  -6  13         26.92         23.02         7.00 o                         
  -5  -6  13         53.16         42.17        12.38 o                         
  -4  -6  13         78.79         92.91        17.89 o                         
  -3  -6  13       1405.31       1591.33        67.47 o                         
  -2  -6  13        999.02       1262.42        73.52 o                         
  -1  -6  13        433.40        395.61        73.42 o                         
   0  -6  13         90.29         86.11        12.12 o                         
   1  -6  13         23.08         18.96         8.37 o                         
   2  -6  13        363.46        406.75        41.63 o                         
   3  -6  13       1493.76       1651.95        80.13 o                         
   4  -6  13       2212.82       2443.24        93.64 o                         
   5  -6  13        723.55        733.89        54.50 o                         
   6  -6  13        181.73        164.28        11.59 o                         
   7  -6  13          3.75         -1.50         6.55 o                         
  -7  -5  13        430.50        458.11        27.49 o                         
  -6  -5  13        260.30        274.53        21.73 o                         
  -5  -5  13        790.28        886.56        73.54 o                         
  -4  -5  13        312.39        354.65        40.95 o                         
  -3  -5  13         49.79         60.13        11.92 o                         
  -2  -5  13        581.25        513.57        35.53 o                         
  -1  -5  13       1618.59       1600.43       259.86 o                         
   0  -5  13       2347.49       2432.93       243.97 o                         
   1  -5  13       1076.55       1129.61        76.62 o                         
   2  -5  13        388.61        397.87        41.08 o                         
   3  -5  13         79.66         69.29        21.73 o                         
   4  -5  13         87.55         85.20        11.66 o                         
   5  -5  13        699.97        730.29        70.81 o                         
   6  -5  13        412.81        413.31        20.91 o                         
   7  -5  13         58.70         61.31        11.67 o                         
  -8  -4  13         17.82         16.66         6.40 o                         
  -7  -4  13         73.27         76.74        12.51 o                         
  -6  -4  13        239.39        263.56        73.98 o                         
  -5  -4  13        494.50        509.37       161.76 o                         
  -4  -4  13       1545.22       1481.77       288.03 o                         
  -3  -4  13        783.11        738.88        72.70 o                         
  -2  -4  13          6.81        -11.41        11.41 o                         
  -1  -4  13         35.16         30.74         7.29 o                         
   0  -4  13         69.36         84.13        10.65 o                         
   1  -4  13        324.68        324.31        23.10 o                         
   2  -4  13        241.78        247.11        33.18 o                         
   3  -4  13        701.86        690.80        42.50 o                         
   4  -4  13        483.16        493.99        30.48 o                         
   5  -4  13         82.22         98.16        13.21 o                         
   6  -4  13        431.15        446.75        20.56 o                         
   7  -4  13        345.33        314.74        21.56 o                         
  -8  -3  13        260.12        290.11        18.55 o                         
  -7  -3  13         73.83         59.65        16.67 o                         
  -6  -3  13          2.07         16.72         8.93 o                         
  -5  -3  13          1.17          1.39         9.35 o                         
  -4  -3  13        248.26        254.49        24.70 o                         
  -3  -3  13       1025.65       1001.10       111.28 o                         
  -2  -3  13        732.06        723.92        73.10 o                         
  -1  -3  13         89.81         80.87        10.73 o                         
   0  -3  13         14.01         15.54         7.46 o                         
   1  -3  13        106.19         82.56        17.25 o                         
   2  -3  13        141.62        122.47        25.43 o                         
   3  -3  13        675.58        708.41        45.34 o                         
   4  -3  13       1270.19       1307.87        47.57 o                         
   5  -3  13        782.54        737.64        30.69 o                         
   6  -3  13        143.15        142.79        11.37 o                         
  -8  -2  13        643.95        545.07       122.36 o                         
  -7  -2  13        622.82        564.82       124.33 o                         
  -6  -2  13        189.32        152.32        45.27 o                         
  -5  -2  13         91.16         84.70        14.93 o                         
  -4  -2  13        335.88        291.58        24.90 o                         
  -3  -2  13         11.82          9.52         5.83 o                         
  -2  -2  13        750.12        784.27        82.34 o                         
  -1  -2  13       1966.24       2005.93       171.30 o                         
   0  -2  13       1564.53       1692.11        68.52 o                         
   1  -2  13        748.15        783.29        29.88 o                         
   2  -2  13        177.81        189.23        21.14 o                         
   3  -2  13         16.75         21.75        12.75 o                         
   4  -2  13         16.67         17.84        14.17 o                         
   5  -2  13        460.17        445.05        21.92 o                         
   6  -2  13        441.66        424.12        21.94 o                         
  -8  -1  13         16.40         16.04         7.22 o                         
  -7  -1  13        114.12        122.18        15.21 o                         
  -6  -1  13        420.13        408.35        27.59 o                         
  -5  -1  13        787.72        673.92        36.24 o                         
  -4  -1  13        971.11       1022.87        96.78 o                         
  -3  -1  13       1147.90       1280.54       184.80 o                         
  -2  -1  13         49.40         45.16         8.22 o                         
  -1  -1  13         71.54         64.02         9.25 o                         
   0  -1  13        240.17        267.83        17.21 o                         
   1  -1  13        432.81        477.50        22.51 o                         
   2  -1  13         79.90         95.40        15.37 o                         
   3  -1  13        289.55        220.81        26.77 o                         
   4  -1  13         69.47         69.99        10.38 o                         
   5  -1  13         37.96         44.06         6.98 o                         
  -9   0  13        447.01        323.96        18.15 o                         
  -8   0  13        616.14        540.53        25.19 o                         
  -7   0  13         94.81         90.28        13.68 o                         
  -6   0  13          4.17         -9.99        10.98 o                         
  -5   0  13         11.01         12.47         6.30 o                         
  -4   0  13        393.32        387.65        23.37 o                         
  -3   0  13        942.93        944.18        53.33 o                         
  -2   0  13        368.75        371.55        22.53 o                         
  -1   0  13        172.47        182.55        13.56 o                         
   0   0  13         32.23         31.26         7.04 o                         
   1   0  13        133.96        139.24        16.54 o                         
   2   0  13        207.25        198.34        25.77 o                         
   3   0  13        388.91        393.01        30.47 o                         
   4   0  13        668.47        689.17        33.64 o                         
   5   0  13        289.94        258.31        16.46 o                         
  -9   1  13         70.27         58.40         8.81 o                         
  -8   1  13        509.45        531.33        34.31 o                         
  -7   1  13        862.60       1022.55        56.96 o                         
  -6   1  13        416.66        452.51        40.60 o                         
  -5   1  13         98.05         97.98        12.33 o                         
  -4   1  13         12.71         18.24        11.05 o                         
  -3   1  13         46.40         37.18         9.42 o                         
  -2   1  13        934.96        962.51        34.51 o                         
  -1   1  13       1226.95       1231.16        39.52 o                         
   0   1  13        789.95        887.71        58.22 o                         
   1   1  13        144.67        139.41        15.07 o                         
   2   1  13         52.28         44.82        11.42 o                         
   3   1  13         52.47         43.02         9.89 o                         
   4   1  13          3.73         -2.53         5.58 o                         
  -8   2  13          1.47         -6.36         8.29 o                         
  -7   2  13        256.65        283.22        31.37 o                         
  -6   2  13        372.72        360.02        20.32 o                         
  -5   2  13        130.31        120.04        13.51 o                         
  -4   2  13        514.99        539.03        38.19 o                         
  -3   2  13       1305.23       1360.33        39.06 o                         
  -2   2  13        265.23        293.33        28.12 o                         
  -1   2  13         22.90         19.53         7.01 o                         
   0   2  13        221.05        232.85        17.00 o                         
   1   2  13        422.10        414.84        21.79 o                         
   2   2  13        176.14        202.43        19.22 o                         
   3   2  13         78.71         68.77        10.54 o                         
  -7   3  13        231.61        171.75        64.35 o                         
  -6   3  13         16.14          8.17        10.72 o                         
  -5   3  13         37.27         20.06        10.78 o                         
  -4   3  13        226.33        241.63        24.97 o                         
  -3   3  13        228.06        250.04        25.91 o                         
  -2   3  13        272.97        308.41        27.22 o                         
  -1   3  13        191.27        212.28        23.53 o                         
   0   3  13          0.36         -7.94         7.94 o                         
   1   3  13        150.44        125.43        15.32 o                         
  -6   4  13        265.67        336.71        24.55 o                         
  -5   4  13         18.78         16.56        10.79 o                         
  -4   4  13          6.76          9.23        10.12 o                         
  -3   4  13         17.89         17.91        10.75 o                         
  -2   4  13        202.06        262.52        25.17 o                         
  -1   4  13        537.03        645.42        35.54 o                         
  -5   5  13        239.24        390.47        31.52 o                         
  -4   5  13        156.67        212.27        23.44 o                         
   0 -10  14          6.89         13.41         6.92 o                         
   1 -10  14        178.84        181.99        19.48 o                         
   2 -10  14         48.88         61.26        13.01 o                         
   3 -10  14         99.20        109.91        17.45 o                         
   4 -10  14        730.65        859.75        41.72 o                         
   5 -10  14        688.37        760.92        35.95 o                         
  -3  -9  14         50.22         45.45         8.07 o                         
  -2  -9  14        376.40        343.53        16.11 o                         
  -1  -9  14        681.51        691.26        30.39 o                         
   0  -9  14        412.89        418.62        33.85 o                         
   1  -9  14        676.60        718.34        46.10 o                         
   2  -9  14        798.26        966.87        54.12 o                         
   3  -9  14         36.60         47.94        17.10 o                         
   4  -9  14         74.54         73.17        17.48 o                         
   5  -9  14        498.01        485.30        91.54 o                         
   6  -9  14        546.26        509.73        78.23 o                         
  -4  -8  14        866.40        671.78        30.50 o                         
  -3  -8  14        886.37        865.91        42.01 o                         
  -2  -8  14        324.32        338.42        31.46 o                         
  -1  -8  14          6.90         15.79        11.57 o                         
   0  -8  14        251.62        247.54        31.72 o                         
   1  -8  14        338.31        408.49        40.55 o                         
   2  -8  14        245.10        286.97        33.54 o                         
   3  -8  14        335.11        405.52        38.16 o                         
   4  -8  14        158.58        162.37        23.51 o                         
   5  -8  14          2.40         -0.75         5.04 o                         
   6  -8  14        127.61        129.45        24.12 o                         
  -5  -7  14          3.53          1.47         3.98 o                         
  -4  -7  14         18.28         17.74         6.39 o                         
  -3  -7  14        274.08        283.87        19.37 o                         
  -2  -7  14        578.94        689.97        49.87 o                         
  -1  -7  14        420.24        530.39        46.33 o                         
   0  -7  14         15.62          5.50        15.42 o                         
   1  -7  14         81.87         89.54        23.18 o                         
   2  -7  14         56.41         52.47        19.91 o                         
   3  -7  14        450.61        475.16        42.40 o                         
   4  -7  14       1192.08       1231.83        60.99 o                         
   5  -7  14        647.28        610.70        47.41 o                         
   6  -7  14        126.89        146.40        18.34 o                         
  -6  -6  14         17.31         12.99         4.69 o                         
  -5  -6  14        170.11        174.32        24.18 o                         
  -4  -6  14        193.13        215.94        17.99 o                         
  -3  -6  14          2.69          5.21        14.36 o                         
  -2  -6  14        480.43        502.13        65.55 o                         
  -1  -6  14       2350.81       2394.17       351.91 o                         
   0  -6  14       1641.27       1665.09       195.57 o                         
   1  -6  14        424.46        458.91        42.19 o                         
   2  -6  14        414.78        470.39        42.94 o                         
   3  -6  14         34.99         32.40        10.67 o                         
   4  -6  14        205.24        191.43        14.48 o                         
   5  -6  14        496.62        501.67        35.76 o                         
   6  -6  14        471.66        399.96        16.38 o                         
  -7  -5  14         26.54         16.11         6.56 o                         
  -6  -5  14        507.51        533.59        30.95 o                         
  -5  -5  14        913.30       1036.36        47.56 o                         
  -4  -5  14       1132.36       1152.41        91.25 o                         
  -3  -5  14       1438.69       1487.99       217.22 o                         
  -2  -5  14        397.66        391.77        37.76 o                         
  -1  -5  14          0.29          5.11         5.45 o                         
   0  -5  14        248.34        234.44        19.23 o                         
   1  -5  14        459.52        450.49        26.12 o                         
   2  -5  14        638.84        798.52        54.52 o                         
   3  -5  14        469.35        518.02        65.63 o                         
   4  -5  14        202.88        166.89        18.64 o                         
   5  -5  14          4.01          1.65         5.11 o                         
   6  -5  14         39.24         34.09         5.21 o                         
  -7  -4  14        337.21        365.99        23.33 o                         
  -6  -4  14          3.30          3.70         3.73 o                         
  -5  -4  14         52.52         53.38        12.49 o                         
  -4  -4  14         16.21         18.72         9.84 o                         
  -3  -4  14        389.63        355.10        30.74 o                         
  -2  -4  14       1061.93        968.52        64.93 o                         
  -1  -4  14        701.24        728.41        36.04 o                         
   0  -4  14          3.62          5.07         7.07 o                         
   1  -4  14        190.55        226.93        20.29 o                         
   2  -4  14         96.08        120.08        26.16 o                         
   3  -4  14        368.55        363.59        38.14 o                         
   4  -4  14        720.21        705.63        32.44 o                         
   5  -4  14        554.83        554.56        28.82 o                         
   6  -4  14         77.85         68.10         6.26 o                         
  -7  -3  14        177.64        183.11        15.65 o                         
  -6  -3  14         64.71         49.30        10.92 o                         
  -5  -3  14         63.39         32.07        10.46 o                         
  -4  -3  14        127.73        103.60        18.99 o                         
  -3  -3  14          1.98          0.59         8.79 o                         
  -2  -3  14        349.27        344.84        21.53 o                         
  -1  -3  14       2048.07       2248.31       150.69 o                         
   0  -3  14       1709.85       1724.63        49.05 o                         
   1  -3  14        333.42        347.39        25.17 o                         
   2  -3  14        204.07        166.53        29.60 o                         
   3  -3  14          5.69         12.16        12.97 o                         
   4  -3  14         81.73         90.16        16.79 o                         
   5  -3  14        305.47        279.21        15.52 o                         
  -8  -2  14          2.15         -1.82         3.51 o                         
  -7  -2  14        267.88        229.06        23.42 o                         
  -6  -2  14        524.74        488.57        45.01 o                         
  -5  -2  14        859.99        770.60        38.96 o                         
  -4  -2  14        523.35        469.51        36.44 o                         
  -3  -2  14        320.01        341.74        38.64 o                         
  -2  -2  14        695.74        754.74        96.41 o                         
  -1  -2  14        264.90        256.71        18.56 o                         
   0  -2  14         88.70         87.75        11.04 o                         
   1  -2  14        693.16        726.57        37.54 o                         
   2  -2  14        418.95        488.15        42.69 o                         
   3  -2  14        563.66        599.01        41.65 o                         
   4  -2  14        179.27        171.10        19.85 o                         
   5  -2  14          2.84         -0.39         3.84 o                         
  -8  -1  14        940.04        744.40        28.63 o                         
  -7  -1  14        365.45        337.80        25.37 o                         
  -6  -1  14          2.22          3.15         7.88 o                         
  -5  -1  14          6.22         -5.35        10.17 o                         
  -4  -1  14          7.53          3.32        10.26 o                         
  -3  -1  14        295.69        307.17        44.47 o                         
  -2  -1  14        424.46        448.41        48.23 o                         
  -1  -1  14        766.74        832.03        47.89 o                         
   0  -1  14         10.86         24.17         7.12 o                         
   1  -1  14        145.73        138.74        17.56 o                         
   2  -1  14        237.87        225.85        28.04 o                         
   3  -1  14        292.97        307.57        27.26 o                         
   4  -1  14        226.98        239.68        19.58 o                         
  -8   0  14        312.25        281.46        19.21 o                         
  -7   0  14        582.19        561.03        34.60 o                         
  -6   0  14        237.75        228.05        26.24 o                         
  -5   0  14         99.33        109.01        18.18 o                         
  -4   0  14         18.39         15.83         6.91 o                         
  -3   0  14        333.57        326.57        20.69 o                         
  -2   0  14        601.43        615.45        47.59 o                         
  -1   0  14        477.39        531.64        25.22 o                         
   0   0  14        544.85        597.62        29.10 o                         
   1   0  14        149.84        149.35        15.81 o                         
   2   0  14          5.13         10.93         8.48 o                         
   3   0  14         44.46         38.21        10.27 o                         
   4   0  14          3.57         -4.49         5.40 o                         
  -8   1  14         14.16          5.86         5.92 o                         
  -7   1  14        301.80        334.35        27.88 o                         
  -6   1  14        904.06       1016.98        52.63 o                         
  -5   1  14        415.18        431.47        21.36 o                         
  -4   1  14        315.97        327.59        19.53 o                         
  -3   1  14        500.55        509.40        25.51 o                         
  -2   1  14        253.05        268.65        17.56 o                         
  -1   1  14          7.79          1.39         3.76 o                         
   0   1  14        204.17        204.21        16.11 o                         
   1   1  14        349.47        338.23        20.02 o                         
   2   1  14        299.96        330.01        23.91 o                         
   3   1  14         97.68        109.59        12.37 o                         
  -7   2  14        497.48        500.52        30.54 o                         
  -6   2  14         30.77         21.95         5.40 o                         
  -5   2  14         35.55         32.09        14.11 o                         
  -4   2  14        113.86        103.44        13.85 o                         
  -3   2  14         86.10         83.26        14.94 o                         
  -2   2  14        180.33        200.55        21.61 o                         
  -1   2  14        340.24        399.25        29.98 o                         
   0   2  14         72.63         72.83         9.47 o                         
   1   2  14         72.41         72.20        12.15 o                         
  -6   3  14        150.77        160.99        14.22 o                         
  -5   3  14         14.43         21.16         8.57 o                         
  -4   3  14          1.61         -1.38         9.32 o                         
  -3   3  14         32.02         31.57        11.12 o                         
  -2   3  14        318.35        406.00        29.25 o                         
  -1   3  14        438.85        494.08        32.63 o                         
  -5   4  14        411.90        682.85        36.90 o                         
  -4   4  14        341.43        607.48        37.95 o                         
  -3   4  14         82.86        127.62        19.39 o                         
   0 -10  15        341.46        294.37        19.15 o                         
   1 -10  15        150.71        154.82        16.32 o                         
   2 -10  15        150.71        153.55        17.26 o                         
   3 -10  15         13.37         14.61         8.28 o                         
   4 -10  15         21.72         18.01         7.13 o                         
  -2  -9  15        428.68        402.67        22.92 o                         
  -1  -9  15          1.83          3.26         6.20 o                         
   0  -9  15        237.50        273.84        25.87 o                         
   1  -9  15        534.88        638.59        40.08 o                         
   2  -9  15        275.53        309.39        29.03 o                         
   3  -9  15        349.02        423.07        32.19 o                         
   4  -9  15        352.86        310.82        73.48 o                         
   5  -9  15         84.44         84.79        12.18 o                         
  -3  -8  15        192.65        185.12        11.48 o                         
  -2  -8  15        642.88        647.89        33.25 o                         
  -1  -8  15        826.83        984.04        51.80 o                         
   0  -8  15         82.67        113.09        20.47 o                         
   1  -8  15         34.86         32.99        15.47 o                         
   2  -8  15         64.81         69.28        17.52 o                         
   3  -8  15         86.40         96.84        18.18 o                         
   4  -8  15        296.88        269.09        31.78 o                         
   5  -8  15        479.36        397.53        39.18 o                         
  -4  -7  15         46.44         24.12         9.91 o                         
  -3  -7  15         12.81          1.25         8.31 o                         
  -2  -7  15        129.93        171.08        24.67 o                         
  -1  -7  15        651.14        751.22        50.28 o                         
   0  -7  15        669.99        874.49        54.82 o                         
   1  -7  15        419.72        422.97        37.99 o                         
   2  -7  15         59.91         40.14        16.19 o                         
   3  -7  15          0.35         -0.09         8.90 o                         
   4  -7  15         75.84         64.45         9.06 o                         
   5  -7  15        463.05        420.73        31.20 o                         
  -5  -6  15        527.18        537.03        32.62 o                         
  -4  -6  15        498.09        549.10        38.28 o                         
  -3  -6  15        425.52        460.43        39.03 o                         
  -2  -6  15        237.44        217.68        15.81 o                         
  -1  -6  15         47.75         55.51        14.05 o                         
   0  -6  15        195.02        224.80        30.01 o                         
   1  -6  15       1220.41       1372.76        65.35 o                         
   2  -6  15        875.43        929.87        53.24 o                         
   3  -6  15        162.68        168.26        23.59 o                         
   4  -6  15        257.96        284.61        29.42 o                         
   5  -6  15        108.74         74.56         7.88 o                         
  -6  -5  15         14.78         22.60         7.41 o                         
  -5  -5  15          7.09         18.76        10.94 o                         
  -4  -5  15         39.95         42.74        12.80 o                         
  -3  -5  15        244.87        261.45        39.34 o                         
  -2  -5  15       1273.05       1256.92        75.61 o                         
  -1  -5  15       1014.45        924.83        62.09 o                         
   0  -5  15          8.90          8.78         7.04 o                         
   1  -5  15         34.99         43.10        13.68 o                         
   2  -5  15          9.44         -0.22         3.07 o                         
   3  -5  15        118.07        101.61        21.05 o                         
   4  -5  15        272.61        278.08        26.00 o                         
   5  -5  15        429.18        406.64        23.38 o                         
  -6  -4  15        277.71        233.04        19.69 o                         
  -5  -4  15        275.40        247.46        15.71 o                         
  -4  -4  15         38.81         34.37         7.64 o                         
  -3  -4  15         12.82         14.43         6.94 o                         
  -2  -4  15        205.51        203.61        16.75 o                         
  -1  -4  15       1236.86       1262.24        49.47 o                         
   0  -4  15       1074.00       1189.43        61.77 o                         
   1  -4  15        340.76        337.14        41.39 o                         
   2  -4  15         14.74         11.01        14.24 o                         
   3  -4  15        118.56        110.21        20.10 o                         
   4  -4  15        104.00        113.47        16.25 o                         
   5  -4  15        188.60        168.31        13.87 o                         
  -7  -3  15        244.53        192.95        16.05 o                         
  -6  -3  15        780.39        689.24        23.28 o                         
  -5  -3  15        510.41        422.87        20.54 o                         
  -4  -3  15        341.41        283.73        18.12 o                         
  -3  -3  15        281.89        236.18        16.97 o                         
  -2  -3  15        481.48        435.40        61.35 o                         
  -1  -3  15         25.86         15.81         7.59 o                         
   0  -3  15        217.61        211.48        32.21 o                         
   1  -3  15        903.85        950.93        65.48 o                         
   2  -3  15        818.32        855.64        55.22 o                         
   3  -3  15        438.01        405.48        32.84 o                         
   4  -3  15        143.13        127.89        15.48 o                         
  -7  -2  15        326.63        269.61        16.66 o                         
  -6  -2  15         62.31         47.04        12.89 o                         
  -5  -2  15          2.28          8.26        11.27 o                         
  -4  -2  15         61.75         47.58        13.00 o                         
  -3  -2  15        100.34        104.37        16.20 o                         
  -2  -2  15        356.17        374.83        38.48 o                         
  -1  -2  15       1700.29       1665.08        44.96 o                         
   0  -2  15        466.58        484.91        22.09 o                         
   1  -2  15         32.89         15.92        14.34 o                         
   2  -2  15        132.82        115.29        20.58 o                         
   3  -2  15        208.71        192.27        20.48 o                         
   4  -2  15        147.31        128.54        13.07 o                         
  -7  -1  15        333.30        311.63        19.62 o                         
  -6  -1  15        209.01        180.02        18.31 o                         
  -5  -1  15        178.17        161.18        19.52 o                         
  -4  -1  15         45.26         49.19         8.89 o                         
  -3  -1  15         10.30          9.14         6.58 o                         
  -2  -1  15        179.67        164.70        14.60 o                         
  -1  -1  15        684.60        681.36        28.60 o                         
   0  -1  15        258.99        267.84        20.63 o                         
   1  -1  15        207.96        252.74        27.45 o                         
   2  -1  15         53.07         40.67        12.23 o                         
   3  -1  15          1.77         15.83         6.76 o                         
  -7   0  15         17.15         13.64         6.54 o                         
  -6   0  15        613.88        622.30        33.98 o                         
  -5   0  15        934.93        994.92        46.14 o                         
  -4   0  15        218.05        256.30        18.38 o                         
  -3   0  15         24.17         27.99         7.67 o                         
  -2   0  15        108.49        130.86        12.77 o                         
  -1   0  15         94.31         58.99        20.11 o                         
   0   0  15        266.97        235.49        16.93 o                         
   1   0  15        597.44        575.19        34.43 o                         
   2   0  15        406.84        434.55        26.44 o                         
  -6   1  15          1.99          0.42         6.09 o                         
  -5   1  15         40.70         40.08         6.79 o                         
  -4   1  15        132.11        147.19        20.40 o                         
  -3   1  15         50.96         52.79         7.97 o                         
  -2   1  15        177.65        201.24        21.13 o                         
  -1   1  15        470.48        517.63        32.75 o                         
   0   1  15        208.96        186.92        35.86 o                         
   1   1  15          0.36         11.35         6.29 o                         
  -5   2  15        210.34        262.88        18.11 o                         
  -4   2  15         18.42         23.13         9.16 o                         
  -3   2  15         68.82         95.32        15.22 o                         
  -2   2  15          7.57         15.08        10.44 o                         
  -1   2  15        101.96        104.54        16.77 o                         
  -3   3  15         49.59         60.87        16.07 o                         
  -1  -9  16        820.42        877.29        33.86 o                         
   0  -9  16        220.39        252.43        21.36 o                         
   1  -9  16          1.15          7.85         6.96 o
[truncated: 10,128 more chars]
