# Supplementary material for: Crystal structures and Hirshfeld surface analyses of (N-hexyl-N-methyl­dithio­carbamato-κ2 S,S′)triphenyl­tin(IV) and [N-methyl-N-(2-phenyl­ethyl)­dithio­carbamato-κ2 S,S′]tri­phenyl­tin(IV)
Source: Acta Crystallogr E Crystallogr Commun. 2018 Apr 6;74(Pt 5):630–7. doi: 10.1107/S2056989018005133 (PMC5947476; doi:10.1107/S2056989018005133)
Supplement: Supplementary file 3 [file e-74-00630-IIsup3.hkl]

data_II                                                                         
_shelx_title ' exp_6491 in P2(1)/c'                                             
_shelx_refln_list_code          4                                               
_shelx_F_calc_maximum      285.60                                               
_exptl_crystal_F_000      1135.87                                               
_reflns_d_resolution_high  0.7960                                               
                                                                                
loop_                                                                           
 _space_group_symop_operation_xyz                                               
 'x, y, z'                                                                      
 '-x, y+1/2, -z+1/2'                                                            
 '-x, -y, -z'                                                                   
 'x, -y-1/2, z-1/2'                                                             
                                                                                
_cell_length_a    14.3682                                                       
_cell_length_b     9.4758                                                       
_cell_length_c    19.2747                                                       
_cell_angle_alpha  90.000                                                       
_cell_angle_beta  106.450                                                       
_cell_angle_gamma  90.000                                                       
                                                                                
_shelx_F_squared_multiplier     1.000                                           
                                                                                
loop_                                                                           
 _refln_index_h                                                                 
 _refln_index_k                                                                 
 _refln_index_l                                                                 
 _refln_F_squared_calc                                                          
 _refln_F_squared_meas                                                          
 _refln_F_squared_sigma                                                         
 _refln_observed_status                                                         
   2   0   0       5710.48       5917.15        67.95 o                         
   3   0   0      55242.07      49607.86       244.25 o                         
   4   0   0       5779.98       5695.44        97.35 o                         
   5   0   0      16295.16      16381.30       186.98 o                         
   6   0   0      24691.13      23718.95       254.83 o                         
   7   0   0      17321.46      17652.39       242.98 o                         
   8   0   0      22384.66      22261.32       559.41 o                         
   9   0   0       3481.63       3733.99       254.59 o                         
  10   0   0       1565.04       1935.15       105.88 o                         
  11   0   0      11537.43      12487.45       292.88 o                         
  12   0   0         76.17        122.50        52.88 o                         
  13   0   0       2306.36       2354.24       168.21 o                         
  14   0   0        406.18        415.94        74.29 o                         
  15   0   0        231.92        235.45        59.92 o                         
  16   0   0        447.46        347.85        69.39 o                         
  17   0   0       2533.89       3150.01       199.54 o                         
   1   1   0       8283.06       8143.44       372.86 o                         
   2   1   0       1313.64       1356.68        71.46 o                         
   3   1   0       2117.05       2166.02        51.60 o                         
   4   1   0       1842.65       1829.85        54.89 o                         
   5   1   0       2581.14       2479.93        64.92 o                         
   6   1   0        164.51        133.04        18.48 o                         
   7   1   0       3444.53       3528.10        97.03 o                         
   8   1   0        202.22        235.02        28.34 o                         
   9   1   0         23.69          8.19        20.27 o                         
  10   1   0        776.96        900.84        52.51 o                         
  11   1   0       2302.58       2347.97        90.56 o                         
  12   1   0        209.49        230.33        34.14 o                         
  13   1   0        189.36        196.79        37.15 o                         
  14   1   0        406.93        451.03        55.84 o                         
  15   1   0        360.76        346.23        56.97 o                         
  16   1   0        175.45        158.22        36.75 o                         
  17   1   0          9.02         11.45        17.43 o                         
   0   2   0       2650.25       2192.26        79.41 o                         
   1   2   0       3903.61       3954.64       123.60 o                         
   2   2   0       7003.18       6486.15       252.53 o                         
   3   2   0       2701.31       2401.54        53.73 o                         
   4   2   0        585.90        544.61        28.85 o                         
   5   2   0       3575.08       3288.11        77.89 o                         
   6   2   0       4022.41       3989.32        95.91 o                         
   7   2   0       5069.75       5168.50       232.54 o                         
   8   2   0       2144.93       1999.97        84.55 o                         
   9   2   0       5576.77       5253.90       135.03 o                         
  10   2   0       2739.28       2902.48        78.86 o                         
  11   2   0       6138.64       6759.19       156.77 o                         
  12   2   0        193.90        186.44        34.55 o                         
  13   2   0        667.99        648.87        64.72 o                         
  14   2   0        622.82        607.16        63.57 o                         
  15   2   0        660.73        575.74        61.78 o                         
  16   2   0        762.16        704.34        65.40 o                         
   1   3   0      10463.99       9900.99       165.60 o                         
   2   3   0       7378.62       6741.32       103.06 o                         
   3   3   0       1278.19       1283.10        51.08 o                         
   4   3   0      29777.20      27430.40       224.03 o                         
   5   3   0       3378.93       3254.96        84.30 o                         
   6   3   0        107.73         69.87        15.13 o                         
   7   3   0      15017.76      14611.29       218.96 o                         
   8   3   0       1187.64       1123.08        67.32 o                         
   9   3   0       3685.72       3607.65        92.68 o                         
  10   3   0      10869.37      11235.58       172.16 o                         
  11   3   0        542.95        616.41        53.46 o                         
  12   3   0       4957.55       5042.78       175.28 o                         
  13   3   0       3369.14       3355.21       146.00 o                         
  14   3   0         58.50         52.94        41.51 o                         
  15   3   0       2916.47       2658.06       125.41 o                         
  16   3   0        582.82        581.51        42.48 o                         
   0   4   0        119.72        191.31        23.58 o                         
   1   4   0       1246.90       1112.95        61.12 o                         
   2   4   0        468.01        456.96        72.08 o                         
   3   4   0       1486.23       1563.58        57.73 o                         
   4   4   0        894.64        866.63        44.89 o                         
   5   4   0        987.61        873.31        52.02 o                         
   6   4   0       1381.66       1265.95       136.91 o                         
   7   4   0       2146.18       2018.29       185.31 o                         
   8   4   0         55.51         57.47        19.81 o                         
   9   4   0        117.00         85.84        28.65 o                         
  10   4   0        550.52        536.18        47.16 o                         
  11   4   0        116.11        107.28        20.33 o                         
  12   4   0          4.35         -2.02        14.86 o                         
  13   4   0         76.26         37.09        18.80 o                         
  14   4   0        510.27        499.21        45.56 o                         
  15   4   0         31.66         23.42        17.11 o                         
  16   4   0         97.63         90.15        26.99 o                         
   1   5   0       7185.23       7872.41       374.16 o                         
   2   5   0       8573.09       8108.25       181.13 o                         
   3   5   0       2267.17       2165.49       106.68 o                         
   4   5   0      14792.06      13704.33       382.20 o                         
   5   5   0        829.03        783.78       102.50 o                         
   6   5   0       1665.61       1681.06       159.28 o                         
   7   5   0      10545.86       9175.62       536.49 o                         
   8   5   0       2455.74       2115.99       111.14 o                         
   9   5   0       4126.50       3590.67       150.46 o                         
  10   5   0       7515.63       6586.24       242.98 o                         
  11   5   0       1505.31       1319.87       107.64 o                         
  12   5   0       3283.78       3732.36       198.05 o                         
  13   5   0       1826.75       1903.00       121.05 o                         
  14   5   0        305.91        251.00        55.42 o                         
  15   5   0       2350.70       2661.27       145.23 o                         
   0   6   0       1877.13       2981.60       180.67 o                         
   1   6   0       2087.37       2080.70       153.02 o                         
   2   6   0        697.27        794.73        99.78 o                         
   3   6   0      10496.35      10852.91       387.82 o                         
   4   6   0         64.04         97.28        50.29 o                         
   5   6   0       6634.05       6470.89       251.46 o                         
   6   6   0        829.70        791.54        94.69 o                         
   7   6   0       1777.94       1736.98        98.83 o                         
   8   6   0       2917.81       2928.84       131.70 o                         
   9   6   0       1344.60       1339.50        91.07 o                         
  10   6   0        651.94        681.93        65.84 o                         
  11   6   0       2087.29       2340.59       115.64 o                         
  12   6   0        239.39        235.81        70.13 o                         
  13   6   0         46.74         43.15        37.27 o                         
  14   6   0       1201.02       1463.12       113.87 o                         
   1   7   0       2807.88       2722.64       102.45 o                         
   2   7   0        132.18        140.88        19.45 o                         
   3   7   0        698.13        669.71        40.00 o                         
   4   7   0         68.04         76.88        16.42 o                         
   5   7   0       1870.95       1851.54        88.03 o                         
   6   7   0         12.87         10.68        27.56 o                         
   7   7   0        218.18        221.38        39.46 o                         
   8   7   0          3.85         27.14        20.43 o                         
   9   7   0          5.58         -9.64        18.50 o                         
  10   7   0         27.12         61.71        25.16 o                         
  11   7   0        235.59        280.93        39.71 o                         
  12   7   0         54.81        142.33        49.52 o                         
  13   7   0        170.32        149.20        67.67 o                         
   0   8   0      10648.97      10227.70       460.52 o                         
   1   8   0       1304.90       1299.51        94.27 o                         
   2   8   0       2323.12       2150.92        76.21 o                         
   3   8   0       6776.99       6658.97       155.30 o                         
   4   8   0        521.86        503.56        41.80 o                         
   5   8   0       4706.50       4982.12       130.53 o                         
   6   8   0       9849.95      10486.13       410.48 o                         
   7   8   0        843.87        991.79        73.16 o                         
   8   8   0       2484.61       2565.79       178.44 o                         
   9   8   0        573.78        573.92        46.86 o                         
  10   8   0        109.97        114.84        20.65 o                         
  11   8   0       1371.70       1255.96       129.12 o                         
  12   8   0       1621.35       1753.19       114.02 o                         
   1   9   0       1178.99       1071.09        74.21 o                         
   2   9   0        225.54        141.63        36.18 o                         
   3   9   0         15.84         14.16        12.65 o                         
   4   9   0       2110.06       2140.74        73.59 o                         
   5   9   0       1920.75       1949.86        71.05 o                         
   6   9   0        394.27        448.43        36.50 o                         
   7   9   0       1042.94       1081.64        53.12 o                         
   8   9   0          7.23         -1.50        13.01 o                         
   9   9   0        201.22        190.45        23.80 o                         
  10   9   0         56.93         23.89        23.00 o                         
  11   9   0         36.39          9.24        13.42 o                         
   0  10   0        912.99        927.02       129.62 o                         
   1  10   0        789.39        803.39        69.62 o                         
   2  10   0        476.49        393.57        48.81 o                         
   3  10   0       2166.42       2102.14       102.74 o                         
   4  10   0          8.40         12.16        12.58 o                         
   5  10   0       1971.80       2225.47        91.41 o                         
   6  10   0        797.43        790.53        57.41 o                         
   7  10   0        273.10        306.96        30.45 o                         
   1  11   0       1708.70       1525.05        96.25 o                         
   2  11   0       1665.55       1491.20        99.93 o                         
   3  11   0         60.77         83.69        39.79 o                         
   4  11   0       2857.76       2964.29       171.93 o                         
   5  11   0       1065.87       1129.83        97.07 o                         
 -17   1   1       1532.23       1546.43        92.26 o                         
 -16   1   1       1558.73       1473.95        92.55 o                         
 -15   1   1         11.58          5.56        19.29 o                         
 -14   1   1       1988.39       2178.51       115.38 o                         
 -13   1   1       1879.87       2056.59       108.99 o                         
 -12   1   1        234.35        249.58        31.79 o                         
 -11   1   1       6586.26       7488.18       158.50 o                         
 -10   1   1       4261.46       4642.99       115.62 o                         
  -9   1   1       6038.70       6298.77       234.19 o                         
  -8   1   1      19152.88      19784.21       377.97 o                         
  -7   1   1       2237.20       2147.63        90.45 o                         
  -6   1   1      32442.14      30916.15       251.61 o                         
  -5   1   1       2211.91       2261.78        59.84 o                         
  -4   1   1        323.19        375.97        49.84 o                         
  -3   1   1       5153.20       4926.99       115.31 o                         
  -2   1   1      19867.15      18573.26       143.90 o                         
  -1   1   1        189.09        174.25        24.46 o                         
   0   1   1      53299.70      45735.73       922.11 o                         
   1   1   1      10369.95      10303.46       184.19 o                         
   2   1   1       8068.68       8009.82        89.48 o                         
   3   1   1      21318.79      20306.95       122.65 o                         
   4   1   1       1297.73       1247.78        34.63 o                         
   5   1   1       8678.49       8650.39       102.00 o                         
   6   1   1      13304.11      13146.91       172.87 o                         
   7   1   1       1700.75       1808.78        71.57 o                         
   8   1   1       5518.07       5522.77       138.21 o                         
   9   1   1       8876.36       8541.65       188.94 o                         
  10   1   1         61.52         68.95        16.47 o                         
  11   1   1      16614.85      17902.97       291.84 o                         
  12   1   1       2132.11       2222.27       114.28 o                         
  13   1   1       1938.89       1983.66       113.58 o                         
  14   1   1       2900.66       2959.99       141.89 o                         
  15   1   1         47.19         67.51        29.61 o                         
  16   1   1        900.52        884.04        79.34 o                         
  17   1   1       1231.62       1418.12       131.05 o                         
 -17   2   1        228.32        193.49        39.79 o                         
 -16   2   1         61.63         96.75        28.47 o                         
 -15   2   1        158.54        154.72        32.86 o                         
 -14   2   1        122.56        136.34        31.77 o                         
 -13   2   1       1163.92       1221.21        85.69 o                         
 -12   2   1       2581.63       2703.42       122.26 o                         
 -11   2   1         96.22        100.81        19.24 o                         
 -10   2   1       2183.21       2360.26        84.73 o                         
  -9   2   1       3622.17       3789.47       182.91 o                         
  -8   2   1        173.51        173.71        22.88 o                         
  -7   2   1       4139.24       3860.34       107.62 o                         
  -6   2   1      12154.50      11686.66       158.62 o                         
  -5   2   1      15145.82      14304.30       154.56 o                         
  -4   2   1      12812.34      11935.03       447.91 o                         
  -3   2   1       8753.56       8045.65       141.55 o                         
  -2   2   1      16816.29      15873.79       103.85 o                         
  -1   2   1      18960.93      17900.37       279.68 o                         
   0   2   1      33327.05      29324.69       453.23 o                         
   1   2   1      81565.20      66074.87       865.99 o                         
   2   2   1       1177.47       1242.42       107.03 o                         
   3   2   1        261.13        244.47        19.19 o                         
   4   2   1       6144.82       5931.69       215.11 o                         
   5   2   1       1868.70       1673.35        58.90 o                         
   6   2   1       3458.98       3458.98        94.15 o                         
   7   2   1      14595.86      14114.48       208.27 o                         
   8   2   1         45.90         52.05        23.35 o                         
   9   2   1        279.29        230.58        33.43 o                         
  10   2   1       2138.75       2293.96        87.21 o                         
  11   2   1       2243.68       2350.05        94.66 o                         
  12   2   1       2315.88       2298.48       118.24 o                         
  13   2   1       1059.86       1102.79        85.66 o                         
  14   2   1         32.93          3.68        31.86 o                         
  15   2   1        629.39        654.99        67.76 o                         
  16   2   1       1027.09       1092.76        63.62 o                         
 -16   3   1        972.17       1033.78        87.44 o                         
 -15   3   1        749.26        760.22        68.12 o                         
 -14   3   1        539.49        440.51        52.63 o                         
 -13   3   1         74.13         76.36        26.09 o                         
 -12   3   1        269.21        246.46        39.23 o                         
 -11   3   1         39.88         67.07        17.35 o                         
 -10   3   1       4820.08       4850.75       138.49 o                         
  -9   3   1       2071.40       1954.43       128.63 o                         
  -8   3   1       1102.52        926.52        51.77 o                         
  -7   3   1       1545.15       1393.45        64.68 o                         
  -6   3   1        353.16        399.21        31.43 o                         
  -5   3   1        110.48         90.63        13.92 o                         
  -4   3   1       1599.40       1644.40        51.51 o                         
  -3   3   1       2067.07       2041.64        49.63 o                         
  -2   3   1         94.17         77.09        10.23 o                         
  -1   3   1       2475.29       2172.25        81.89 o                         
   0   3   1       1260.89       1375.73        49.44 o                         
   1   3   1      18926.03      16656.11       208.31 o                         
   2   3   1       1176.66       1100.45        52.80 o                         
   3   3   1       5728.70       5371.07       255.97 o                         
   4   3   1        504.81        420.67        31.12 o                         
   5   3   1        816.36        759.86        52.99 o                         
   6   3   1        606.17        523.86        39.84 o                         
   7   3   1       2328.92       2278.26        90.80 o                         
   8   3   1        188.67        223.02        32.61 o                         
   9   3   1       3980.49       3935.10       103.56 o                         
  10   3   1        128.92        107.92        18.91 o                         
  11   3   1       1992.00       2009.63        97.76 o                         
  12   3   1        160.86        124.32        35.76 o                         
  13   3   1         31.34         26.52        18.63 o                         
  14   3   1         28.80         14.63        17.65 o                         
  15   3   1         25.99         25.05        15.41 o                         
  16   3   1        206.73        257.74        53.57 o                         
 -16   4   1        760.04        818.17        77.85 o                         
 -15   4   1       4685.04       5064.15       153.48 o                         
 -14   4   1        117.11         81.27        22.33 o                         
 -13   4   1        785.30        875.79        75.08 o                         
 -12   4   1       4309.44       4263.91       281.99 o                         
 -11   4   1       2546.68       2463.39       112.30 o                         
 -10   4   1       7805.60       7455.00       185.01 o                         
  -9   4   1       9665.37       8938.94       297.94 o                         
  -8   4   1        864.93        643.45       111.56 o                         
  -7   4   1       8480.08       7951.84       362.28 o                         
  -6   4   1       8007.49       7300.40       321.77 o                         
  -5   4   1        232.98        296.63        62.49 o                         
  -4   4   1      17682.55      16056.32       406.46 o                         
  -3   4   1       1672.13       1550.03        49.53 o                         
  -2   4   1      14318.58      13320.46       149.20 o                         
  -1   4   1      18366.72      17716.38       330.47 o                         
   0   4   1       7248.25       7521.68       196.53 o                         
   1   4   1      17833.49      16479.69       278.48 o                         
   2   4   1      21673.24      20362.29       525.77 o                         
   3   4   1       1405.73       1318.79        58.19 o                         
   4   4   1      31853.93      28899.14       661.46 o                         
   5   4   1       4083.85       3857.44       109.53 o                         
   6   4   1       1719.01       1461.29        72.21 o                         
   7   4   1       9522.76       9281.42       397.51 o                         
   8   4   1       3671.85       3088.78       127.82 o                         
   9   4   1       4460.09       4279.01       129.08 o                         
  10   4   1       8681.18       8113.77       154.81 o                         
  11   4   1         51.13         22.17        43.85 o                         
  12   4   1       3058.35       3161.13       143.10 o                         
  13   4   1       1114.93       1110.47        85.64 o                         
  14   4   1        164.12        142.62        24.57 o                         
  15   4   1       2815.19       2739.60       248.11 o                         
 -15   5   1          8.35         17.72        25.30 o                         
 -14   5   1        985.32       1069.85       117.21 o                         
 -13   5   1        826.87        950.80       123.52 o                         
 -12   5   1         20.07         -8.42        16.31 o                         
 -11   5   1       1174.13       1097.03        99.90 o                         
 -10   5   1        261.01        193.49        43.64 o                         
  -9   5   1       1458.23       1420.71       118.82 o                         
  -8   5   1        180.10        179.60        35.06 o                         
  -7   5   1        288.67        203.59        70.24 o                         
  -6   5   1         39.98         40.34        26.80 o                         
  -5   5   1       2543.79       2379.42       176.70 o                         
  -4   5   1       1040.76        890.50       100.24 o                         
  -3   5   1       5331.11       4857.05       216.47 o                         
  -2   5   1         46.80         42.70        16.27 o                         
  -1   5   1       2745.96       2681.07        96.99 o                         
   0   5   1        254.35        364.12        43.11 o                         
   1   5   1       1433.70       1593.38        72.00 o                         
   2   5   1        951.24       1065.26        90.13 o                         
   3   5   1       2391.26       2329.25        87.00 o                         
   4   5   1       4289.99       4464.64       216.66 o                         
   5   5   1       2549.27       2253.37       170.85 o                         
   6   5   1        884.85        887.63       116.68 o                         
   7   5   1         23.26         26.17        15.76 o                         
   8   5   1       3192.51       2911.90       131.60 o                         
   9   5   1       2423.09       2146.89       116.93 o                         
  10   5   1        194.32        224.45        53.12 o                         
  11   5   1        199.57        205.10        44.74 o                         
  12   5   1         35.68         51.14        29.82 o                         
  13   5   1          2.72         58.70        27.43 o                         
  14   5   1        561.25        652.26        83.29 o                         
  15   5   1        300.21        326.98        47.70 o                         
 -15   6   1        353.35        376.33        47.76 o                         
 -14   6   1         25.27         35.83        30.09 o                         
 -13   6   1        143.92        162.97        55.42 o                         
 -12   6   1       3580.83       4320.40       263.17 o                         
 -11   6   1          1.61         11.87        22.18 o                         
 -10   6   1         55.39         44.40        22.59 o                         
  -9   6   1       2579.08       2879.77       131.47 o                         
  -8   6   1        369.07        366.45        48.59 o                         
  -7   6   1       4102.18       3988.49       148.35 o                         
  -6   6   1       2483.91       2340.91       109.89 o                         
  -5   6   1       3781.52       3539.59       137.26 o                         
  -4   6   1       2716.79       3158.42       230.40 o                         
  -3   6   1       3104.61       3299.66       215.53 o                         
  -2   6   1        422.05        458.20        78.29 o                         
  -1   6   1       6998.69       6958.59       279.42 o                         
   0   6   1        684.47        718.17        64.48 o                         
   1   6   1       4334.41       4170.32       214.66 o                         
   2   6   1       2676.03       2683.43       178.02 o                         
   3   6   1        875.48       1035.17       120.95 o                         
   4   6   1       3049.86       2915.75       214.80 o                         
   5   6   1       2182.09       2158.75       167.60 o                         
   6   6   1        211.34        207.70        31.71 o                         
   7   6   1       1260.67       1212.80        83.16 o                         
   8   6   1        372.04        382.45        49.50 o                         
   9   6   1       1332.68       1344.92        91.47 o                         
  10   6   1       1767.50       1767.30       103.83 o                         
  11   6   1        280.30        247.60        70.87 o                         
  12   6   1        830.38        959.39       120.00 o                         
  13   6   1       1876.75       2182.06       157.96 o                         
  14   6   1        174.36        157.24        38.22 o                         
 -14   7   1       2215.51       2362.36       115.62 o                         
 -13   7   1       2458.52       2825.81       164.76 o                         
 -12   7   1       1017.99       1120.52       121.74 o                         
 -11   7   1       3506.94       4443.17       150.10 o                         
 -10   7   1        734.33        909.38        73.87 o                         
  -9   7   1       2333.95       2612.63       253.01 o                         
  -8   7   1       3703.70       4055.14       155.46 o                         
  -7   7   1        572.70        598.52        59.17 o                         
  -6   7   1       4995.50       5031.64       172.46 o                         
  -5   7   1       8834.48       8698.31       191.72 o                         
  -4   7   1        361.03        387.87        32.41 o                         
  -3   7   1       9128.91       8802.94       178.85 o                         
  -2   7   1       2681.33       2571.62        75.16 o                         
  -1   7   1       1250.01       1177.83        80.77 o                         
   0   7   1       4759.33       4381.75       153.53 o                         
   1   7   1        723.73        693.98        52.04 o                         
   2   7   1       1516.41       1475.75        61.09 o                         
   3   7   1       8098.55       7763.00       141.47 o                         
   4   7   1       4147.21       3927.39       139.29 o                         
   5   7   1       3086.46       3225.76       169.58 o                         
   6   7   1       6603.60       6735.27       205.29 o                         
   7   7   1         10.49         49.91        21.78 o                         
   8   7   1       3940.63       4533.82       249.48 o                         
   9   7   1        974.76       1107.41        81.32 o                         
  10   7   1        889.34       1042.91        76.05 o                         
  11   7   1       3244.08       3688.40       227.37 o                         
  12   7   1       1281.93       1443.91       126.62 o                         
  13   7   1        294.74        255.72        66.87 o                         
 -12   8   1          5.66         23.43        21.24 o                         
 -11   8   1        256.24        262.63        58.95 o                         
 -10   8   1         75.53         78.37        20.10 o                         
  -9   8   1          6.09          5.37        23.62 o                         
  -8   8   1         44.10         43.27        15.53 o                         
  -7   8   1        201.25        213.37        32.26 o                         
  -6   8   1        206.54        205.96        30.89 o                         
  -5   8   1         33.61         46.79        16.96 o                         
  -4   8   1       1361.22       1333.77        67.51 o                         
  -3   8   1        576.90        533.19        39.34 o                         
  -2   8   1         79.33         48.36        13.87 o                         
  -1   8   1          4.60          4.38        22.11 o                         
   0   8   1          0.72         13.90        15.09 o                         
   1   8   1          5.57         -8.50        44.08 o                         
   2   8   1        198.78        195.81        32.00 o                         
   3   8   1         55.22         32.13        12.53 o                         
   4   8   1         90.97        113.87        19.94 o                         
   5   8   1         90.05         84.89        20.15 o                         
   6   8   1        165.55        175.68        27.59 o                         
   7   8   1        161.14        175.04        27.18 o                         
   8   8   1         73.86         91.82        22.25 o                         
   9   8   1        250.94        254.94        36.10 o                         
  10   8   1         14.40         -7.17        18.64 o                         
  11   8   1         67.05         55.33        19.49 o                         
  12   8   1          0.66          7.24        21.01 o                         
 -11   9   1        949.12        908.26        71.11 o                         
 -10   9   1         63.60         97.88        30.68 o                         
  -9   9   1        154.16        169.76        28.49 o                         
  -8   9   1       1694.63       1867.12       108.30 o                         
  -7   9   1        774.00        789.47        45.70 o                         
  -6   9   1       1574.49       1719.43        88.92 o                         
  -5   9   1       3423.58       3615.25       144.62 o                         
  -4   9   1         31.85         36.89        19.06 o                         
  -3   9   1       3861.11       3949.68       170.54 o                         
  -2   9   1       4356.10       4374.20       125.43 o                         
  -1   9   1        359.45        353.44        43.89 o                         
   0   9   1       5069.06       4831.96       153.86 o                         
   1   9   1       1081.94        903.35        67.07 o                         
   2   9   1        546.45        476.53        57.11 o                         
   3   9   1       2472.95       2608.89       110.57 o                         
   4   9   1        836.52        885.69        49.51 o                         
   5   9   1       2566.21       2627.13       138.87 o                         
   6   9   1       6610.00       6447.51       176.29 o                         
   7   9   1         24.33         55.96        19.83 o                         
   8   9   1       2384.06       2297.31       115.69 o                         
   9   9   1        637.25        582.02        69.85 o                         
  10   9   1         23.48        -10.18        17.29 o                         
  -7  10   1       1249.07       1385.27        64.23 o                         
  -6  10   1       1962.14       2179.01       118.81 o                         
  -5  10   1       1691.09       1805.12        81.02 o                         
  -4  10   1       2748.74       2745.51       115.88 o                         
  -3  10   1        916.92        831.26        65.19 o                         
  -2  10   1        832.60        758.43        65.39 o                         
  -1  10   1       3494.79       3256.84       166.58 o                         
   0  10   1         17.48          4.60        30.69 o                         
   1  10   1       2456.64       2378.23       115.98 o                         
   2  10   1       1111.22        961.23        73.86 o                         
   3  10   1          8.77         14.77        24.55 o                         
   4  10   1       1156.06       1146.20        72.56 o                         
   5  10   1       2413.24       2727.46       176.84 o                         
   6  10   1        665.78        711.89        55.90 o                         
   7  10   1       3626.99       3006.22       156.15 o                         
  -5  11   1        342.25        450.64        65.95 o                         
  -4  11   1        134.64        194.16        53.31 o                         
  -3  11   1        207.20        226.31        55.54 o                         
  -2  11   1          4.20         15.22        31.52 o                         
  -1  11   1        758.37        700.48        66.80 o                         
   0  11   1         29.94          9.28        23.34 o                         
   1  11   1        145.92        157.66        35.37 o                         
   2  11   1         62.29         23.57        21.94 o                         
   3  11   1        457.05        405.15        69.62 o                         
   4  11   1         17.35         22.03        24.70 o                         
   5  11   1         44.83        128.36        36.23 o                         
 -17   0   2       1199.23       1078.87       105.89 o                         
 -16   0   2       2213.38       2298.93       159.18 o                         
 -15   0   2        271.21        243.47        54.43 o                         
 -14   0   2       2996.58       3295.88       194.19 o                         
 -13   0   2       3566.04       4106.12       210.48 o                         
 -12   0   2         25.87          9.31        16.22 o                         
 -11   0   2       5673.50       6326.64       201.17 o                         
 -10   0   2       4638.82       5355.75       334.29 o                         
  -9   0   2         20.16         13.27        42.49 o                         
  -8   0   2      40228.57      45129.98       824.06 o                         
  -7   0   2      10714.69      10882.43       368.00 o                         
  -6   0   2      24158.45      24319.73       493.92 o                         
  -5   0   2      57420.91      55436.39       674.96 o                         
  -4   0   2       3273.20       3174.90       142.87 o                         
  -3   0   2      31789.77      31476.45       385.14 o                         
  -2   0   2      23026.80      20832.38       268.64 o                         
  -1   0   2        348.47        349.13        28.69 o                         
   0   0   2      45360.28      42428.93       171.09 o                         
   1   0   2      13748.69      13742.62       111.07 o                         
   3   0   2      41672.85      39805.47       253.81 o                         
   4   0   2        142.38        120.67        16.65 o                         
   5   0   2      25113.57      25335.61       253.35 o                         
   6   0   2      19479.33      19134.10       245.77 o                         
   7   0   2       1067.05       1020.98        62.10 o                         
   8   0   2       9692.27       9397.41       207.89 o                         
   9   0   2       3168.04       3117.54       237.73 o                         
  10   0   2        952.73        998.68        82.34 o                         
  11   0   2       5744.60       6252.63       221.07 o                         
  12   0   2       6642.44       7357.77       300.88 o                         
  13   0   2       2285.26       2305.77       177.85 o                         
  14   0   2       3698.48       4048.72       241.25 o                         
  15   0   2         29.71         77.64        46.07 o                         
  16   0   2         63.42         88.41        51.64 o                         
 -17   1   2         58.60         78.90        22.15 o                         
 -16   1   2          0.72         10.98        17.73 o                         
 -15   1   2         77.85         52.58        38.30 o                         
 -14   1   2        560.37        611.34        61.26 o                         
 -13   1   2        479.85        531.03        56.16 o                         
 -12   1   2       1658.69       1833.93        82.26 o                         
 -11   1   2        235.20        270.38        30.28 o                         
 -10   1   2       1268.65       1589.64       129.93 o                         
  -9   1   2       1082.53       1023.32        95.88 o                         
  -8   1   2        485.65        415.84        58.04 o                         
  -7   1   2       2461.63       2490.21       125.40 o                         
  -6   1   2       4679.94       4536.91       156.65 o                         
  -5   1   2       5228.41       5097.17        81.12 o                         
  -4   1   2       8242.94       8191.99        88.17 o                         
  -3   1   2       8173.09       8502.30        74.26 o                         
  -2   1   2       1297.77       1241.94        44.06 o                         
  -1   1   2       2169.73       2284.79        37.42 o                         
   0   1   2       2248.36       2234.39        25.10 o                         
   1   1   2       4443.40       4317.44       114.01 o                         
   2   1   2       3318.67       3538.34        48.76 o                         
   3   1   2       7807.91       7968.54        91.73 o                         
   4   1   2       2898.78       3155.20        78.03 o                         
   5   1   2       6142.61       6104.23        98.18 o                         
   6   1   2        290.34        321.50        23.52 o                         
   7   1   2       4325.15       4307.03        92.07 o                         
   8   1   2        978.86        974.84        60.39 o                         
   9   1   2        398.86        446.08        44.86 o                         
  10   1   2       3211.01       3511.52       108.97 o                         
  11   1   2       4718.59       5007.61       139.97 o                         
  12   1   2        497.88        446.74        54.39 o                         
  13   1   2       2902.86       3010.86       144.28 o                         
  14   1   2        134.12         93.90        33.54 o                         
  15   1   2         85.54        114.80        32.71 o                         
  16   1   2        413.02        450.23        61.18 o                         
 -17   2   2        132.19        118.81        18.90 o                         
 -16   2   2       2013.63       1885.38        99.09 o                         
 -15   2   2        553.65        576.05        59.49 o                         
 -14   2   2       1863.99       2064.24       110.46 o                         
 -13   2   2        350.89        330.28        47.81 o                         
 -12   2   2        259.31        295.78        42.70 o                         
 -11   2   2        662.93        694.24        49.27 o                         
 -10   2   2       5902.60       6378.78       137.38 o                         
  -9   2   2        136.82        111.45        35.96 o                         
  -8   2   2       7864.04       7945.83       244.39 o                         
  -7   2   2        944.95        941.60        77.04 o                         
  -6   2   2       1564.07       1335.11        47.37 o                         
  -5   2   2       8569.69       8212.28       112.40 o                         
  -4   2   2        296.12        303.20        53.06 o                         
  -3   2   2      15950.70      15064.30        91.90 o                         
  -2   2   2       6783.38       6120.55        73.13 o                         
  -1   2   2       6763.31       6421.91       117.83 o                         
   0   2   2       2555.68       2352.21        43.72 o                         
   1   2   2      41404.57      40738.47       322.21 o                         
   2   2   2       1076.73       1114.32        50.79 o                         
   3   2   2      26884.25      26149.31       250.01 o                         
   4   2   2        547.86        609.09        41.25 o                         
   5   2   2       5841.29       5371.86       130.04 o                         
   6   2   2       1178.77       1268.46        59.92 o                         
   7   2   2        741.41        722.00        63.71 o                         
   8   2   2        141.42        164.42        27.76 o                         
   9   2   2       5757.05       5913.43       135.71 o                         
  10   2   2         11.53         11.16        15.52 o                         
  11   2   2       2188.87       2299.40        96.43 o                         
  12   2   2       1688.91       1611.51       102.85 o                         
  13   2   2        686.69        675.51        69.59 o                         
  14   2   2       1998.54       1812.77       114.82 o                         
  15   2   2        383.73        345.98        39.71 o                         
  16   2   2        363.09        348.60        65.76 o                         
 -16   3   2         37.27         -4.09        24.04 o                         
 -15   3   2       2593.45       2264.54       110.80 o                         
 -14   3   2        414.41        437.33        53.68 o                         
 -13   3   2       1125.37       1050.43        79.95 o                         
 -12   3   2       4617.87       4856.37       166.98 o                         
 -11   3   2       1661.94       1782.86        70.09 o                         
 -10   3   2       3983.58       4349.00       144.53 o                         
  -9   3   2       7343.64       7491.40       390.85 o                         
  -8   3   2         51.22         46.52        30.97 o                         
  -7   3   2       7793.08       7543.97       192.98 o                         
  -6   3   2       8879.16       8350.26       208.79 o                         
  -5   3   2       1411.07       1432.25        42.62 o                         
  -4   3   2      21568.01      20037.54       368.77 o                         
  -3   3   2       6058.69       5427.52        75.58 o                         
  -2   3   2        822.90        755.91        29.79 o                         
  -1   3   2      38721.78      36160.96       548.79 o                         
   0   3   2       7871.77       8444.95       133.68 o                         
   1   3   2       6058.39       6314.61      1087.59 o                         
   2   3   2      17185.07      15327.66       182.96 o                         
   3   3   2        827.10        846.80        43.66 o                         
   4   3   2      20286.94      19347.71       474.46 o                         
   5   3   2      11077.89      10503.33       174.24 o                         
   6   3   2       1322.92       1324.24        66.64 o                         
   7   3   2      14920.17      14700.33       371.79 o                         
   8   3   2       3041.89       3060.29       120.38 o                         
   9   3   2        581.32        608.09        34.23 o                         
  10   3   2      11668.38      11073.83       255.39 o                         
  11   3   2        306.12        281.37        43.38 o                         
  12   3   2       2533.37       2362.84       126.17 o                         
  13   3   2       1618.23       1613.07       106.85 o                         
  14   3   2        184.61        144.12        27.97 o                         
  15   3   2       2670.59       2946.82       229.46 o                         
  16   3   2       1672.32       1518.62       122.43 o                         
 -16   4   2        120.66        116.07        21.09 o                         
 -15   4   2        119.96        120.33        26.43 o                         
 -14   4   2         19.29         13.28        29.88 o                         
 -13   4   2        586.88        603.67        60.50 o                         
 -12   4   2        110.54        125.85        27.55 o                         
 -11   4   2        462.17        502.36        41.05 o                         
 -10   4   2        351.71        316.79        36.03 o                         
  -9   4   2         52.52         19.99        16.36 o                         
  -8   4   2        991.33        787.60       123.08 o                         
  -7   4   2          7.61        -14.06        39.37 o                         
  -6   4   2         75.01         91.92        44.47 o                         
  -5   4   2        564.74        640.69        88.85 o                         
  -4   4   2        130.05         86.05        36.65 o                         
  -3   4   2       2823.28       2742.11       160.77 o                         
  -2   4   2       3513.27       3523.90       171.29 o                         
  -1   4   2       2755.44       2815.70       102.08 o                         
   0   4   2        923.12       1072.38        51.42 o                         
   1   4   2        347.83        269.14        21.28 o                         
   2   4   2        947.71       1149.00        53.49 o                         
   3   4   2       1215.56       1246.42        59.53 o                         
   4   4   2        157.65        142.37        22.64 o                         
   5   4   2          0.12         21.52        18.80 o                         
   6   4   2       1224.53       1201.10        69.40 o                         
   7   4   2          9.08         22.50        22.16 o                         
   8   4   2       2219.67       2075.95        97.09 o                         
   9   4   2        196.90        155.05        33.24 o                         
  10   4   2          2.97         16.19        17.05 o                         
  11   4   2         11.01        -38.76        38.76 o                         
  12   4   2        115.82         98.37        42.55 o                         
  13   4   2         11.12         11.07        22.33 o                         
  14   4   2          1.27         14.35        17.20 o                         
  15   4   2        116.02        195.04        47.05 o                         
 -16   5   2         50.80         55.90        19.50 o                         
 -15   5   2       3956.51       4821.73       212.96 o                         
 -14   5   2        716.38        714.70        58.38 o                         
 -13   5   2        840.45        804.11        82.83 o                         
 -12   5   2       3538.11       3722.05       142.16 o                         
 -11   5   2        354.12        402.96        44.86 o                         
 -10   5   2       4034.75       3474.04       241.94 o                         
  -9   5   2      11366.49       9728.73       245.54 o                         
  -8   5   2        479.74        393.14        48.68 o                         
  -7   5   2       8540.93       7538.74       198.94 o                         
  -6   5   2       6042.76       5607.80       293.26 o                         
  -5   5   2        493.35        511.47        84.29 o                         
  -4   5   2       7535.83       6957.24       290.34 o                         
  -3   5   2       1298.08       1237.75       112.55 o                         
  -2   5   2       6282.78       6198.31       258.11 o                         
  -1   5   2      11923.73      11807.68       215.03 o                         
   0   5   2       1019.53       1019.60        71.60 o                         
   1   5   2       1655.09       1605.72        71.68 o                         
   2   5   2      20636.20      21054.75       876.58 o                         
   3   5   2        126.27         85.07        23.19 o                         
   4   5   2       9203.33       9264.49       219.24 o                         
   5   5   2       3974.01       3989.64       225.61 o                         
   6   5   2        182.93        284.30        66.82 o                         
   7   5   2       2348.52       2152.22        92.48 o                         
   8   5   2       1926.43       1765.08       116.33 o                         
   9   5   2       1857.97       1728.98       103.95 o                         
  10   5   2       6812.42       6563.74       169.90 o                         
  11   5   2        352.88        344.80        57.57 o                         
  12   5   2       1620.89       1756.50       122.54 o                         
  13   5   2       1872.91       2101.04       122.91 o                         
  14   5   2         16.26         57.49        23.85 o                         
 -15   6   2         30.14         52.30        23.14 o                         
 -14   6   2        796.16        973.54       102.85 o                         
 -13   6   2        861.79        979.44       118.79 o                         
 -12   6   2         43.13         17.35        17.09 o                         
 -11   6   2       1361.16       1525.34        95.47 o                         
 -10   6   2       2012.20       2160.13       114.64 o                         
  -9   6   2       2599.40       2586.87       124.24 o                         
  -8   6   2       1402.37       1361.81        89.73 o                         
  -7   6   2        435.95        470.44        52.74 o                         
  -6   6   2        376.61        384.44        38.35 o                         
  -5   6   2       8043.97       8289.91       577.40 o                         
  -4   6   2       5935.88       6329.93       327.18 o                         
  -3   6   2       7149.52       7255.91       320.42 o                         
  -2   6   2       8932.48       9406.26       341.39 o                         
  -1   6   2        391.54        312.83        61.19 o                         
   0   6   2       3222.99       3475.90        96.55 o                         
   1   6   2       6080.15       5869.20       254.44 o                         
   2   6   2         13.77        -24.65        27.47 o                         
   3   6   2       7263.96       7922.53       324.22 o                         
   4   6   2       1118.15       1166.13        92.15 o                         
   5   6   2        961.78        880.96        58.97 o                         
   6   6   2       6321.86       6014.08       293.99 o                         
   7   6   2       1330.47       1289.10        77.01 o                         
   8   6   2       2010.13       2088.82       153.45 o                         
   9   6   2       1718.40       1758.90       103.09 o                         
  10   6   2       1121.25       1236.97        85.99 o                         
  11   6   2       1115.26       1246.89       143.49 o                         
  12   6   2        136.19         80.16        44.84 o                         
  13   6   2          8.48         19.29        24.19 o                         
  14   6   2       1070.79       1126.49        82.96 o                         
 -14   7   2         44.73         46.55        22.04 o                         
 -13   7   2        102.44        164.15        44.78 o                         
 -12   7   2        227.63        294.80        69.04 o                         
 -11   7   2          5.02         20.64        17.52 o                         
 -10   7   2       1178.57       1244.07        85.16 o                         
  -9   7   2         10.51         31.70        21.83 o                         
  -8   7   2        260.98        258.85        41.84 o                         
  -7   7   2       1363.56       1597.09        97.33 o                         
  -6   7   2       1626.62       1677.47       100.49 o                         
  -5   7   2        493.09        464.97        37.84 o                         
  -4   7   2        170.63        178.32        22.20 o                         
  -3   7   2        367.32        374.39        30.33 o                         
  -2   7   2        478.96        472.37        40.54 o                         
  -1   7   2       1879.68       1822.23        89.76 o                         
   0   7   2        351.72        245.28        63.48 o                         
   1   7   2        739.61        598.50        59.01 o                         
   2   7   2        590.65        545.54        48.62 o                         
   3   7   2        299.81        285.31        33.11 o                         
   4   7   2       1178.24       1259.35        69.73 o                         
   5   7   2       1915.91       1854.17        88.20 o                         
   6   7   2         23.40         31.98        18.82 o                         
   7   7   2        767.98        872.07       111.72 o                         
   8   7   2         11.16         25.97        18.77 o                         
   9   7   2          7.76         11.96        19.49 o                         
  10   7   2        143.83        118.95        53.19 o                         
  11   7   2       1145.45       1305.81       130.40 o                         
  12   7   2        225.12        248.89        52.95 o                         
  13   7   2        482.83        489.85       132.63 o                         
 -13   8   2       3110.02       3066.84       123.17 o                         
 -12   8   2          2.24         26.12        25.20 o                         
 -11   8   2       4679.72       6009.10       567.64 o                         
 -10   8   2        591.67        638.13        65.13 o                         
  -9   8   2        127.41        139.92        33.13 o                         
  -8   8   2       4269.23       4837.97       438.11 o                         
  -7   8   2        969.88       1050.12       131.36 o                         
  -6   8   2       3160.57       3312.56       107.44 o                         
  -5   8   2       9422.92       9887.41       278.20 o                         
  -4   8   2        147.85        167.58        25.16 o                         
  -3   8   2       3327.43       3219.59        94.95 o                         
  -2   8   2       7388.31       7478.01       142.09 o                         
  -1   8   2        226.48        178.73        25.47 o                         
   0   8   2      10174.44       9344.28       313.59 o                         
   1   8   2        158.01        156.18        34.12 o                         
   2   8   2       3371.62       3258.91       120.77 o                         
   3   8   2       5194.09       5303.78       120.12 o                         
   4   8   2       2321.15       2338.43        81.22 o                         
   5   8   2        568.32        581.20        46.03 o                         
   6   8   2       8480.23       9141.60       226.40 o                         
   7   8   2         10.45          0.29        15.17 o                         
   8   8   2       4283.50       4382.14       231.10 o                         
   9   8   2       1797.60       1707.69       112.52 o                         
  10   8   2          2.22        -21.00        21.00 o                         
  11   8   2       1727.75       1732.19       161.05 o                         
  12   8   2       1662.14       1749.45        98.82 o                         
 -11   9   2          2.45        -13.64        13.64 o                         
 -10   9   2         35.19         49.27        17.32 o                         
  -9   9   2        754.23        796.96        95.58 o                         
  -8   9   2          9.92         12.55        13.66 o                         
  -7   9   2        191.46        207.01        28.28 o                         
  -6   9   2       2291.69       2456.64       179.33 o                         
  -5   9   2         69.70         78.72        18.17 o                         
  -4   9   2        502.78        475.04        49.72 o                         
  -3   9   2       1971.22       1901.55        97.33 o                         
  -2   9   2        147.80        150.18        33.41 o                         
  -1   9   2       1341.53       1308.28        92.88 o                         
   0   9   2        141.23        161.85        32.18 o                         
   1   9   2       2562.58       2500.79       128.79 o                         
   2   9   2        592.42        515.92        60.42 o                         
   3   9   2         72.87         78.03        30.34 o                         
   4   9   2        235.04        253.73        26.61 o                         
   5   9   2       2427.77       2497.13        93.74 o                         
   6   9   2        184.74        201.17        28.39 o                         
   7   9   2       2632.41       2655.14       161.76 o                         
   8   9   2        286.99        280.60        42.49 o                         
   9   9   2        478.69        406.63        45.22 o                         
  10   9   2        470.02        385.40        76.15 o                         
  -8  10   2       1006.66       1041.91       120.10 o                         
  -7  10   2        369.80        409.01        36.37 o                         
  -6  10   2        182.72        221.32        29.46 o                         
  -5  10   2       1023.06       1132.40        65.41 o                         
  -4  10   2         94.50        138.36        25.99 o                         
  -3  10   2       2280.95       2472.55        86.28 o                         
  -2  10   2       1839.83       1669.74       120.05 o                         
  -1  10   2        507.59        505.38        69.23 o                         
   0  10   2       1637.63       1492.94        94.22 o                         
   1  10   2        595.40        489.08        55.37 o                         
   2  10   2         35.90         10.22        22.14 o                         
   3  10   2        923.28        898.71        67.09 o                         
   4  10   2        433.57        358.86        65.16 o                         
   5  10   2        292.61        245.74        52.09 o                         
   6  10   2        724.98        727.92       107.86 o                         
   7  10   2         91.80         77.16        27.73 o                         
  -6  11   2        998.45        972.41        82.55 o                         
  -5  11   2        105.73        123.32        39.05 o                         
  -4  11   2       1993.95       2015.89       144.57 o                         
  -3  11   2        934.33        937.72       104.28 o                         
  -2  11   2       1014.00        921.26       105.58 o                         
  -1  11   2       2539.93       2458.69       119.72 o                         
   0  11   2         37.34         35.70        25.77 o                         
   1  11   2       1639.10       1526.73        92.37 o                         
   2  11   2       1727.71       1585.36        89.55 o                         
   3  11   2        245.01        195.19        50.72 o                         
   4  11   2        924.26        898.39        90.10 o                         
 -17   1   3        244.30        209.49        32.95 o                         
 -16   1   3       2268.79       2236.08       106.42 o                         
 -15   1   3        822.90        871.94        69.95 o                         
 -14   1   3       4094.74       4646.21       159.81 o                         
 -13   1   3       4879.93       5438.42       169.64 o                         
 -12   1   3         55.04         65.27        17.15 o                         
 -11   1   3       3364.60       4047.86       114.30 o                         
 -10   1   3       5149.24       5756.08       245.84 o                         
  -9   1   3          0.82        -46.64        46.64 o                         
  -8   1   3       7938.78       8432.51       256.89 o                         
  -7   1   3      14203.60      15191.68       315.12 o                         
  -6   1   3       8430.97       8851.34       219.02 o                         
  -5   1   3      22835.45      23139.81       317.29 o                         
  -4   1   3       5743.41       5880.99       141.32 o                         
  -3   1   3      19985.16      19886.03       220.65 o                         
  -2   1   3       6150.65       5452.88        92.86 o                         
  -1   1   3      14870.21      14822.73        67.03 o                         
   0   1   3      14291.24      13998.78       151.69 o                         
   1   1   3      20472.93      19865.40       400.98 o                         
   2   1   3         61.83         66.33         8.50 o                         
   3   1   3      15889.90      16106.22       126.92 o                         
   4   1   3      20125.39      20492.89       157.70 o                         
   5   1   3       9261.23       9517.61       132.62 o                         
   6   1   3      22361.21      22357.91       248.95 o                         
   7   1   3       1111.90       1252.97        59.01 o                         
   8   1   3       9941.50       9916.52       158.84 o                         
   9   1   3       2888.58       3079.32        92.15 o                         
  10   1   3       6544.18       6819.00       129.77 o                         
  11   1   3       6405.79       6789.12       183.40 o                         
  12   1   3       3595.10       3909.21       163.42 o                         
  13   1   3       1082.81       1127.86        93.38 o                         
  14   1   3       6054.23       6100.42       219.44 o                         
  15   1   3        285.53        303.96        53.78 o                         
  16   1   3        397.67        400.83        60.31 o                         
 -17   2   3        512.03        494.32        46.48 o                         
 -16   2   3         22.68         26.51        16.82 o                         
 -15   2   3        927.91        869.26        70.18 o                         
 -14   2   3       1987.30       2178.86       111.02 o                         
 -13   2   3        207.02        258.55        39.77 o                         
 -12   2   3       2572.50       2785.59       110.24 o                         
 -11   2   3        179.02        220.27        27.35 o                         
 -10   2   3       1080.62       1198.62        68.83 o                         
  -9   2   3       4355.33       4211.39       192.65 o                         
  -8   2   3       3684.19       3959.46       173.49 o                         
  -7   2   3       5673.20       5942.61       267.82 o                         
  -6   2   3       6935.40       6890.82       188.69 o                         
  -5   2   3        937.96       1068.62        69.13 o                         
  -4   2   3       3947.49       3589.89       104.44 o                         
  -3   2   3       1393.09       1186.57        46.70 o                         
  -2   2   3       4772.80       4879.05       179.87 o                         
  -1   2   3      13532.59      14063.35       285.87 o                         
   0   2   3       4861.93       4748.44       154.27 o                         
   1   2   3      11399.24      10900.16       173.00 o                         
   2   2   3       6111.66       6025.22       240.23 o                         
   3   2   3        674.95        671.93        28.42 o                         
   4   2   3       6111.21       6367.70        93.61 o                         
   5   2   3      13735.52      13737.22       150.39 o                         
   6   2   3         89.38         88.05        20.84 o                         
   7   2   3       6538.27       6306.84       152.12 o                         
   8   2   3       1794.65       1762.95        88.54 o                         
   9   2   3        113.03         78.96        14.49 o                         
  10   2   3       1508.04       1568.50        67.93 o                         
  11   2   3       3135.58       3018.36       138.79 o                         
  12   2   3        760.15        860.04        78.71 o                         
  13   2   3       2808.74       2956.30       149.85 o                         
  14   2   3         56.33         34.21        18.83 o                         
  15   2   3        955.49        985.78        88.92 o                         
  16   2   3        951.04       1144.88       122.56 o                         
 -17   3   3         18.91         18.64         9.96 o                         
 -16   3   3       1290.72       1081.48        96.32 o                         
 -15   3   3        398.87        288.34        40.89 o                         
 -14   3   3        860.74        898.55        72.86 o                         
 -13   3   3          8.30          8.28        15.52 o                         
 -12   3   3        164.72        167.13        24.42 o                         
 -11   3   3         57.24         59.20        14.94 o                         
 -10   3   3        757.76        754.85        43.12 o                         
  -9   3   3        214.83        206.18        69.93 o                         
  -8   3   3       2342.01       2271.05       201.04 o                         
  -7   3   3       2098.80       2342.22       114.17 o                         
  -6   3   3        103.57        139.69        26.52 o                         
  -5   3   3       5620.86       5311.12       133.44 o                         
  -4   3   3        565.00        597.37        34.77 o                         
  -3   3   3       1980.98       1721.12       124.23 o                         
  -2   3   3       4812.66       4613.54       194.28 o                         
  -1   3   3        971.05       1133.43        50.34 o                         
   0   3   3       8766.80       8553.26       175.45 o                         
   1   3   3       1897.79       1605.22        49.31 o                         
   2   3   3       1991.10       1883.52        64.53 o                         
   3   3   3      20616.84      19796.71      1060.82 o                         
   4   3   3       1274.64       1270.19        59.96 o                         
   5   3   3        641.93        578.67        43.80 o                         
   6   3   3        284.40        262.43        32.86 o                         
   7   3   3         37.50         38.84        29.59 o                         
   8   3   3        161.56        132.84        22.93 o                         
   9   3   3        803.06        714.84        44.71 o                         
  10   3   3         19.88         -4.72         8.65 o                         
  11   3   3        107.05        116.04        28.35 o                         
  12   3   3        938.27        886.24        79.97 o                         
  13   3   3        209.80        162.50        30.15 o                         
  14   3   3        233.51        299.37        36.43 o                         
  15   3   3        416.80        440.87        53.54 o                         
 -16   4   3          7.15         -1.78        15.48 o                         
 -15   4   3       5114.59       5207.03       208.48 o                         
 -14   4   3        347.84        403.75        47.19 o                         
 -13   4   3        459.07        424.38        49.99 o                         
 -12   4   3       3565.98       3738.55       183.74 o                         
 -11   4   3       4347.01       4185.19       216.30 o                         
 -10   4   3       2020.14       1619.92        98.57 o                         
  -9   4   3      13377.89      10860.37       886.54 o                         
  -8   4   3         91.84        161.18        56.64 o                         
  -7   4   3       8914.80       8553.16       372.37 o                         
  -6   4   3      16262.71      15589.90       470.53 o                         
  -5   4   3       2003.77       2056.45       159.79 o                         
  -4   4   3      35397.88      33263.06       606.78 o                         
  -3   4   3      27794.73      27468.05       529.05 o                         
  -2   4   3       8287.63       7751.42       261.83 o                         
  -1   4   3       8649.73       9060.61       205.72 o                         
   0   4   3       9796.18      10081.78       197.58 o                         
   1   4   3       6311.45       6703.41       140.23 o                         
   2   4   3      27465.73      26186.19       228.63 o                         
   3   4   3       2093.02       1983.19        77.70 o                         
   4   4   3      28479.68      26238.07       866.33 o                         
   5   4   3       1783.73       1596.27        79.04 o                         
   6   4   3        152.07        143.02        25.88 o                         
   7   4   3       6634.83       6348.53       136.41 o                         
   8   4   3       2338.93       2141.97        75.19 o                         
   9   4   3       1085.18       1151.54        71.07 o                         
  10   4   3       8483.95       7605.15       354.23 o                         
  11   4   3         93.06        110.09        32.32 o                         
  12   4   3        403.10        341.31        55.75 o                         
  13   4   3       2876.54       2734.45       141.77 o                         
  14   4   3        792.18        854.13       114.16 o                         
  15   4   3       1135.80       1009.78       102.00 o                         
 -16   5   3        287.88        344.60        46.76 o                         
 -15   5   3         11.88         59.79        36.06 o                         
 -14   5   3        206.23        184.91        33.12 o                         
 -13   5   3        192.50        168.76        39.91 o                         
 -12   5   3        293.53        300.99        37.68 o                         
 -11   5   3       2386.76       2340.98       208.07 o                         
 -10   5   3       5150.83       4801.06       176.31 o                         
  -9   5   3       1769.16       1784.10        94.14 o                         
  -8   5   3        774.83        702.36        65.37 o                         
  -7   5   3          7.90         -9.80        13.68 o                         
  -6   5   3         74.02         55.33        32.17 o                         
  -5   5   3       1520.60       1434.60       142.96 o                         
  -4   5   3       7251.81       6814.96       294.24 o                         
  -3   5   3       6109.74       6259.97       191.37 o                         
  -2   5   3       4593.00       4784.36       151.60 o                         
  -1   5   3       2048.04       2346.56       100.08 o                         
   0   5   3        618.63        541.73        51.62 o                         
   1   5   3       1388.57       1417.67        68.88 o                         
   2   5   3        989.58       1075.94        61.48 o                         
   3   5   3        614.06        575.92        47.23 o                         
   4   5   3        725.97        866.97        60.40 o                         
   5   5   3        186.24        182.51        35.07 o                         
   6   5   3       1687.08       1545.38       107.89 o                         
   7   5   3       3544.04       3260.06       114.42 o                         
   8   5   3        574.73        522.69        47.99 o                         
   9   5   3       1632.93       1518.91        82.60 o                         
  10   5   3        117.18        108.32        55.60 o                         
  11   5   3       1995.71       2239.09       140.38 o                         
  12   5   3         13.19         20.73        27.98 o                         
  13   5   3         15.52         48.79        24.83 o                         
  14   5   3        110.94         84.28        24.10 o                         
 -15   6   3        948.78        953.48        82.36 o                         
 -14   6   3       1366.99       1412.40       124.50 o                         
 -13   6   3         21.11         38.24        39.80 o                         
 -12   6   3        846.12        950.85        72.28 o                         
 -11   6   3         94.44        112.06        27.48 o                         
 -10   6   3        228.83        307.30        45.48 o                         
  -9   6   3       2713.88       2879.52       130.77 o                         
  -8   6   3       1007.27       1030.33        59.12 o                         
  -7   6   3       2960.40       2806.32        97.84 o                         
  -6   6   3       6647.72       6337.66       138.22 o                         
  -5   6   3         70.23         54.24        16.07 o                         
  -4   6   3       1469.78       1296.10        95.33 o                         
  -3   6   3       1454.59       1453.70       144.95 o                         
  -2   6   3        931.66        938.04       110.14 o                         
  -1   6   3       2907.10       2895.37       183.38 o                         
   0   6   3       2194.62       2004.32       107.79 o                         
   1   6   3       3812.84       3773.40       115.26 o                         
   2   6   3       8002.51       8033.02       303.99 o                         
   3   6   3       1518.15       1524.23       143.96 o                         
   4   6   3       2121.98       2029.43       119.59 o                         
   5   6   3       5465.25       5163.45       267.83 o                         
   6   6   3          2.87         -4.34        19.38 o                         
   7   6   3       2122.89       2094.27       127.89 o                         
   8   6   3        668.85        682.41        64.67 o                         
   9   6   3         91.89         74.91        27.38 o                         
  10   6   3       1704.00       1831.85       171.62 o                         
  11   6   3       1087.03       1217.92       133.66 o                         
  12   6   3        144.44        154.87        46.40 o                         
  13   6   3       1652.28       1765.75       120.12 o                         
 -14   7   3       1328.80       1454.91        99.21 o                         
 -13   7   3       2587.10       3052.45       177.69 o                         
 -12   7   3        320.91        367.09        42.21 o                         
 -11   7   3       4239.70       5271.67       246.01 o                         
 -10   7   3       1049.12       1303.65        87.05 o                         
  -9   7   3        572.72        578.31        59.41 o                         
  -8   7   3       5965.58       6348.19       441.76 o                         
  -7   7   3        197.55        269.69        41.16 o                         
  -6   7   3        462.15        521.46        44.88 o                         
  -5   7   3       5242.77       5417.44       138.72 o                         
  -4   7   3       1070.62       1086.61        56.73 o                         
  -3   7   3       1376.51       1360.85        69.44 o                         
  -2   7   3       9365.29       9229.68       204.40 o                         
  -1   7   3         10.32          6.65        13.27 o                         
   0   7   3       8673.94       8341.89       214.52 o                         
   1   7   3       5485.24       5577.86       177.48 o                         
   2   7   3        319.03        255.64        48.04 o                         
   3   7   3       3571.67       3530.49        96.94 o                         
   4   7   3       3021.69       2958.58        96.81 o                         
   5   7   3         39.04         46.12        16.16 o                         
   6   7   3       5743.77       6048.67       217.52 o                         
   7   7   3       1389.31       1440.99        91.85 o                         
   8   7   3       3363.65       3812.04       147.32 o                         
   9   7   3       5265.47       5838.81       297.71 o                         
  10   7   3         81.45         15.84        36.84 o                         
  11   7   3       1840.15       1988.29       150.34 o                         
  12   7   3        904.62        969.30        88.86 o                         
  13   7   3          4.35          9.94        13.18 o                         
 -13   8   3         21.78         37.65        17.96 o                         
 -12   8   3          8.81        -21.32        21.32 o                         
 -11   8   3        241.09        281.25        34.53 o                         
 -10   8   3          9.33         16.55        28.59 o                         
  -9   8   3        127.47        133.09        37.42 o                         
  -8   8   3         76.11        119.88        31.71 o                         
  -7   8   3          1.44        -10.98        16.01 o                         
  -6   8   3        426.71        448.04        51.14 o                         
  -5   8   3       2330.04       2426.89       100.44 o                         
  -4   8   3         57.92         74.88        18.28 o                         
  -3   8   3       1048.45        957.76        67.10 o                         
  -2   8   3         36.00         56.67        22.18 o                         
  -1   8   3        592.65        510.54        47.50 o                         
   0   8   3         77.55         71.40        39.40 o                         
   1   8   3        804.74        821.81        98.54 o                         
   2   8   3       1640.30       1537.00        98.82 o                         
   3   8   3        195.56        183.36        24.09 o                         
   4   8   3        138.23        132.90        23.06 o                         
   5   8   3          2.20          4.09        13.41 o                         
   6   8   3        115.22        135.43        24.50 o                         
   7   8   3        192.26        245.95        33.61 o                         
   8   8   3         76.82         49.68        29.36 o                         
   9   8   3        317.03        325.38        54.11 o                         
  10   8   3         89.58         35.91        21.11 o                         
  11   8   3         90.24         86.63        20.68 o                         
 -11   9   3       1911.73       1795.29        96.01 o                         
 -10   9   3        672.54        767.33       125.05 o                         
  -9   9   3          6.46        -13.68        13.68 o                         
  -8   9   3       2444.37       2680.53       173.66 o                         
  -7   9   3       1565.84       1649.82       117.61 o                         
  -6   9   3        540.52        566.11        50.06 o                         
  -5   9   3       2249.54       2331.26       100.19 o                         
  -4   9   3        232.07        228.83        47.69 o                         
  -3   9   3        413.47        394.12        41.69 o                         
  -2   9   3       7941.40       7976.77       225.92 o                         
  -1   9   3         72.55         43.85        37.79 o                         
   0   9   3       6291.37       6383.80       259.30 o                         
   1   9   3       2011.12       1867.62       112.89 o                         
   2   9   3        752.45        695.47        69.53 o                         
   3   9   3       2264.63       2285.63       118.68 o                         
   4   9   3       2171.65       2306.43        91.34 o                         
   5   9   3        486.49        528.73        39.28 o                         
   6   9   3       5413.67       5875.73       223.42 o                         
   7   9   3        570.53        531.52        59.71 o                         
   8   9   3       1918.06       1804.60        99.63 o                         
   9   9   3       1938.66       1845.16       121.07 o                         
  -9  10   3       1732.32       1866.33        74.55 o                         
  -8  10   3        175.14        186.74        23.55 o                         
  -7  10   3       1103.75       1242.81        62.96 o                         
  -6  10   3       1485.45       1685.05        77.18 o                         
  -5  10   3        297.66        297.01        35.54 o                         
  -4  10   3       1294.53       1382.22        72.97 o                         
  -3  10   3        745.77        745.06        48.23 o                         
  -2  10   3        185.33        157.33        47.55 o                         
  -1  10   3       5185.56       5132.62       171.77 o                         
   0  10   3        326.87        248.69        41.97 o                         
   1  10   3       2291.98       2247.42       112.13 o                         
   2  10   3        680.10        606.13        58.08 o                         
   3  10   3          5.38         13.63        20.29 o                         
   4  10   3        387.21        379.82        54.07 o                         
   5  10   3       2110.40       2041.99       132.12 o                         
   6  10   3         79.42        107.52        38.99 o                         
   7  10   3       1918.87       1582.22       115.99 o                         
  -6  11   3          0.72         25.28        22.23 o                         
  -5  11   3          4.48         -4.24        28.88 o                         
  -4  11   3        700.80        673.43        85.70 o                         
  -3  11   3        262.52        208.29        54.89 o                         
  -2  11   3        438.21        503.64        77.97 o                         
  -1  11   3         43.86         89.54        44.14 o                         
   0  11   3         23.27         -1.70        20.73 o                         
   1  11   3         33.00         69.17        25.05 o                         
   2  11   3          2.19        -16.94        18.07 o                         
   3  11   3        327.06        216.49        45.09 o                         
   4  11   3         83.89        107.26        29.38 o                         
 -17   0   4         19.11         11.76        22.26 o                         
 -16   0   4        887.05        949.87        96.00 o                         
 -15   0   4       3395.58       3575.69       193.02 o                         
 -14   0   4       3410.07       3630.60       195.78 o                         
 -13   0   4       6648.76       7629.96       277.60 o                         
 -12   0   4         18.73        100.13        87.19 o                         
 -11   0   4       5309.66       6047.12       174.49 o                         
 -10   0   4       1472.27       1962.77       209.34 o                         
  -9   0   4       2358.25       2452.44       217.52 o                         
  -8   0   4       3409.64       3749.77       248.15 o                         
  -7   0   4      21312.50      23979.85       581.63 o                         
  -6   0   4       4069.07       4686.78       233.58 o                         
  -5   0   4      22954.14      24058.99       472.77 o                         
  -4   0   4        160.17        179.63        40.83 o                         
  -3   0   4      19920.29      18684.62       314.92 o                         
  -2   0   4      52691.93      47593.53       451.29 o                         
  -1   0   4       3955.89       4050.45       115.62 o                         
   0   0   4       8652.27       8533.51       112.51 o                         
   1   0   4      18731.27      18424.48       169.39 o                         
   2   0   4       2088.85       2223.64        64.43 o                         
   3   0   4      13199.52      13838.27       174.87 o                         
   4   0   4      38389.65      38120.73       316.09 o                         
   5   0   4       4680.86       5079.75       127.35 o                         
   6   0   4      29834.10      29250.15       331.43 o                         
   7   0   4         83.99         86.61        22.26 o                         
   8   0   4       7032.53       7431.44       198.80 o                         
   9   0   4       1139.47       1214.36        68.75 o                         
  10   0   4         89.69         45.30        19.79 o                         
  11   0   4       4329.79       4467.11       245.83 o                         
  12   0   4       6545.99       6723.12       316.26 o                         
  13   0   4         11.31         22.57        42.28 o                         
  14   0   4       3910.76       4267.89       274.15 o                         
  15   0   4       1049.17       1410.28       164.33 o                         
  16   0   4         73.75         -0.27        32.92 o                         
 -17   1   4        340.85        309.91        38.08 o                         
 -16   1   4         46.18         47.88        20.70 o                         
 -15   1   4         24.07         51.53        19.95 o                         
 -14   1   4       2671.99       2736.29       142.09 o                         
 -13   1   4        131.45        155.40        43.69 o                         
 -12   1   4       1406.24       1502.13        72.98 o                         
 -11   1   4        228.39        241.87        35.15 o                         
 -10   1   4        158.03        164.17        58.78 o                         
  -9   1   4        156.96        188.79        44.03 o                         
  -8   1   4        154.33        161.71        41.52 o                         
  -7   1   4       1004.70       1062.82        86.71 o                         
  -6   1   4       4140.04       4082.26       152.77 o                         
  -5   1   4       5017.82       5347.35       167.77 o                         
  -4   1   4       5342.37       5295.36       133.36 o                         
  -3   1   4      20696.67      18957.46       267.88 o                         
  -2   1   4      13451.13      14360.09       162.84 o                         
  -1   1   4       2988.89       3233.98        80.02 o                         
   0   1   4       4724.50       4685.75        64.25 o                         
   1   1   4       2791.07       2790.47        48.19 o                         
   2   1   4       2383.92       2329.99        47.51 o                         
   3   1   4         12.20         30.84         8.17 o                         
   4   1   4         47.53         71.18        11.86 o                         
   5   1   4      23544.77      24774.39       202.22 o                         
   6   1   4       1095.52       1237.01        49.67 o                         
   7   1   4       1603.41       1475.03        58.43 o                         
   8   1   4       1597.06       1723.81        69.03 o                         
   9   1   4        826.59        799.92        45.55 o                         
  10   1   4         24.43         50.61        22.26 o                         
  11   1   4       3513.74       3425.47       152.54 o                         
  12   1   4       3113.58       3267.66       157.57 o                         
  13   1   4       2165.13       2193.81       135.63 o                         
  14   1   4        146.49        166.35        42.88 o                         
  15   1   4        288.75        326.74        58.78 o                         
  16   1   4        211.41        145.79        52.06 o                         
 -17   2   4         15.90          9.03        29.33 o                         
 -16   2   4       2382.64       2233.85       101.51 o                         
 -15   2   4       1393.16       1294.49        82.64 o                         
 -14   2   4       2002.05       1922.46       105.13 o                         
 -13   2   4       2010.33       2191.92       109.59 o                         
 -12   2   4        182.36        214.80        32.15 o                         
 -11   2   4       2177.15       2519.52        98.92 o                         
 -10   2   4       4629.92       5035.60       139.00 o                         
  -9   2   4         16.64         74.74        30.33 o                         
  -8   2   4       7609.27       8579.08       253.57 o                         
  -7   2   4      10945.54      11760.05       271.23 o                         
  -6   2   4        231.30        261.06        41.77 o                         
  -5   2   4      21688.60      20881.24       285.28 o                         
  -4   2   4       3981.68       3644.21       125.94 o                         
  -3   2   4      17788.42      17089.97       169.68 o                         
  -2   2   4      18445.99      18215.73       372.21 o                         
  -1   2   4      13834.69      13111.20       284.05 o                         
   0   2   4       1089.38       1143.49        44.99 o                         
   1   2   4      19795.31      19918.45       296.39 o                         
   2   2   4        293.02        296.74        18.61 o                         
   3   2   4       3924.33       3788.79        70.89 o                         
   4   2   4      11191.68      12028.05       136.35 o                         
   5   2   4       4481.86       4733.82        93.14 o                         
   6   2   4       3206.20       3096.73        81.54 o                         
   7   2   4        705.90        761.71        65.75 o                         
   8   2   4       1197.37       1325.03        80.53 o                         
   9   2   4       5154.68       5018.04       117.66 o                         
  10   2   4       2645.69       2537.51        89.99 o                         
  11   2   4         74.02         71.40        27.95 o                         
  12   2   4        789.46        757.85        77.70 o                         
  13   2   4        525.78        415.02        61.60 o                         
  14   2   4       1615.13       1588.11       117.78 o                         
  15   2   4       2001.71       2242.78       135.02 o                         
 -17   3   4       1460.88       1464.58        69.04 o                         
 -16   3   4          3.00         -7.51        15.54 o                         
 -15   3   4       2829.64       2729.91       116.59 o                         
 -14   3   4       2600.28       2930.86       162.07 o                         
 -13   3   4        541.82        510.35        53.69 o                         
 -12   3   4       4461.84       5038.64       165.17 o                         
 -11   3   4       3087.86       3200.52       106.01 o                         
 -10   3   4       1458.55       1325.68        73.79 o                         
  -9   3   4      11888.82      11642.26       489.91 o                         
  -8   3   4        710.13        583.86       105.39 o                         
  -7   3   4       1747.14       1662.77       163.61 o                         
  -6   3   4      11370.76      10765.60       381.37 o                         
  -5   3   4        177.36        129.83        44.41 o                         
  -4   3   4      14956.85      13883.03       381.68 o                         
  -3   3   4      10644.63      10293.48       318.14 o                         
  -2   3   4       5529.22       5755.37       225.87 o                         
  -1   3   4       4602.42       4729.25       134.52 o                         
   0   3   4      17168.77      15440.20       412.48 o                         
   1   3   4       1724.54       1631.95        53.85 o                         
   2   3   4      20887.97      18364.03       463.52 o                         
   3   3   4       2961.89       2931.33       113.32 o                         
   4   3   4       3425.18       3061.04       150.40 o                         
   5   3   4      14560.50      13900.62       279.88 o                         
   6   3   4         64.37         57.17        18.18 o                         
   7   3   4       9029.95       8759.26       216.10 o                         
   8   3   4      10600.68       9543.33       188.50 o                         
   9   3   4        429.72        394.64        41.87 o                         
  10   3   4       1977.14       1855.48        85.37 o                         
  11   3   4       3963.04       3601.30       160.93 o                         
  12   3   4       1569.56       1486.94        86.30 o                         
  13   3   4       2567.10       2633.96       112.65 o                         
  14   3   4        522.37        556.51        67.91 o                         
  15   3   4       1101.99       1102.10       123.00 o                         
 -16   4   4         34.79         35.80        14.07 o                         
 -15   4   4          0.02         14.34        19.24 o                         
 -14   4   4         10.69        -14.53        23.34 o                         
 -13   4   4        179.38        209.85        53.35 o                         
 -12   4   4        263.61        198.11        31.05 o                         
 -11   4   4         48.31         33.26        14.60 o                         
 -10   4   4       1470.10       1243.89        85.95 o                         
  -9   4   4        387.47        299.17        36.40 o                         
  -8   4   4        138.76         99.76        49.76 o                         
  -7   4   4         27.48        -31.11        31.11 o                         
  -6   4   4       1522.71       1428.71       145.70 o                         
  -5   4   4        661.43        524.99        82.85 o                         
  -4   4   4        199.54        165.67        49.73 o                         
  -3   4   4          3.63          5.91        28.85 o                         
  -2   4   4         34.05         48.12        18.92 o                         
  -1   4   4       2429.16       2526.72       104.46 o                         
   0   4   4       2137.76       2107.16        76.04 o                         
   1   4   4         66.52         77.22        17.82 o                         
   2   4   4       1796.79       1773.23        61.61 o                         
   3   4   4       1518.99       1670.77        73.87 o                         
   4   4   4       1438.09       1275.57        69.44 o                         
   5   4   4        406.42        419.28        42.67 o                         
   6   4   4         39.56         45.11        17.47 o                         
   7   4   4       1005.68        960.11        49.54 o                         
   8   4   4          0.11          1.71         8.23 o                         
   9   4   4        122.09        220.20       115.82 o                         
  10   4   4        123.22         95.14        29.16 o                         
  11   4   4         69.45         40.76        29.91 o                         
  12   4   4         28.62          5.50        37.86 o                         
  13   4   4        320.99        323.70        91.90 o                         
  14   4   4         55.15         74.25        22.08 o                         
  15   4   4          9.01         64.93        29.68 o                         
 -16   5   4          9.59          2.85        14.91 o                         
 -15   5   4       3849.01       3938.61       130.36 o                         
 -14   5   4       1471.61       1635.57        89.03 o                         
 -13   5   4          3.85        -14.68        14.68 o                         
 -12   5   4       2322.96       2512.88       194.23 o                         
 -11   5   4       1391.46       1502.40       180.97 o                         
 -10   5   4       1673.09       1677.77       108.24 o                         
  -9   5   4       6972.87       6265.45       207.79 o                         
  -8   5   4        544.39        548.90        47.57 o                         
  -7   5   4       3613.22       3279.55       134.47 o                         
  -6   5   4      11616.23      10500.26       413.22 o                         
  -5   5   4       2868.16       2841.69       206.64 o                         
  -4   5   4      16732.23      16235.36       464.02 o                         
  -3   5   4       6263.64       6221.21       297.55 o                         
  -2   5   4         19.48          8.99        34.48 o                         
  -1   5   4       9349.22       9346.70       208.03 o                         
   0   5   4       1369.90       1319.68        80.01 o                         
   1   5   4        957.11       1082.57        61.53 o                         
   2   5   4      17709.01      17215.23       248.06 o                         
   3   5   4       3135.69       3218.45       112.48 o                         
   4   5   4       6278.81       5931.18       237.78 o                         
   5   5   4       7340.10       7162.91       223.53 o                         
   6   5   4        479.95        451.31        34.30 o                         
   7   5   4       2926.08       2696.03       120.03 o                         
   8   5   4       3831.02       3567.53       125.02 o                         
   9   5   4        230.95        152.41        41.67 o                         
  10   5   4       3046.73       2838.77       161.03 o                         
  11   5   4        841.15        812.09        85.94 o                         
  12   5   4        162.14        122.32        35.35 o                         
  13   5   4       2159.15       2160.28       111.59 o                         
  14   5   4        752.08        712.02        84.93 o                         
 -15   6   4         81.02         61.88        25.90 o                         
 -14   6   4        181.78        311.07        64.57 o                         
 -13   6   4        156.16        207.55        32.57 o                         
 -12   6   4        866.06        977.72        73.24 o                         
 -11   6   4        488.55        510.07        56.56 o                         
 -10   6   4       7328.64       8238.91       220.80 o                         
  -9   6   4         23.04         59.43        18.80 o                         
  -8   6   4       5247.23       5143.24       131.04 o                         
  -7   6   4       1661.65       1711.31        74.66 o                         
  -6   6   4        649.26        644.38        42.77 o                         
  -5   6   4       4492.81       4699.45       126.76 o                         
  -4   6   4       9562.57      10001.44       533.22 o                         
  -3   6   4        739.70        814.68        70.94 o                         
  -2   6   4      12749.03      13121.80       262.53 o                         
  -1   6   4        379.22        426.91        71.42 o                         
   0   6   4       5241.95       5323.53       182.29 o                         
   1   6   4      19468.95      19728.40       273.37 o                         
   2   6   4        324.37        306.27        35.60 o                         
   3   6   4       8835.84       9401.09       246.86 o                         
   4   6   4       3758.45       3635.00       125.22 o                         
   5   6   4        904.94        857.01        58.73 o                         
   6   6   4        413.27        426.19        46.38 o                         
   7   6   4       3625.58       3344.88       338.27 o                         
   8   6   4       1394.18       1306.89        78.58 o                         
   9   6   4       6143.88       6518.15       316.56 o                         
  10   6   4        132.03        140.71        60.55 o                         
  11   6   4       1832.21       1971.08       156.78 o                         
  12   6   4        597.66        661.69       105.80 o                         
  13   6   4         47.94         58.05        25.42 o                         
 -14   7   4        128.35        167.23        35.53 o                         
 -13   7   4          1.68         12.29        23.39 o                         
 -12   7   4        708.54        816.81        61.01 o                         
 -11   7   4        401.44        438.68        49.43 o                         
 -10   7   4          9.48         22.38        20.26 o                         
  -9   7   4         29.02         35.65        26.21 o                         
  -8   7   4       2139.08       2456.99       163.79 o                         
  -7   7   4         11.06         36.60        17.84 o                         
  -6   7   4        611.38        644.40        44.72 o                         
  -5   7   4        473.67        442.40        35.32 o                         
  -4   7   4        957.43        946.30        54.35 o                         
  -3   7   4         36.41         35.68        16.90 o                         
  -2   7   4       2391.38       2382.40        81.72 o                         
  -1   7   4       3052.58       2898.72       114.37 o                         
   0   7   4         78.35         82.80        22.14 o                         
   1   7   4         99.80        112.21        34.34 o                         
   2   7   4        505.14        409.08        42.47 o                         
   3   7   4       1200.62       1173.47        56.83 o                         
   4   7   4         75.97         80.29        18.28 o                         
   5   7   4       2201.09       2189.31        95.63 o                         
   6   7   4        473.95        432.41        49.29 o                         
   7   7   4       1961.62       2040.35       109.77 o                         
   8   7   4         56.12         72.49        44.97 o                         
   9   7   4         86.56        164.39        61.25 o                         
  10   7   4         47.08         59.33        41.99 o                         
  11   7   4        434.64        406.21        65.33 o                         
  12   7   4         41.62         68.50        20.90 o                         
 -12   8   4        300.81        370.60        33.15 o                         
 -11   8   4       3134.35       3726.54       347.25 o                         
 -10   8   4       1859.30       2275.83       269.04 o                         
  -9   8   4         40.35         59.39        59.53 o                         
  -8   8   4       8181.12       9311.58       553.51 o                         
  -7   8   4       1737.23       2149.80       126.08 o                         
  -6   8   4       1615.82       1807.22        97.26 o                         
  -5   8   4       4226.84       4330.37       133.51 o                         
  -4   8   4         57.48         60.35        24.32 o                         
  -3   8   4        702.93        695.82        58.18 o                         
  -2   8   4       9291.97       8988.56       202.02 o                         
  -1   8   4        777.78        808.32        60.89 o                         
   0   8   4       7229.44       7162.65       177.58 o                         
   1   8   4       3640.39       3662.67       223.98 o                         
   2   8   4        337.33        429.37        54.59 o                         
   3   8   4       1275.37       1317.53        77.93 o                         
   4   8   4       1049.77       1061.32        71.79 o                         
   5   8   4         11.81          6.39        16.18 o                         
   6   8   4       3677.46       3818.62       169.19 o                         
   7   8   4       1178.42       1177.98       101.88 o                         
   8   8   4        775.29        800.30        79.35 o                         
   9   8   4       2461.12       2503.03       133.72 o                         
  10   8   4        507.75        439.91        56.46 o                         
  11   8   4       1319.79       1383.27        70.73 o                         
 -11   9   4        922.26       1079.64        61.62 o                         
 -10   9   4        184.64        180.15        32.32 o                         
  -9   9   4        475.86        468.44        34.99 o                         
  -8   9   4        497.12        536.57        96.76 o                         
  -7   9   4       1384.44       1501.36       134.85 o                         
  -6   9   4        775.93        877.94        79.09 o                         
  -5   9   4          3.06          5.29        14.19 o                         
  -4   9   4        565.29        577.03        56.50 o                         
  -3   9   4       1167.39       1111.07        69.19 o                         
  -2   9   4        253.72        265.49        35.06 o                         
  -1   9   4       2805.10       2770.67       105.78 o                         
   0   9   4       1905.19       2006.37       147.73 o                         
   1   9   4        689.79        641.96        68.15 o                         
   2   9   4       1425.65       1330.50        92.60 o                         
   3   9   4          6.39         30.95        26.30 o                         
   4   9   4         52.62         45.99        30.79 o                         
   5   9   4       1592.56       1492.49        86.91 o                         
   6   9   4         91.16        105.28        31.97 o                         
   7   9   4        816.87        738.60        68.86 o                         
   8   9   4        489.91        495.42        52.39 o                         
   9   9   4        118.63        108.34        33.25 o                         
  -9  10   4          0.54          3.49         8.63 o                         
  -8  10   4       1735.14       2010.83       104.41 o                         
  -7  10   4        280.44        274.97        31.27 o                         
  -6  10   4         49.29         35.63        15.74 o                         
  -5  10   4       1107.32       1163.66        66.70 o                         
  -4  10   4        416.89        393.77        38.79 o                         
  -3  10   4         23.83          4.98        12.47 o                         
  -2  10   4       1866.08       1862.64        74.43 o                         
  -1  10   4         39.79         72.74        31.98 o                         
   0  10   4        842.09        845.33        70.87 o                         
   1  10   4        869.30        816.85        67.97 o                         
   2  10   4         84.91         54.11        24.88 o                         
   3  10   4       1771.91       1641.99       112.47 o                         
   4  10   4        733.41        706.59        72.12 o                         
   5  10   4         66.65         50.38        38.57 o                         
   6  10   4        626.85        560.86        77.28 o                         
   7  10   4        560.48        513.51        64.57 o                         
  -6  11   4       1213.67       1384.93       100.64 o                         
  -5  11   4        131.63        169.72        45.61 o                         
  -4  11   4        508.84        591.42        79.20 o                         
  -3  11   4        977.57        923.94        97.76 o                         
  -2  11   4        132.07         66.29        27.94 o                         
  -1  11   4       2940.42       2754.01       168.72 o                         
   0  11   4        848.68        690.92        83.74 o                         
   1  11   4        594.66        569.89        69.30 o                         
   2  11   4       2780.35       2317.71       151.37 o                         
   3  11   4        295.07        230.53        45.55 o                         
   4  11   4        727.68        599.95        64.28 o                         
 -17   1   5          0.33         11.59        10.14 o                         
 -16   1   5       2102.74       1986.52        95.56 o                         
 -15   1   5       3302.97       3614.73       134.78 o                         
 -14   1   5        210.57        293.45        41.32 o                         
 -13   1   5       9709.28      10869.95       233.96 o                         
 -12   1   5        196.08        244.27        27.34 o                         
 -11   1   5       4846.43       5371.73       116.11 o                         
 -10   1   5       4094.07       4574.76       222.78 o                         
  -9   1   5        447.60        472.06        69.89 o                         
  -8   1   5       5647.22       6774.69       236.05 o                         
  -7   1   5       9318.56      10234.53       265.27 o                         
  -6   1   5        983.98       1019.22        76.30 o                         
  -5   1   5      27311.92      26949.79       671.33 o                         
  -4   1   5      19838.76      18009.70       755.28 o                         
  -3   1   5       2565.32       2470.20        87.34 o                         
  -2   1   5      15437.00      15577.86       177.47 o                         
  -1   1   5        512.25        550.87        22.65 o                         
   0   1   5       9173.95       8984.25        94.80 o                         
   1   1   5      10201.51      10541.25       191.34 o                         
   2   1   5       1627.47       1603.29        43.13 o                         
   3   1   5      12821.43      13677.51       319.16 o                         
   4   1   5      18460.06      19027.43       336.98 o                         
   5   1   5        666.55        685.74        36.35 o                         
   6   1   5      23399.14      24121.76       228.04 o                         
   7   1   5       3275.54       3445.59        93.08 o                         
   8   1   5       5193.37       5313.99       125.57 o                         
   9   1   5       6295.24       6657.77       148.00 o                         
  10   1   5         75.07        102.09        19.82 o                         
  11   1   5        278.11        291.63        51.30 o                         
  12   1   5       6833.60       6936.18       243.12 o                         
  13   1   5         33.67        127.06        42.09 o                         
  14   1   5       1592.49       1674.39       128.71 o                         
  15   1   5       1513.92       2128.74       144.01 o                         
 -17   2   5        542.22        412.67        39.43 o                         
 -16   2   5         19.12         23.06        23.11 o                         
 -15   2   5        316.10        274.15        39.04 o                         
 -14   2   5       5092.06       5304.15       167.39 o                         
 -13   2   5        296.27        260.30        41.03 o                         
 -12   2   5       2871.29       3149.36       111.61 o                         
 -11   2   5       1605.33       1755.53       125.37 o                         
 -10   2   5         13.23         26.58        23.35 o                         
  -9   2   5       1498.93       1516.13       113.28 o                         
  -8   2   5       2547.59       2624.83       137.45 o                         
  -7   2   5        802.35        686.21        65.43 o                         
  -6   2   5      13816.16      13661.21       377.53 o                         
  -5   2   5        353.83        279.80        33.08 o                         
  -4   2   5        939.51        834.81       106.06 o                         
  -3   2   5      12968.60      13516.14       151.55 o                         
  -2   2   5       3918.37       3891.91       176.59 o                         
  -1   2   5       5576.68       5142.04        50.18 o                         
   0   2   5      13523.12      13126.59       355.56 o                         
   1   2   5       1394.49       1400.45        48.71 o                         
   2   2   5       6770.15       6872.90       143.35 o                         
   3   2   5        863.84        798.46        34.83 o                         
   4   2   5         48.25         71.49        12.53 o                         
   5   2   5      17698.36      18162.06       192.15 o                         
   6   2   5         20.50         38.18        11.26 o                         
   7   2   5       7729.65       7763.92       145.83 o                         
   8   2   5       3862.93       3711.46       115.02 o                         
   9   2   5         25.04         33.12        17.34 o                         
  10   2   5        796.25        738.30        50.62 o                         
  11   2   5       3500.32       3342.35       162.91 o                         
  12   2   5        587.68        505.10        68.18 o                         
  13   2   5       2188.89       2004.42       135.63 o                         
  14   2   5        535.99        512.03        92.07 o                         
  15   2   5         55.65         40.06        37.73 o                         
 -17   3   5         15.05         11.81        11.32 o                         
 -16   3   5        391.94        303.94        36.21 o                         
 -15   3   5        170.08        172.60        31.03 o                         
 -14   3   5        347.63        376.94        46.23 o                         
 -13   3   5         35.12         47.94        17.41 o                         
 -12   3   5         98.85        139.94        29.94 o                         
 -11   3   5        865.90        872.79        94.21 o                         
 -10   3   5       1101.12       1002.50        65.32 o                         
  -9   3   5        194.56        267.75        77.43 o                         
  -8   3   5         45.37        117.31        56.06 o                         
  -7   3   5        152.41        152.27        51.03 o                         
  -6   3   5       3021.00       2676.27       194.13 o                         
  -5   3   5       4009.63       3612.21       212.19 o                         
  -4   3   5       8764.60       8525.76       314.78 o                         
  -3   3   5      12204.40      12069.11       359.33 o                         
  -2   3   5       1977.82       2061.16       135.89 o                         
  -1   3   5        101.15         77.83        21.33 o                         
   0   3   5        246.96        276.07        18.60 o                         
   1   3   5       2243.39       2205.37       106.18 o                         
   2   3   5       7461.02       7133.79       141.69 o                         
   3   3   5        174.60        134.81        27.61 o                         
   4   3   5       4877.18       4802.11       160.03 o                         
   5   3   5         48.52         67.94        23.24 o                         
   6   3   5        567.03        569.72        51.55 o                         
   7   3   5       4379.79       4216.89       147.23 o                         
   8   3   5         88.76        102.06        25.14 o                         
   9   3   5       1160.36       1091.04        71.77 o                         
  10   3   5         93.79         93.67        47.04 o                         
  11   3   5          4.78         49.55        20.50 o                         
  12   3   5         14.83         26.76        23.56 o                         
  13   3   5       1246.47       1153.61       148.08 o                         
  14   3   5        178.71        155.46        56.17 o                         
  15   3   5       1124.61       1201.91       120.11 o                         
 -16   4   5        582.04        593.42        49.22 o                         
 -15   4   5       1604.70       1587.97       115.54 o                         
 -14   4   5       2483.83       2249.27       151.21 o                         
 -13   4   5         23.05         19.72        12.86 o                         
 -12   4   5       2681.65       2812.37       353.05 o                         
 -11   4   5       7552.68       6583.24       345.54 o                         
 -10   4   5       1482.95       1213.22        74.46 o                         
  -9   4   5      12804.80      10826.66       235.15 o                         
  -8   4   5       3654.14       3497.09       256.62 o                         
  -7   4   5       2161.90       2075.85       187.82 o                         
  -6   4   5       5886.65       5375.57       285.13 o                         
  -5   4   5       2640.14       2360.32       183.73 o                         
  -4   4   5      33467.51      32921.40       657.65 o                         
  -3   4   5      24672.02      25483.34       536.70 o                         
  -2   4   5        689.59        681.69        58.86 o                         
  -1   4   5      22143.95      23100.94       326.59 o                         
   0   4   5       1880.72       1728.73        87.37 o                         
   1   4   5         56.70         39.40        16.65 o                         
   2   4   5      26941.23      25491.45       664.99 o                         
   3   4   5       2761.65       2494.56        79.97 o                         
   4   4   5       4653.39       4125.94       128.65 o                         
   5   4   5      11313.53      10380.11       947.81 o                         
   6   4   5       1404.78       1226.96        79.80 o                         
   7   4   5       1656.94       1482.07        57.98 o                         
   8   4   5       7040.01       6455.16       239.64 o                         
   9   4   5        270.37        228.46        46.24 o                         
  10   4   5       3835.91       3490.75       230.14 o                         
  11   4   5        591.10        590.38        72.75 o                         
  12   4   5         19.61         -0.94        54.45 o                         
  13   4   5       1850.55       2052.51       155.32 o                         
  14   4   5       1348.64       1345.91       133.91 o                         
 -16   5   5        885.76        883.88        76.97 o                         
 -15   5   5         10.44         10.70        14.10 o                         
 -14   5   5        190.92        211.32        43.63 o                         
 -13   5   5        228.94        257.69        32.47 o                         
 -12   5   5        807.78        892.01        98.73 o                         
 -11   5   5         58.80         88.90        31.22 o                         
 -10   5   5       5452.50       5058.93       180.28 o                         
  -9   5   5         22.60         42.89        18.55 o                         
  -8   5   5       3196.31       2928.66       107.76 o                         
  -7   5   5         32.50         38.33        44.10 o                         
  -6   5   5        362.63        364.35        77.91 o                         
  -5   5   5       2336.18       2269.47       186.56 o                         
  -4   5   5        656.97        669.58        97.50 o                         
  -3   5   5         99.79         42.48        26.84 o                         
  -2   5   5       7118.88       7358.86       197.84 o                         
  -1   5   5         20.41         13.54        15.36 o                         
   0   5   5       1359.67       1404.96        94.08 o                         
   1   5   5      16349.45      16614.17       243.08 o                         
   2   5   5         31.76         51.78        16.99 o                         
   3   5   5       4581.99       4599.67       136.26 o                         
   4   5   5       1117.35       1079.47        69.87 o                         
   5   5   5         59.01         66.54        14.86 o                         
   6   5   5         23.28         13.01        12.54 o                         
   7   5   5       3460.57       3090.56       116.31 o                         
   8   5   5        268.20        307.48       103.06 o                         
   9   5   5       3034.03       3081.88       168.06 o                         
  10   5   5        266.42        307.68        72.15 o                         
  11   5   5        892.70        902.22        86.40 o                         
  12   5   5       1117.12       1153.71       138.06 o                         
  13   5   5          1.61         30.54        20.99 o                         
 -15   6   5        329.58        366.44        53.35 o                         
 -14   6   5       2779.63       3166.51       184.36 o                         
 -13   6   5         41.97         35.34        10.89 o                         
 -12   6   5       1890.66       2025.38        80.17 o                         
 -11   6   5        823.30        925.07        57.58 o                         
 -10   6   5        783.71        796.57        54.33 o                         
  -9   6   5       1501.52       1626.60        81.55 o                         
  -8   6   5       4699.68       4935.23       141.24 o                         
  -7   6   5       1923.83       1844.67        77.73 o                         
  -6   6   5       5771.97       5945.82       172.63 o                         
  -5   6   5       1001.22       1019.57        51.78 o                         
  -4   6   5       2832.47       2749.24        85.25 o                         
  -3   6   5       3708.85       3625.53       175.17 o                         
  -2   6   5         97.63        135.42        29.78 o                         
  -1   6   5      10629.30      10606.29       354.61 o                         
   0   6   5        978.58        945.34        80.17 o                         
   1   6   5        336.75        325.76        37.84 o                         
   2   6   5       3108.21       3088.00        97.96 o                         
   3   6   5       2063.68       1997.56        69.84 o                         
   4   6   5         40.65         45.47        20.24 o                         
   5   6   5       3126.77       2837.75       149.25 o                         
   6   6   5         34.83          8.28        15.13 o                         
   7   6   5       5093.71       4665.89       162.89 o                         
   8   6   5       2393.72       2362.09       149.54 o                         
   9   6   5          7.22          9.16        34.23 o                         
  10   6   5        950.20        669.48        96.49 o                         
  11   6   5        876.51        950.08        92.93 o                         
  12   6   5          1.38         28.77        16.17 o                         
 -14   7   5        289.40        273.26        43.60 o                         
 -13   7   5        701.74        783.70        88.84 o                         
 -12   7   5        400.35        541.16        49.65 o                         
 -11   7   5        761.28        903.13        68.42 o                         
 -10   7   5       4248.68       5078.63       369.19 o                         
  -9   7   5         16.61         43.01        23.32 o                         
  -8   7   5       6450.16       7425.85       382.24 o                         
  -7   7   5       5601.73       6192.02       214.01 o                         
  -6   7   5        110.94        176.80        25.93 o                         
  -5   7   5       3125.26       3390.28       137.40 o                         
  -4   7   5       2567.56       2540.29        89.12 o                         
  -3   7   5        374.98        351.90        34.15 o                         
  -2   7   5       3160.68       3195.44        96.17 o                         
  -1   7   5       3105.77       2861.56       101.41 o                         
   0   7   5       3833.09       3682.80       133.99 o                         
   1   7   5      10484.73       9951.41       189.54 o                         
   2   7   5        543.68        531.98        60.16 o                         
   3   7   5       6023.55       6101.83       128.39 o                         
   4   7   5       1849.62       1925.47        78.27 o                         
   5   7   5         97.07         63.61        23.22 o                         
   6   7   5       2919.81       2949.33       126.21 o                         
   7   7   5       2205.77       2251.36       186.93 o                         
   8   7   5         73.93         12.28        30.09 o                         
   9   7   5       4290.73       4357.96       231.81 o                         
  10   7   5       1232.99       1214.40       113.13 o                         
  11   7   5       1025.70       1080.58        92.09 o                         
  12   7   5       2305.28       2063.97        80.99 o                         
 -12   8   5          9.91          1.94         7.60 o                         
 -11   8   5        371.14        389.72        38.57 o                         
 -10   8   5        270.35        290.58        36.39 o                         
  -9   8   5       1342.15       1498.98       116.08 o                         
  -8   8   5         21.47         35.11        20.43 o                         
  -7   8   5         43.13         75.92        25.58 o                         
  -6   8   5        510.58        585.85        72.45 o                         
  -5   8   5        291.95        316.83        46.55 o                         
  -4   8   5        442.52        468.45        49.53 o                         
  -3   8   5        576.30        569.19        53.86 o                         
  -2   8   5         92.37         67.68        19.50 o                         
  -1   8   5        987.09        914.50        66.25 o                         
   0   8   5       1661.23       1535.06        85.15 o                         
   1   8   5         14.92         27.15        45.83 o                         
   2   8   5       1391.92       1415.72        95.63 o                         
   3   8   5        336.94        375.48        50.64 o                         
   4   8   5        768.79        746.78        49.96 o                         
   5   8   5         16.11         -5.42        18.31 o                         
   6   8   5        168.61        197.80        44.48 o                         
   7   8   5          4.67         -0.85        23.66 o                         
   8   8   5        326.59        248.22        66.88 o                         
   9   8   5         57.04         59.05        22.84 o                         
  10   8   5         44.13         57.02        24.52 o                         
  11   8   5         26.94         41.90        20.11 o                         
 -11   9   5        753.80        869.81        54.70 o                         
 -10   9   5       1271.48       1507.16        83.29 o                         
  -9   9   5        497.41        606.23        48.36 o                         
  -8   9   5       1051.45       1237.39        88.46 o                         
  -7   9   5       3052.80       3659.46       155.57 o                         
  -6   9   5        350.37        402.82        55.60 o                         
  -5   9   5       1863.93       2119.04       122.55 o                         
  -4   9   5       1122.07       1123.92        77.32 o                         
  -3   9   5         10.77         10.58        15.15 o                         
  -2   9   5       2763.53       2872.20       110.25 o                         
  -1   9   5       5097.72       5036.79       143.34 o                         
   0   9   5       3705.17       3686.79       198.03 o                         
   1   9   5       3954.12       3964.90       177.77 o                         
   2   9   5         21.44         62.14        28.79 o                         
   3   9   5       3675.39       3744.06       189.77 o                         
   4   9   5       2419.45       2339.44       143.86 o                         
   5   9   5         31.51         37.07        28.29 o                         
   6   9   5       3518.92       3448.92       242.56 o                         
   7   9   5        228.57        216.57        62.26 o                         
   8   9   5        881.93        822.21        99.85 o                         
   9   9   5       2251.67       2095.42       132.82 o                         
  -9  10   5       1058.54       1166.32        59.60 o                         
  -8  10   5       1127.54       1289.77        59.14 o                         
  -7  10   5       1461.83       1550.60        70.28 o                         
  -6  10   5       2025.40       2188.96        87.29 o                         
  -5  10   5         45.13         49.96        17.01 o                         
  -4  10   5        189.79        164.48        29.00 o                         
  -3  10   5        275.35        262.37        37.29 o                         
  -2  10   5        709.20        733.56        52.12 o                         
  -1  10   5       2349.09       2349.05       114.30 o                         
   0  10   5       1643.33       1622.55        94.17 o                         
   1  10   5        297.70        284.59        40.78 o                         
   2  10   5       1588.12       1550.57        85.07 o                         
   3  10   5        357.48        297.07        56.22 o                         
   4  10   5        105.93        126.42        47.25 o                         
   5  10   5       1926.16       1904.00       151.61 o                         
   6  10   5        102.76         99.97        36.13 o                         
   7  10   5        692.29        589.46        66.60 o                         
  -6  11   5          0.77         -4.04        18.49 o                         
  -5  11   5        274.52        226.93        47.77 o                         
  -4  11   5        201.91        214.11        47.55 o                         
  -3  11   5         98.15         73.19        34.36 o                         
  -2  11   5        337.78        253.84        53.54 o                         
  -1  11   5         11.65          6.94        23.44 o                         
   0  11   5         23.73        -33.35        33.35 o                         
   1  11   5        655.31        591.39        65.67 o                         
   2  11   5         41.29         58.37        26.05 o                         
   3  11   5        415.62        389.71        56.20 o                         
 -17   0   6        201.22        147.57        37.65 o                         
 -16   0   6       1094.69       1015.23        94.03 o                         
 -15   0   6       4154.89       4344.31       202.40 o                         
 -14   0   6        187.78        145.37        42.20 o                         
 -13   0   6      15437.73      16144.94       359.53 o                         
 -12   0   6       2058.97       2502.67       118.17 o                         
 -11   0   6       1828.97       2183.95       105.06 o                         
 -10   0   6       5115.27       5897.91       366.13 o                         
  -9   0   6       1875.19       2057.39       204.95 o                         
  -8   0   6        645.97        487.11        91.57 o                         
  -7   0   6       8326.96       9503.27       367.29 o                         
  -6   0   6        266.59        353.05        67.02 o                         
  -5   0   6      24522.12      22865.76       450.79 o                         
  -4   0   6      48194.96      45026.16       564.84 o                         
  -3   0   6      15551.86      15196.76       303.75 o                         
  -2   0   6      17331.02      16264.04       281.18 o                         
  -1   0   6       6447.65       6880.83       104.54 o                         
   0   0   6      16382.55      16445.64       190.81 o                         
   1   0   6       9277.16       9402.43       147.73 o                         
   2   0   6       1406.41       1587.73        64.10 o                         
   3   0   6       6114.00       6647.74       140.95 o                         
   4   0   6      14165.79      13808.06       218.01 o                         
   5   0   6       5926.83       5982.04       153.34 o                         
   6   0   6      28697.09      30082.31       371.38 o                         
   7   0   6       9504.54       9605.64       227.49 o                         
   8   0   6       1814.10       1864.18        87.35 o                         
   9   0   6       1376.43       1491.44        84.36 o                         
  10   0   6        715.55        778.75       112.30 o                         
  11   0   6        620.45        716.69       112.58 o                         
  12   0   6       3844.10       3900.90       277.33 o                         
  13   0   6         46.68         89.95        45.09 o                         
  14   0   6        719.44        793.64       138.21 o                         
  15   0   6       1716.48       2484.08       154.89 o                         
 -17   1   6        201.64        131.04        39.38 o                         
 -16   1   6        118.52         84.62        21.57 o                         
 -15   1   6         71.32         55.66        18.06 o                         
 -14   1   6       3254.53       3312.29       128.28 o                         
 -13   1   6        177.04        200.33        31.96 o                         
 -12   1   6       3130.61       3512.14       104.44 o                         
 -11   1   6       1063.06       1281.69        56.95 o                         
 -10   1   6        243.04        311.76        63.84 o                         
  -9   1   6       1293.30       1406.38       116.34 o                         
  -8   1   6       4634.55       5239.40       205.65 o                         
  -7   1   6        329.15        298.46        79.82 o                         
  -6   1   6       7351.52       7486.26       351.82 o                         
  -5   1   6        531.13        488.95        46.20 o                         
  -4   1   6         39.30         46.68        32.91 o                         
  -3   1   6       2515.71       2349.55        80.85 o                         
  -2   1   6         41.24         67.85        17.08 o                         
  -1   1   6       4120.56       4123.79        60.72 o                         
   0   1   6       3400.83       3476.98        79.59 o                         
   1   1   6       8433.98       8727.34       197.81 o                         
   2   1   6        384.42        363.63        22.68 o                         
   3   1   6        229.08        198.88        18.33 o                         
   4   1   6        291.90        407.92        27.61 o                         
   5   1   6       4202.93       4269.34        93.70 o                         
   6   1   6        886.83        906.89        46.92 o                         
   7   1   6        861.76        990.64        52.82 o                         
   8   1   6        107.00         94.32        15.83 o                         
   9   1   6          9.13         11.45        28.04 o                         
  10   1   6         66.96         23.31        23.04 o                         
  11   1   6       1062.71       1103.31       100.94 o                         
  12   1   6          2.04         50.62        33.62 o                         
  13   1   6        992.97        988.77       104.05 o                         
  14   1   6        192.68        174.94        46.99 o                         
  15   1   6          3.70         64.38        34.14 o                         
 -17   2   6         99.54         86.18        18.51 o                         
 -16   2   6        612.56        613.50        51.23 o                         
 -15   2   6       1378.07       1300.34        94.70 o                         
 -14   2   6         35.72         50.55        18.23 o                         
 -13   2   6       2708.18       3077.88       125.73 o                         
 -12   2   6       1192.94       1404.53        70.95 o                         
 -11   2   6       2684.32       3049.11       130.16 o                         
 -10   2   6      11257.23      11817.00       357.53 o                         
  -9   2   6        586.85        574.03       111.88 o                         
  -8   2   6       2274.26       2369.87       124.91 o                         
  -7   2   6       4007.51       4073.71       269.65 o                         
  -6   2   6        776.97        640.55        71.59 o                         
  -5   2   6       4457.57       4043.56       261.18 o                         
  -4   2   6      16285.84      15727.08       205.15 o                         
  -3   2   6       4481.68       4565.73        92.55 o                         
  -2   2   6      28866.91      26720.34       750.43 o                         
  -1   2   6         97.89        105.78         9.80 o                         
   0   2   6       5581.29       5924.52       204.63 o                         
   1   2   6      11339.83      11847.93       119.85 o                         
   2   2   6       3060.84       3318.23        68.85 o                         
   3   2   6        396.92        354.63        26.51 o                         
   4   2   6       3751.72       4042.45        88.41 o                         
   5   2   6        623.23        719.96        40.52 o                         
   6   2   6       3621.95       3687.15        97.96 o                         
   7   2   6       8244.63       8523.54       158.87 o                         
   8   2   6        735.29        747.46        48.07 o                         
   9   2   6       4342.33       4069.47       135.44 o                         
  10   2   6        475.03        451.20        62.72 o                         
  11   2   6       1430.94       1252.41       107.98 o                         
  12   2   6       1070.68       1003.43       101.63 o                         
  13   2   6       1319.71       1299.96       116.95 o                         
  14   2   6        111.09         -1.87        88.89 o                         
  15   2   6       1733.76       2316.01       169.76 o                         
 -17   3   6       1697.50       1513.34        95.66 o                         
 -16   3   6        578.39        565.79        70.53 o                         
 -15   3   6        781.23        735.51        57.50 o                         
 -14   3   6       2070.62       2204.85       107.34 o                         
 -13   3   6        108.64        129.37        25.17 o                         
 -12   3   6       2093.25       2494.46       154.60 o                         
 -11   3   6       3259.54       3180.31       188.62 o                         
 -10   3   6        171.53         89.51        36.70 o                         
  -9   3   6       7191.94       6614.68       373.17 o                         
  -8   3   6       3831.87       3853.00       267.12 o                         
  -7   3   6        907.15        904.03       125.60 o                         
  -6   3   6       4726.20       4454.86       257.76 o                         
  -5   3   6      11804.57      11490.11       394.56 o                         
  -4   3   6       4669.00       4585.56       241.83 o                         
  -3   3   6      15558.90      16353.48       426.26 o                         
  -2   3   6       2577.63       2860.99       166.24 o                         
  -1   3   6      13590.18      13527.61       404.17 o                         
   0   3   6      14121.07      12451.50       189.33 o                         
   1   3   6       3727.71       3951.41       101.96 o                         
   2   3   6      14478.58      14960.63       286.82 o                         
   3   3   6       9877.88       9809.61       339.79 o                         
   4   3   6       1039.53       1047.58        78.98 o                         
   5   3   6      10440.86       9937.09       254.04 o                         
   6   3   6       3208.00       3215.25       126.01 o                         
   7   3   6       3444.46       3227.28       156.57 o                         
   8   3   6      12685.16      11181.61       211.09 o                         
   9   3   6        182.71        164.75        25.93 o                         
  10   3   6       4839.62       4773.71       489.77 o                         
  11   3   6       2250.39       2031.85       203.70 o                         
  12   3   6          0.53        -10.95        40.31 o                         
  13   3   6       2103.19       1944.53       192.10 o                         
  14   3   6        887.63        932.43       119.49 o                         
 -16   4   6        139.55        167.90        34.20 o                         
 -15   4   6         10.62         22.36        25.31 o                         
 -14   4   6         14.33        -17.53        32.39 o                         
 -13   4   6          8.91         18.99        22.27 o                         
 -12   4   6        246.31        218.93        32.82 o                         
 -11   4   6        712.24        612.75        60.33 o                         
 -10   4   6         17.39         19.65        17.75 o                         
  -9   4   6       1189.65        990.53        64.79 o                         
  -8   4   6        398.09        377.96        87.58 o                         
  -7   4   6        766.40        735.86       114.90 o                         
  -6   4   6        102.02         89.25        43.84 o                         
  -5   4   6          2.75         26.16        34.92 o                         
  -4   4   6        395.53        534.37        88.21 o                         
  -3   4   6          0.14         -0.69        29.59 o                         
  -2   4   6          4.10          6.91        13.14 o                         
  -1   4   6        845.64        912.43        67.53 o                         
   0   4   6       1088.86       1160.59        84.29 o                         
   1   4   6       3812.17       4007.35       163.56 o                         
   2   4   6         29.97         76.11        17.83 o                         
   3   4   6       1203.28       1106.07        64.93 o                         
   4   4   6        163.86        167.86        27.92 o                         
   5   4   6        611.41        557.32        52.33 o                         
   6   4   6         14.99         13.03        10.79 o                         
   7   4   6        301.37        266.22        30.87 o                         
   8   4   6          4.19          2.56        18.21 o                         
   9   4   6         33.34         87.12        33.68 o                         
  10   4   6         84.40         83.43        31.86 o                         
  11   4   6          0.68         23.94        22.65 o                         
  12   4   6        606.90        695.80        69.56 o                         
  13   4   6        226.84        162.46        54.85 o                         
  14   4   6         37.70        156.30        44.79 o                         
 -16   5   6        648.71        685.68        67.01 o                         
 -15   5   6        711.08        734.87        51.65 o                         
 -14   5   6       1989.29       2096.13       125.81 o                         
 -13   5   6         80.42         74.86        19.40 o                         
 -12   5   6       2482.22       2722.19       135.50 o                         
 -11   5   6       6153.03       6408.15       574.18 o                         
 -10   5   6        115.71         95.84        32.87 o                         
  -9   5   6       8083.25       7828.95       207.90 o                         
  -8   5   6       1341.99       1265.66        63.30 o                         
  -7   5   6       1507.52       1624.66        80.29 o                         
  -6   5   6       5930.22       5889.70       320.97 o                         
  -5   5   6       5203.42       5121.08       282.68 o                         
  -4   5   6       7732.97       7154.12       310.98 o                         
  -3   5   6      16931.07      16943.18       323.61 o                         
  -2   5   6        598.33        551.98        57.76 o                         
  -1   5   6       5760.81       5910.11       179.26 o                         
   0   5   6       5514.70       5726.95       195.57 o                         
   1   5   6         71.30         89.81        20.00 o                         
   2   5   6      10653.00      10284.62       967.89 o                         
   3   5   6       6935.05       7053.88       501.37 o                         
   4   5   6        526.33        533.06        71.31 o                         
   5   5   6       3482.12       3229.69        96.87 o                         
   6   5   6       1707.24       1505.49        65.72 o                         
   7   5   6       1153.59       1012.72        99.88 o                         
   8   5   6       8218.83       7844.83       271.92 o                         
   9   5   6         84.53         48.59        26.23 o                         
  10   5   6       2436.38       2368.25       142.15 o                         
  11   5   6       1532.67       1595.12       107.33 o                         
  12   5   6         20.01         76.34        28.82 o                         
  13   5   6        833.63        769.74        95.13 o                         
 -15   6   6        330.18        334.76        49.65 o                         
 -14   6   6        505.13        512.40        41.63 o                         
 -13   6   6        882.49        936.46        50.36 o                         
 -12   6   6       1441.48       1515.34        69.47 o                         
 -11   6   6         77.74        106.32        24.65 o                         
 -10   6   6       3982.02       4306.51       131.06 o                         
  -9   6   6        354.63        361.87        39.39 o                         
  -8   6   6       5488.04       5587.63       223.12 o                         
  -7   6   6       3380.38       3505.14       107.05 o                         
  -6   6   6        139.31        135.48        29.55 o                         
  -5   6   6       8702.14       8895.72       204.91 o                         
  -4   6   6       7946.47       8155.11       140.97 o                         
  -3   6   6       1956.60       1844.97        65.52 o                         
  -2   6   6       2879.78       3019.75       135.13 o                         
  -1   6   6       2347.67       2168.33       129.54 o                         
   0   6   6         14.25        -13.99        14.54 o                         
   1   6   6       8058.30       7744.77       154.10 o                         
   2   6   6       1364.67       1322.87        61.19 o                         
   3   6   6      11526.43      11447.18       262.48 o                         
   4   6   6       4693.13       4274.13       324.27 o                         
   5   6   6         45.81         26.70        13.55 o                         
   6   6   6        628.45        614.46        75.09 o                         
   7   6   6       2576.49       2710.51       205.96 o                         
   8   6   6        143.08        102.15        45.25 o                         
   9   6   6       2426.55       2376.76       137.20 o                         
  10   6   6        875.74        911.62        78.97 o                         
  11   6   6        576.80        590.03        57.82 o                         
  12   6   6       2052.74       2115.66        87.08 o                         
 -14   7   6        350.50        327.10        44.68 o                         
 -13   7   6         13.24         10.50         9.67 o                         
 -12   7   6        522.92        620.72        75.26 o                         
 -11   7   6         79.58         71.06        45.01 o                         
 -10   7   6         10.62         13.29        17.35 o                         
  -9   7   6         15.74         21.18        19.59 o                         
  -8   7   6       1217.80       1380.92        75.89 o                         
  -7   7   6       1020.60       1156.19       100.32 o                         
  -6   7   6        469.46        508.67        56.33 o                         
  -5   7   6         40.72         68.84        22.61 o                         
  -4   7   6        591.95        620.07        45.25 o                         
  -3   7   6       1152.59       1092.99        58.81 o                         
  -2   7   6        233.77        247.92        26.44 o                         
  -1   7   6       1529.48       1384.03        59.34 o                         
   0   7   6       4877.99       4655.28       155.56 o                         
   1   7   6       1069.11        987.52        62.37 o                         
   2   7   6        100.79         93.62        39.72 o                         
   3   7   6        330.39        331.54        49.05 o                         
   4   7   6         11.01         29.88        16.11 o                         
   5   7   6       2309.14       2166.04       181.46 o                         
   6   7   6        172.28        234.38        69.26 o                         
   7   7   6       1873.07       1792.56       159.49 o                         
   8   7   6        241.53        250.32        63.91 o                         
   9   7   6         25.83         40.90        29.99 o                         
  10   7   6          5.83         -4.47        19.29 o                         
  11   7   6         80.56         90.15        20.52 o                         
  12   7   6        109.41        116.84        30.90 o                         
 -12   8   6        369.84        432.53        53.50 o                         
 -11   8   6       1387.60       1594.05       183.79 o                         
 -10   8   6       2516.26       2824.18       239.97 o                         
  -9   8   6       2506.82       2972.95       230.91 o                         
  -8   8   6       1373.40       1788.50       120.12 o                         
  -7   8   6       7783.52       9277.25       274.84 o                         
  -6   8   6        171.62        216.28        47.50 o                         
  -5   8   6       2905.15       3184.15       166.02 o                         
  -4   8   6        337.17        377.54        45.28 o                         
  -3   8   6         76.26         80.74        22.76 o                         
  -2   8   6       2077.66       2041.87       100.69 o                         
  -1   8   6       5133.58       4784.68       151.92 o                         
   0   8   6       3696.95       3606.26       132.04 o                         
   1   8   6       4847.73       4866.44       152.60 o                         
   2   8   6       1458.85       1398.16       126.44 o                         
   3   8   6       1444.01       1358.09        92.92 o                         
   4   8   6       2450.62       2594.74       124.88 o                         
   5   8   6         56.52         15.44        27.99 o                         
   6   8   6       4442.35       4472.14       191.23 o                         
   7   8   6       1056.10        941.39        83.92 o                         
   8   8   6          7.13        -33.46        41.11 o                         
   9   8   6       1796.28       1675.45       119.78 o                         
  10   8   6       2547.84       2350.86       156.64 o                         
 -11   9   6        230.90        259.54        30.05 o                         
 -10   9   6         14.00         17.68         9.98 o                         
  -9   9   6       1345.55       1562.51        91.56 o                         
  -8   9   6       2691.77       3072.38       136.03 o                         
  -7   9   6         11.42         10.58        21.74 o                         
  -6   9   6       1123.54       1148.83        89.62 o                         
  -5   9   6         14.55         33.24        18.11 o                         
  -4   9   6         69.59         74.95        25.10 o                         
  -3   9   6        371.49        313.16        38.33 o                         
  -2   9   6         24.31         24.99        13.07 o                         
  -1   9   6       1488.15       1400.77        76.81 o                         
   0   9   6       3977.61       3978.98       125.44 o                         
   1   9   6         29.79         27.35        31.42 o                         
   2   9   6       1217.29       1130.58        82.20 o                         
   3   9   6        706.46        597.88        77.23 o                         
   4   9   6        349.95        320.32        55.49 o                         
   5   9   6       1352.12       1541.61       168.96 o                         
   6   9   6        136.38        144.51        55.30 o                         
   7   9   6       1278.51       1248.67       129.64 o                         
   8   9   6        701.38        683.50        86.05 o                         
   9   9   6         58.22         43.46        19.39 o                         
  -9  10   6         45.82         67.51        16.16 o                         
  -8  10   6        420.79        435.73        34.61 o                         
  -7  10   6       1493.72       1712.31        72.75 o                         
  -6  10   6        246.94        254.70        36.28 o                         
  -5  10   6       2152.06       2282.55       104.90 o                         
  -4  10   6        775.02        789.44        62.72 o                         
  -3  10   6          7.29          3.52        12.17 o                         
  -2  10   6        868.93        835.75        62.69 o                         
  -1  10   6        417.07        431.21        61.68 o                         
   0  10   6         89.01         85.26        32.68 o                         
   1  10   6       1689.35       1656.97       106.94 o                         
   2  10   6        102.88         99.17        51.44 o                         
   3  10   6        547.52        518.72        91.38 o                         
   4  10   6       1445.25       1595.75       145.88 o                         
   5  10   6        195.15        167.99        45.47 o                         
   6  10   6        284.18        241.03        46.63 o                         
  -6  11   6       2164.23       2074.29       116.40 o                         
  -5  11   6        484.34        546.07        68.02 o                         
  -4  11   6        702.88        818.02        84.52 o                         
  -3  11   6       1614.80       1544.00       117.30 o                         
  -2  11   6        700.05        600.48        74.77 o                         
  -1  11   6       1190.27       1177.15        99.77 o                         
   0  11   6       2147.81       1886.06       116.08 o                         
   3  11   6        923.49        748.30        72.51 o                         
 -17   1   7         10.52         20.99        11.94 o                         
 -16   1   7        527.09        450.56        43.96 o                         
 -15   1   7       2409.45       2445.80       105.27 o                         
 -14   1   7        259.79        288.21        39.91 o                         
 -13   1   7       6424.93       6861.82       157.23 o                         
 -12   1   7       5817.48       6592.99       141.68 o                         
 -11   1   7        608.36        739.62        56.41 o                         
 -10   1   7       9316.85      10487.02       264.31 o                         
  -9   1   7       2923.78       3279.87       175.12 o                         
  -8   1   7       4559.65       4763.00       192.58 o                         
  -7   1   7       7738.49       7703.64       605.64 o                         
  -6   1   7         19.34         30.20        37.34 o                         
  -5   1   7       4242.12       4408.18       230.46 o                         
  -4   1   7      30618.28      31074.60      1218.97 o                         
  -3   1   7        964.22       1051.10        89.21 o                         
  -2   1   7      27024.66      26288.23       166.31 o                         
  -1   1   7      18219.02      17785.97       217.79 o                         
   0   1   7      10529.98      10997.80       157.30 o                         
   1   1   7      18805.16      19381.81       523.52 o                         
   2   1   7        319.25        322.13        22.99 o                         
   3   1   7        649.02        613.47        32.79 o                         
   4   1   7       7232.29       7679.65       124.14 o                         
   5   1   7       1689.54       1623.66        61.14 o                         
   6   1   7       6162.94       6438.00       130.52 o                         
   7   1   7       9219.23       9519.95       163.33 o                         
   8   1   7        205.66        191.96        22.42 o                         
   9   1   7       6257.20       6416.40       229.81 o                         
  10   1   7        643.68        666.82        82.43 o                         
  11   1   7        691.31        572.63        81.01 o                         
  12   1   7       3107.30       2980.00       184.36 o                         
  13   1   7        226.60        216.83        55.89 o                         
  14   1   7         87.36          2.85        48.23 o                         
 -17   2   7        850.80        596.95        46.85 o                         
 -16   2   7        173.07        197.96        29.11 o                         
 -15   2   7          8.39         -4.38        16.52 o                         
 -14   2   7       3304.73       3486.77       247.43 o                         
 -13   2   7        809.30        852.04        95.52 o                         
 -12   2   7       2518.68       2732.36        97.93 o                         
 -11   2   7        773.90        888.51        64.23 o                         
 -10   2   7        944.24       1145.32       107.94 o                         
  -9   2   7       2110.20       2093.60       215.18 o                         
  -8   2   7       5748.30       5711.11       331.20 o                         
  -7   2   7          5.74         26.05        27.50 o                         
  -6   2   7      11393.41      10781.27       857.18 o                         
  -5   2   7       2160.48       2191.47        88.33 o                         
  -4   2   7        354.68        549.69        69.23 o                         
  -3   2   7      16735.60      16059.00      1201.74 o                         
  -2   2   7       9473.85      10183.69        84.50 o                         
  -1   2   7       4312.43       4242.01        65.88 o                         
   0   2   7       9386.71       9414.44       352.39 o                         
   1   2   7        258.74        251.74        15.41 o                         
   2   2   7      13927.41      14692.43       399.36 o                         
   3   2   7       4809.90       4873.33        95.97 o                         
   4   2   7       1074.35       1189.01        51.13 o                         
   5   2   7       8329.58       8475.31       144.47 o                         
   6   2   7       4145.82       4413.08       111.87 o                         
   7   2   7        308.54        343.01        31.14 o                         
   8   2   7       2230.47       2210.01       198.93 o                         
   9   2   7        112.10        107.54        35.01 o                         
  10   2   7        443.21        373.24        73.18 o                         
  11   2   7       4255.07       4157.31       257.81 o                         
  12   2   7         44.59         42.02        37.30 o                         
  13   2   7       2114.08       2408.06       173.27 o                         
  14   2   7        526.07        603.20       110.40 o                         
 -17   3   7         13.50          4.97        15.70 o                         
 -16   3   7        229.48        138.75        38.40 o                         
 -15   3   7          8.66        -24.12        26.03 o                         
 -14   3   7         19.55         21.23        30.92 o                         
 -13   3   7        122.62        128.90        42.92 o                         
 -12   3   7        709.57        613.48       157.20 o                         
 -11   3   7        439.51        432.30        78.14 o                         
 -10   3   7       4462.80       4455.57       208.98 o                         
  -9   3   7        107.66         83.48        26.06 o                         
  -8   3   7       1300.74       1071.08       143.31 o                         
  -7   3   7        266.72        195.19        55.78 o                         
  -6   3   7        952.59        915.69       121.96 o                         
  -5   3   7       1480.23       1792.19       164.07 o                         
  -4   3   7      10449.50      10512.26       370.07 o                         
  -3   3   7         53.50         69.72        31.28 o                         
  -2   3   7       2764.82       2938.03       118.39 o                         
  -1   3   7        855.82        861.14       116.38 o                         
   0   3   7        712.51        674.65        63.65 o                         
   1   3   7       3263.03       3486.27        69.01 o                         
   2   3   7       1693.41       2010.44        58.44 o                         
   3   3   7       1359.37       1277.24        68.41 o                         
   4   3   7        862.87        929.44        47.14 o                         
   5   3   7         66.13         61.77        22.94 o                         
   6   3   7        200.18        185.69        34.51 o                         
   7   3   7       5422.50       4763.31       165.49 o                         
   8   3   7        206.39        210.03        32.85 o                         
   9   3   7       6705.91       5644.87       342.66 o                         
  10   3   7        125.39        102.83        56.82 o                         
  11   3   7        236.70        204.03        72.03 o                         
  12   3   7          6.36         29.48        42.34 o                         
  13   3   7         83.69        103.67        54.85 o                         
  14   3   7          8.60         69.94        39.11 o                         
 -16   4   7       1057.30        968.65        76.40 o                         
 -15   4   7        769.34        764.95        79.85 o                         
 -14   4   7       2679.82       2703.16       164.35 o                         
 -13   4   7        862.19        900.15       104.17 o                         
 -12   4   7       1326.35       1361.41        80.41 o                         
 -11   4   7      10121.93       8742.29       222.91 o                         
 -10   4   7         61.51         44.82        19.53 o                         
  -9   4   7      11607.09      10261.05       446.66 o                         
  -8   4   7       2561.07       2188.10       197.15 o                         
  -7   4   7       1176.89       1144.73       150.36 o                         
  -6   4   7       8198.88       8026.71       371.64 o                         
  -5   4   7      14825.43      14474.20       472.55 o                         
  -4   4   7       2456.25       2313.99       179.07 o                         
  -3   4   7       9517.77       9202.01       342.13 o                         
  -2   4   7         38.78         66.45        23.05 o                         
  -1   4   7      12261.50      12521.14       499.60 o                         
   0   4   7       9222.27       9182.11       244.30 o                         
   1   4   7       3198.83       3273.05       152.09 o                         
   2   4   7      14973.71      14544.82      1069.58 o                         
   3   4   7       5355.32       4621.34       178.99 o                         
   4   4   7        924.14        760.20        74.93 o                         
   5   4   7       4590.42       4030.23       152.46 o                         
   6   4   7       3240.58       2874.18       119.18 o                         
   7   4   7        602.25        505.13        48.05 o                         
   8   4   7      12615.88      12508.26      1061.41 o                         
   9   4   7        868.38        891.19        99.10 o                         
  10   4   7       3147.73       3202.32       296.43 o                         
  11   4   7       2858.69       2666.98       238.53 o                         
  12   4   7        293.61        209.42        65.02 o                         
  13   4   7        715.09        772.95       110.90 o                         
 -16   5   7        869.70        857.23        71.38 o                         
 -15   5   7        526.10        478.79        41.94 o                         
 -14   5   7         92.81        100.01        28.65 o                         
 -13   5   7        582.96        544.53        47.89 o                         
 -12   5   7         18.38         30.08        18.05 o                         
 -11   5   7        225.84        207.16        47.41 o                         
 -10   5   7       3845.89       3541.92       295.24 o                         
  -9   5   7         56.70         31.62        15.05 o                         
  -8   5   7        370.18        326.85        33.80 o                         
  -7   5   7       4871.55       4694.62       170.31 o                         
  -6   5   7        314.14        318.66        44.62 o                         
  -5   5   7       1566.74       1417.29       149.01 o                         
  -4   5   7       4938.02       5219.65       193.36 o                         
  -3   5   7       1604.32       1706.91       104.27 o                         
  -2   5   7        301.62        321.80        46.06 o                         
  -1   5   7         26.97         43.41        25.55 o                         
   0   5   7        554.83        560.03        63.68 o                         
   1   5   7       2910.55       2679.89       135.66 o                         
   2   5   7       3897.20       4103.20       431.66 o                         
   3   5   7       4753.60       4284.48       178.54 o                         
   4   5   7       4751.61       4504.32       389.65 o                         
   5   5   7        142.02        141.81        25.65 o                         
   6   5   7        712.17        652.66        54.39 o                         
   7   5   7        918.50        906.65        92.65 o                         
   8   5   7          1.41        -36.19        36.19 o                         
   9   5   7       1746.11       1666.61       120.66 o                         
  10   5   7        951.47        863.44        82.53 o                         
  11   5   7          6.34         65.07        28.45 o                         
  12   5   7        611.25        580.31        90.48 o                         
  13   5   7        112.60        163.56        39.12 o                         
 -15   6   7          6.52          9.20        16.69 o                         
 -14   6   7       1421.26       1473.57        68.69 o                         
 -13   6   7         57.73         48.92        13.80 o                         
 -12   6   7       1608.51       1823.92        75.02 o                         
 -11   6   7       3828.55       4459.77       122.56 o                         
 -10   6   7        190.17        216.22        31.91 o                         
  -9   6   7       1712.72       1841.66        87.40 o                         
  -8   6   7       1660.61       1775.39        89.92 o                         
  -7   6   7        297.27        310.23        38.17 o                         
  -6   6   7       3724.02       3728.62       113.92 o                         
  -5   6   7        213.96        227.57        26.66 o                         
  -4   6   7       1600.53       1623.02        64.34 o                         
  -3   6   7       2881.24       2865.26        82.98 o                         
  -2   6   7       1705.36       1755.96        64.62 o                         
  -1   6   7       3657.08       3330.00        92.35 o                         
   0   6   7       6869.76       6404.30       115.48 o                         
   1   6   7        508.29        460.80        35.24 o                         
   2   6   7        570.58        518.05        57.15 o                         
   3   6   7       1128.55       1121.06        54.08 o                         
   4   6   7         68.05         50.95        19.48 o                         
   5   6   7       2826.00       2627.67       150.90 o                         
   6   6   7       3616.82       3445.38       174.82 o                         
   7   6   7        501.32        456.46        74.74 o                         
   8   6   7        917.73        916.13        87.80 o                         
   9   6   7        322.82        311.40        54.10 o                         
  10   6   7        625.07        604.52        60.50 o                         
  11   6   7       1120.46       1102.43        69.67 o                         
 -13   7   7       1644.13       1896.62       176.60 o                         
 -12   7   7        560.39        715.51        53.59 o                         
 -11   7   7        116.20        150.30        33.30 o                         
 -10   7   7       2219.53       2530.84       249.89 o                         
  -9   7   7       2865.24       3229.85       111.96 o                         
  -8   7   7        403.27        478.39        55.55 o                         
  -7   7   7       4152.91       4460.92       161.25 o                         
  -6   7   7        124.75        168.50        34.42 o                         
  -5   7   7       4283.24       4621.46       131.43 o                         
  -4   7   7       3205.84       3249.00       101.27 o                         
  -3   7   7        303.68        283.93        31.19 o                         
  -2   7   7       5544.07       5397.35       120.76 o                         
  -1   7   7       5347.14       4998.64       114.56 o                         
   0   7   7        319.87        257.27        29.83 o                         
   1   7   7       4693.26       4329.68       155.00 o                         
   2   7   7       5754.31       5636.75       150.24 o                         
   3   7   7       1815.50       1894.44        87.28 o                         
   4   7   7       5349.07       5492.80       285.15 o                         
   5   7   7        238.98        289.83        73.44 o                         
   6   7   7       4078.48       3773.15       228.82 o                         
   7   7   7       3727.95       3524.57       211.82 o                         
   8   7   7        280.90        243.57        55.23 o                         
   9   7   7       1946.26       1883.94       131.97 o                         
  10   7   7       1913.68       1801.16       111.83 o                         
  11   7   7         15.79          2.53        16.64 o                         
 -12   8   7          1.08          0.72        10.19 o                         
 -11   8   7          4.92         26.80        17.21 o                         
 -10   8   7         19.36         19.21        17.87 o                         
  -9   8   7        306.58        410.88        56.11 o                         
  -8   8   7        272.66        314.71        54.66 o                         
  -7   8   7         21.68         19.66        25.64 o                         
  -6   8   7         34.91         31.74        18.88 o                         
  -5   8   7          3.57        -10.41        25.05 o                         
  -4   8   7        309.39        300.25        45.26 o                         
  -3   8   7        706.46        661.07        58.58 o                         
  -2   8   7        870.89        836.42        65.14 o                         
  -1   8   7         92.54        140.29        31.63 o                         
   0   8   7        194.86        174.19        31.80 o                         
   1   8   7         53.49         56.85        22.80 o                         
   2   8   7        476.59        468.76        48.09 o                         
   3   8   7        490.48        460.96        75.43 o                         
   4   8   7        759.41        748.45        67.43 o                         
   5   8   7        195.37        175.47        42.61 o                         
   6   8   7          3.18        -13.88        25.91 o                         
   7   8   7         17.62         -0.02        30.79 o                         
   8   8   7        116.15        112.93        33.87 o                         
   9   8   7         45.32         38.69        27.01 o                         
  10   8   7          5.73         47.80        22.76 o                         
 -11   9   7        121.86        120.98        20.33 o                         
 -10   9   7        551.35        667.68        89.73 o                         
  -9   9   7       1888.40       2220.26       105.41 o                         
  -8   9   7        276.29        300.69        43.63 o                         
  -7   9   7       5922.60       6851.32       206.28 o                         
  -6   9   7        363.87        434.95        56.23 o                         
  -5   9   7       3328.13       3740.32       161.40 o                         
  -4   9   7       2723.24       2870.74       142.44 o                         
  -3   9   7        171.55        163.95        32.35 o                         
  -2   9   7       2361.81       2307.74       110.76 o                         
  -1   9   7       2868.23       2953.40       110.42 o                         
   0   9   7       1312.20       1302.70        72.03 o                         
   1   9   7       4182.10       3992.61       198.33 o                         
   2   9   7       1209.57       1163.13       183.72 o                         
   3   9   7       1288.44       1226.38       160.68 o                         
   4   9   7       3211.30       3198.71       245.20 o                         
   5   9   7          9.10         24.00        31.90 o                         
   6   9   7       2907.86       2934.84       206.62 o                         
   7   9   7        235.19        214.64        52.21 o                         
   8   9   7         87.53        149.91        38.14 o                         
  -9  10   7        229.30        203.43        24.02 o                         
  -8  10   7       3435.67       3839.84        96.57 o                         
  -7  10   7          7.71         26.93        14.62 o                         
  -6  10   7       2886.61       3042.58       115.15 o                         
  -5  10   7        312.27        308.21        39.27 o                         
  -4  10   7        623.12        557.81        51.98 o                         
  -3  10   7       2177.62       2182.26       101.13 o                         
  -2  10   7        833.29        877.32        63.17 o                         
  -1  10   7        364.19        362.23        31.64 o                         
   0  10   7       3088.35       3027.26       143.18 o                         
   1  10   7        130.09        155.34        35.49 o                         
   2  10   7        696.27        712.96       106.29 o                         
   3  10   7       2476.54       2456.47       183.11 o                         
   4  10   7         13.58        -33.26        33.26 o                         
   5  10   7       1301.05       1255.06       111.81 o                         
   6  10   7        264.68        182.95        37.68 o                         
  -5  11   7        167.33        193.10        41.80 o                         
  -4  11   7        270.50        317.71        49.84 o                         
  -3  11   7        238.77        212.02        43.39 o                         
  -2  11   7         18.60         64.60        25.84 o                         
  -1  11   7          3.69        -22.31        22.31 o                         
 -17   0   8         11.63        -16.24        16.24 o                         
 -16   0   8        948.35        843.17        81.17 o                         
 -15   0   8       1132.14       1151.19        99.80 o                         
 -14   0   8       1251.93       1282.58        95.80 o                         
 -13   0   8       5052.50       5378.61       420.47 o                         
 -12   0   8       5068.83       5653.35       231.26 o                         
 -11   0   8         88.59        162.25        38.41 o                         
 -10   0   8       5686.85       7071.89       938.06 o                         
  -9   0   8       9161.29      10054.95       435.87 o                         
  -8   0   8       5848.94       6212.70       314.20 o                         
  -7   0   8      23305.33      22838.45       548.04 o                         
  -6   0   8       7815.65       8006.27       295.74 o                         
  -5   0   8       2370.49       2388.60       147.87 o                         
  -4   0   8       2207.18       2227.59       130.00 o                         
  -3   0   8      23784.88      23354.22       391.52 o                         
  -2   0   8      21293.14      22060.38       300.86 o                         
  -1   0   8      46808.58      47391.09       379.83 o                         
   0   0   8       1987.38       2139.75        81.40 o                         
   1   0   8      26590.29      28128.66       299.24 o                         
   2   0   8      14737.45      16258.34       238.39 o                         
   3   0   8       1679.51       1852.74        85.49 o                         
   4   0   8       3401.35       3296.75       120.25 o                         
   5   0   8       8658.05       9060.17       210.46 o                         
   6   0   8       4257.02       4464.54       160.50 o                         
   7   0   8       6930.67       7323.41       185.94 o                         
   8   0   8        243.07        251.18        64.39 o                         
   9   0   8       9089.75       8592.65       428.39 o                         
  10   0   8       4743.11       4520.42       327.68 o                         
  11   0   8          8.06        -60.69        60.69 o                         
  12   0   8       5439.82       6289.45       407.07 o                         
  13   0   8        403.05        470.22       119.45 o                         
  14   0   8        726.99       1080.46       102.58 o                         
 -17   1   8        110.57         88.95        19.03 o                         
 -16   1   8         13.39         -0.21        12.07 o                         
 -15   1   8         32.83         16.07        14.46 o                         
 -14   1   8       2723.39       2869.28       114.97 o                         
 -13   1   8        594.07        704.20        51.09 o                         
 -12   1   8       1109.23       1262.54        62.38 o                         
 -11   1   8         68.89         90.07        20.61 o                         
 -10   1   8        288.66        371.50        32.70 o                         
  -9   1   8        583.17        645.30        75.76 o                         
  -8   1   8       2009.10       1964.02       149.23 o                         
  -7   1   8       2052.71       1895.59       230.89 o                         
  -6   1   8      15352.52      14779.72      1132.51 o                         
  -5   1   8       1519.03       1392.19        78.45 o                         
  -4   1   8       1518.02       1504.23        74.72 o                         
  -3   1   8       2163.44       2327.18        56.19 o                         
  -2   1   8       2282.98       2273.54        61.19 o                         
  -1   1   8        450.21        483.40        24.86 o                         
   0   1   8       1969.91       1877.68        52.94 o                         
   1   1   8        685.98        679.73        33.64 o                         
   2   1   8        133.58        144.88        17.50 o                         
   3   1   8        110.38         88.44        14.16 o                         
   4   1   8       2020.04       2214.98        70.83 o                         
   5   1   8        733.09        713.34        43.17 o                         
   6   1   8        447.48        436.57        36.51 o                         
   7   1   8        462.21        447.60        33.63 o                         
   8   1   8        462.75        472.64        35.92 o                         
   9   1   8        665.13        584.77        80.80 o                         
  10   1   8        160.19        179.14        51.91 o                         
  11   1   8       1258.73       1352.64       131.47 o                         
  12   1   8         51.77         38.37        31.42 o                         
  13   1   8        651.24        836.88       110.39 o                         
  14   1   8         80.72         27.14        48.91 o                         
 -17   2   8        402.07        235.28        42.81 o                         
 -16   2   8       1236.91       1106.79        63.17 o                         
 -15   2   8        497.64        451.74        44.41 o                         
 -14   2   8        252.00        256.52        35.93 o                         
 -13   2   8        936.54        987.76        64.23 o                         
 -12   2   8       3345.13       3799.94       149.23 o                         
 -11   2   8        303.13        324.97        40.17 o                         
 -10   2   8      15593.08      17051.67       413.71 o                         
  -9   2   8        316.68        405.32        96.92 o                         
  -8   2   8       3808.31       4096.18       284.71 o                         
  -7   2   8       3398.00       3566.16       249.63 o                         
  -6   2   8        153.60        221.64        57.93 o                         
  -5   2   8        694.76        843.18        55.13 o                         
  -4   2   8       8291.32       9185.96       242.10 o                         
  -3   2   8        823.96        991.10       103.43 o                         
  -2   2   8       4976.35       5112.68       368.50 o                         
  -1   2   8       8601.81       8211.62       297.11 o                         
   0   2   8       1214.89       1432.98        60.74 o                         
   1   2   8       8062.45       8078.16       314.88 o                         
   2   2   8       1783.25       1690.54        56.43 o                         
   3   2   8       8745.74       9685.19       143.22 o                         
   4   2   8       1752.12       2064.60        70.92 o                         
   5   2   8        271.54        303.88        29.89 o                         
   6   2   8         25.44         10.52        12.19 o                         
   7   2   8       6189.32       6400.82       149.08 o                         
   8   2   8       1108.54       1179.52        88.92 o                         
   9   2   8       3283.25       2811.55       175.21 o                         
  10   2   8       1552.22       1327.19       152.26 o                         
  11   2   8        215.57         74.25        68.63 o                         
  12   2   8        660.79        463.93        75.57 o                         
  13   2   8        454.07        551.91       107.79 o                         
  14   2   8          7.27         52.44        36.65 o                         
 -17   3   8       1327.36       1014.27        74.71 o                         
 -16   3   8       1564.98       1408.64       105.13 o                         
 -15   3   8         48.39         29.68        30.08 o                         
 -14   3   8       2148.79       2256.44       163.12 o                         
 -13   3   8       2332.83       2514.41       315.37 o                         
 -12   3   8       1507.85       1306.77       170.13 o                         
 -11   3   8       4115.82       4041.27       210.27 o                         
 -10   3   8       2971.49       2979.90       173.03 o                         
  -9   3   8       7913.02       7875.24       262.03 o                         
  -8   3   8       6409.85       6483.98       367.69 o                         
  -7   3   8        158.46        209.59        72.53 o                         
  -6   3   8       8935.67       9517.48       400.43 o                         
  -5   3   8       6229.13       6594.32       317.36 o                         
  -4   3   8        251.95        372.01        77.18 o                         
  -3   3   8      19049.95      19935.29       490.54 o                         
  -2   3   8       1884.15       1933.54        96.84 o                         
  -1   3   8       4260.56       3867.42       328.89 o                         
   0   3   8      12646.02      11700.64       268.97 o                         
   1   3   8       2126.13       2298.06       261.79 o                         
   2   3   8      11662.66      12323.07      1093.07 o                         
   3   3   8      10720.82      10997.32       594.23 o                         
   4   3   8         27.01         41.14        25.49 o                         
   5   3   8       7115.66       7126.66       234.20 o                         
   6   3   8       6772.04       6299.67       194.52 o                         
   7   3   8         11.62         79.53        30.87 o                         
   8   3   8       3482.93       3292.73       134.49 o                         
   9   3   8       1405.40       1236.67       175.64 o                         
  10   3   8       3416.01       3213.95       276.97 o                         
  11   3   8       3215.18       2925.95       258.36 o                         
  12   3   8        726.38        799.62       128.30 o                         
  13   3   8       1499.24       1622.93       129.30 o                         
  14   3   8       1017.90       1081.32       110.96 o                         
 -16   4   8         29.38         62.64        23.37 o                         
 -15   4   8        530.34        493.43        63.73 o                         
 -14   4   8        313.56        347.22        62.20 o                         
 -13   4   8        147.27        126.26        42.55 o                         
 -12   4   8          0.70         16.37        26.90 o                         
 -11   4   8        332.72        309.80        44.34 o                         
 -10   4   8        508.06        412.40        50.98 o                         
  -9   4   8        916.01        870.77        62.64 o                         
  -8   4   8          7.52         47.23        19.87 o                         
  -7   4   8       2264.02       2093.23       204.61 o                         
  -6   4   8       1222.17       1464.83       161.34 o                         
  -5   4   8       2064.46       2345.66       191.84 o                         
  -4   4   8        595.12        524.89        88.79 o                         
  -3   4   8         22.73          8.48        16.91 o                         
  -2   4   8       2105.67       2357.28       113.34 o                         
  -1   4   8       1300.72       1313.20        78.95 o                         
   0   4   8        373.57        395.09        52.59 o                         
   1   4   8         38.63         42.84        23.68 o                         
   2   4   8        261.64        187.81        40.48 o                         
   3   4   8        113.88         77.55        28.53 o                         
   4   4   8        503.44        410.62        50.06 o                         
   5   4   8          6.75         19.50        19.19 o                         
   6   4   8        681.80        622.78        53.61 o                         
   7   4   8       1259.38       1141.52        73.19 o                         
   8   4   8        136.71        100.99        38.89 o                         
   9   4   8          0.13         70.66        59.12 o                         
  10   4   8        371.41        375.51        96.79 o                         
  11   4   8        395.98        352.42        87.86 o                         
  12   4   8         10.31         95.70        49.46 o                         
  13   4   8        136.66        139.16        45.62 o                         
 -16   5   8        811.20        710.24        60.89 o                         
 -15   5   8        336.75        295.37        32.04 o                         
 -14   5   8       1529.60       1554.11       106.42 o                         
 -13   5   8        934.28        989.46        63.03 o                         
 -12   5   8        378.79        438.30        78.83 o                         
 -11   5   8       7259.28       7521.66       282.98 o                         
 -10   5   8        754.36        729.43        75.27 o                         
  -9   5   8       2349.16       2316.45       104.84 o                         
  -8   5   8       3012.20       2965.52       116.05 o                         
  -7   5   8        255.48        245.54        39.73 o                         
  -6   5   8       4066.40       4075.64       275.14 o                         
  -5   5   8       4812.09       4744.94       195.80 o                         
  -4   5   8        320.93        317.04        49.50 o                         
  -3   5   8      16044.96      16981.25       327.38 o                         
  -2   5   8       3247.12       3329.63       142.14 o                         
  -1   5   8       1645.35       1695.27       115.93 o                         
   0   5   8      13327.63      13242.68       310.33 o                         
   1   5   8       1052.04        930.93        82.72 o                         
   2   5   8       4936.36       4571.26       184.87 o                         
   3   5   8       6928.79       6488.60       267.78 o                         
   4   5   8       2382.25       2180.16        95.57 o                         
   5   5   8       5842.75       5320.72       193.91 o                         
   6   5   8       5713.51       4962.45       202.83 o                         
   7   5   8        107.96         53.19        28.61 o                         
   8   5   8       4496.35       4423.72       215.49 o                         
   9   5   8       2244.58       2374.86       244.04 o                         
  10   5   8       2416.23       2544.99       271.53 o                         
  11   5   8        821.94        856.35       116.66 o                         
  12   5   8         79.87         72.47        31.60 o                         
 -15   6   8        552.99        468.20        49.10 o                         
 -14   6   8        117.98        115.62        19.70 o                         
 -13   6   8       1747.97       1847.31        86.99 o                         
 -12   6   8        366.06        431.17        36.07 o                         
 -11   6   8         14.49         24.68        14.02 o                         
 -10   6   8       2607.01       2810.67       105.21 o                         
  -9   6   8        323.36        373.85        48.12 o                         
  -8   6   8         87.24        132.71        30.79 o                         
  -7   6   8        674.30        668.92        48.75 o                         
  -6   6   8       1021.21        964.15        58.73 o                         
  -5   6   8       1046.82       1055.73        56.60 o                         
  -4   6   8       7635.30       7567.50       145.97 o                         
  -3   6   8        509.04        486.63        35.36 o                         
  -2   6   8       3453.74       3502.75        97.76 o                         
  -1   6   8        574.54        590.94        40.30 o                         
   0   6   8        986.40        985.11        51.45 o                         
   1   6   8       3601.18       3457.28       109.40 o                         
   2   6   8       9369.07       8974.60       226.34 o                         
   3   6   8       1063.55       1040.34       138.52 o                         
   4   6   8       5909.82       5321.17       147.64 o                         
   5   6   8        269.77        179.97        44.26 o                         
   6   6   8       2577.20       2460.36       159.88 o                         
   7   6   8       4393.06       4079.09       181.69 o                         
   8   6   8        249.39        165.75        46.94 o                         
   9   6   8       2822.69       2799.19       184.21 o                         
  10   6   8        729.07        693.61        58.79 o                         
  11   6   8         22.82         66.59        28.45 o                         
  12   6   8        670.99        566.24        69.61 o                         
 -13   7   8         15.03          5.88        17.19 o                         
 -12   7   8         87.14         94.25        20.70 o                         
 -11   7   8        451.13        501.22        45.04 o                         
 -10   7   8        120.61        114.21        27.79 o                         
  -9   7   8         46.48         79.12        37.21 o                         
  -8   7   8       2486.06       2755.20       125.85 o                         
  -7   7   8        262.73        254.26        41.27 o                         
  -6   7   8       1430.72       1508.68        95.08 o                         
  -5   7   8        146.10        143.90        29.32 o                         
  -4   7   8        486.06        506.09        44.30 o                         
  -3   7   8         25.09         24.93        13.36 o                         
  -2   7   8       1237.76       1206.09        58.73 o                         
  -1   7   8        633.94        578.03        39.95 o                         
   0   7   8       4556.73       4250.32       106.29 o                         
   1   7   8        809.32        778.90        66.93 o                         
   2   7   8         46.58         29.44        21.12 o                         
   3   7   8         82.31         53.92        32.44 o                         
   4   7   8        107.47        104.87        58.07 o                         
   5   7   8         78.45         50.22        36.97 o                         
   6   7   8         26.73        -11.74        33.95 o                         
   7   7   8        383.04        267.44        59.83 o                         
   8   7   8         14.80         14.54        25.89 o                         
   9   7   8        101.04         88.00        28.70 o                         
  10   7   8         45.13         23.58        24.63 o                         
  11   7   8        509.08        545.26        66.72 o                         
 -12   8   8        947.90       1090.48        63.55 o                         
 -11   8   8        218.52        271.98        37.74 o                         
 -10   8   8       2187.87       2652.14       125.48 o                         
  -9   8   8       2005.22       2345.53       125.39 o                         
  -8   8   8        193.71        184.88        39.66 o                         
  -7   8   8      10179.71      11545.93       300.71 o                         
  -6   8   8       1388.57       1546.12        92.88 o                         
  -5   8   8       2984.68       3124.99       135.06 o                         
  -4   8   8       4078.66       4034.64       134.10 o                         
  -3   8   8          8.14          7.42        39.65 o                         
  -2   8   8       3197.41       3198.01       126.93 o                         
  -1   8   8       4974.32       4773.29       156.64 o                         
   0   8   8         34.07         37.45        19.91 o                         
   1   8   8       2860.50       2837.72       117.90 o                         
   2   8   8       1345.29       1346.28        79.20 o                         
   3   8   8         48.55         86.56        50.72 o                         
   4   8   8       4273.88       4856.50       333.40 o                         
   5   8   8       1210.37       1307.98       170.49 o                         
   6   8   8       2025.80       2162.54       206.95 o                         
   7   8   8       1902.53       2073.95       186.66 o                         
   8   8   8         38.37         60.69        35.58 o                         
   9   8   8        309.46        371.27        62.57 o                         
 -11   9   8        143.13        158.13        21.42 o                         
 -10   9   8         11.37         20.20        13.78 o                         
  -9   9   8        234.76        215.48        34.06 o                         
  -8   9   8       1687.19       1886.92       101.21 o                         
  -7   9   8          5.71         17.28        23.20 o                         
  -6   9   8       2203.83       2382.75       123.60 o                         
  -5   9   8        701.81        784.39        74.35 o                         
  -4   9   8        219.83        184.75        39.41 o                         
  -3   9   8       1090.85       1054.90        74.78 o                         
  -2   9   8        626.51        627.87        58.27 o                         
  -1   9   8        445.56        451.57        48.56 o                         
   0   9   8        660.41        684.42        58.22 o                         
   1   9   8          4.23          9.91        18.38 o                         
   2   9   8        326.42        264.82        84.37 o                         
   3   9   8       1330.79       1393.08       165.90 o                         
   4   9   8         55.91         79.14        47.79 o                         
   5   9   8        727.68        795.51       111.42 o                         
   6   9   8        191.27        200.14        53.23 o                         
   7   9   8        938.01        878.92        94.65 o                         
   8   9   8        556.42        533.06        61.53 o                         
  -9  10   8         68.96         70.93        13.83 o                         
  -8  10   8         18.84         23.38        25.71 o                         
  -7  10   8       1141.18       1225.50        67.66 o                         
  -6  10   8         69.13         60.58        17.46 o                         
  -5  10   8        670.60        706.61        55.82 o                         
  -4  10   8       1808.61       1902.60        92.14 o                         
  -3  10   8        414.97        394.97        42.80 o                         
  -2  10   8        272.99        268.02        33.95 o                         
  -1  10   8        634.36        614.23        53.32 o                         
   0  10   8         43.63         13.77        17.39 o                         
   1  10   8        291.43        232.02        62.50 o                         
   2  10   8        681.73        697.19        99.09 o                         
   3  10   8        228.53        269.21        60.77 o                         
   4  10   8       1502.14       1537.22       127.68 o                         
   5  10   8        222.14        223.32        44.63 o                         
  -4  11   8        271.07        235.87        41.11 o                         
  -3  11   8       2567.59       2472.39       127.48 o                         
  -2  11   8        957.07        740.01        67.93 o                         
 -17   1   9        377.32        250.77        27.65 o                         
 -16   1   9        573.17        479.67        41.36 o                         
 -15   1   9       1906.33       1881.66        87.48 o                         
 -14   1   9        875.21        870.41        54.48 o                         
 -13   1   9       1622.64       1664.22        84.04 o                         
 -12   1   9       5636.66       6408.53       145.57 o                         
 -11   1   9          7.81         52.47        27.13 o                         
 -10   1   9       3643.51       4303.81       213.16 o                         
  -9   1   9      16776.25      16982.96      1601.31 o                         
  -8   1   9       4105.82       4084.29       175.71 o                         
  -7   1   9      24857.83      23846.32      1725.55 o                         
  -6   1   9       3198.43       3468.85       149.02 o                         
  -5   1   9       5377.18       5497.30       190.77 o                         
  -4   1   9       1482.26       1496.05        49.31 o                         
  -3   1   9       8653.41       9521.92       203.41 o                         
  -2   1   9      12000.36      13602.61       317.16 o                         
  -1   1   9      15867.39      16661.17       205.25 o                         
   0   1   9        185.05        185.74        19.00 o                         
   1   1   9      17881.94      18990.21       432.50 o                         
   2   1   9       5142.61       5261.87       164.61 o                         
   3   1   9       2580.52       2811.56        79.93 o                         
   4   1   9       7532.81       7932.97       141.73 o                         
   5   1   9       3875.26       4095.37       107.77 o                         
   6   1   9        415.48        473.06        39.17 o                         
   7   1   9       2710.88       2981.95       165.54 o                         
   8   1   9       1144.38       1169.35        64.28 o                         
   9   1   9       1957.06       1729.71       153.78 o                         
  10   1   9       6772.88       6911.14       311.34 o                         
  11   1   9         61.10        -22.36        39.37 o                         
  12   1   9       2795.49       3940.24       234.56 o                         
  13   1   9        947.01       1489.99       107.13 o                         
 -17   2   9        378.80        349.55        48.72 o                         
 -16   2   9        767.98        664.46        51.21 o                         
 -15   2   9          2.14        -20.24        20.24 o                         
 -14   2   9       1977.98       2100.22        88.98 o                         
 -13   2   9       1593.27       1736.09       109.39 o                         
 -12   2   9       1412.41       1604.62        85.01 o                         
 -11   2   9       2246.83       2715.81       141.10 o                         
 -10   2   9       1573.94       1515.21       155.19 o                         
  -9   2   9        707.31        771.07        85.34 o                         
  -8   2   9      11559.79      12272.75       505.07 o                         
  -7   2   9        392.20        442.28        94.85 o                         
  -6   2   9       5348.62       5492.84       297.92 o                         
  -5   2   9       4624.07       4898.90       258.31 o                         
  -4   2   9         59.20         28.65        32.49 o                         
  -3   2   9       2856.33       2970.60       178.31 o                         
  -2   2   9      13434.54      14357.62       384.81 o                         
  -1   2   9       2356.94       2505.25       141.75 o                         
   0   2   9      13332.87      14182.04       794.12 o                         
   1   2   9       2051.78       2399.00        66.03 o                         
   2   2   9        208.97        187.89        20.79 o                         
   3   2   9       6221.66       6709.29       125.66 o                         
   4   2   9        235.68        196.08        24.33 o                         
   5   2   9       4344.13       4448.08       115.35 o                         
   6   2   9       5512.51       5870.15       140.40 o                         
   7   2   9        201.94        212.47        37.20 o                         
   8   2   9       1865.79       1522.27       196.62 o                         
   9   2   9       2452.17       2186.23       235.57 o                         
  10   2   9        127.72        -38.55        61.30 o                         
  11   2   9       2325.31       2142.29       232.21 o                         
  12   2   9        515.57        588.43       120.90 o                         
  13   2   9        647.85        837.67        92.28 o                         
 -17   3   9         83.47         78.38        22.50 o                         
 -16   3   9        578.07        573.10        67.40 o                         
 -15   3   9         10.87         29.00        27.29 o                         
 -14   3   9        428.32        396.91        72.31 o                         
 -13   3   9        434.44        470.49        62.27 o                         
 -12   3   9        743.76        654.50       120.49 o                         
 -11   3   9       2766.61       2874.64       177.56 o                         
 -10   3   9       1238.51       1161.70       108.52 o                         
  -9   3   9        115.42        122.75        35.16 o                         
  -8   3   9        462.77        406.76        96.22 o                         
  -7   3   9        865.51       1109.31       147.17 o                         
  -6   3   9         95.77         74.65        41.93 o                         
  -5   3   9         93.00        155.19        52.16 o                         
  -4   3   9       1334.16       1495.30       144.02 o                         
  -3   3   9          2.93         20.65        14.92 o                         
  -2   3   9        408.98        448.74        79.00 o                         
  -1   3   9       2960.56       3052.74       145.75 o                         
   0   3   9       3217.05       3004.35       139.08 o                         
   1   3   9       7788.24       7138.20       217.09 o                         
   2   3   9       1255.31       1054.97        85.81 o                         
   3   3   9       2158.20       2338.54       192.88 o                         
   4   3   9       1830.62       1956.18        80.48 o                         
   5   3   9       1016.12        841.18        77.01 o                         
   6   3   9        217.63        199.74        38.10 o                         
   7   3   9        778.32        706.17        61.42 o                         
   8   3   9        404.65        406.21       112.60 o                         
   9   3   9        705.31        475.04       118.07 o                         
  10   3   9       1365.22       1245.19       175.74 o                         
  11   3   9        524.76        418.88       103.38 o                         
  12   3   9         74.82         50.50        36.08 o                         
  13   3   9        168.48        162.84        55.78 o                         
 -16   4   9       3141.99       2881.38       124.64 o                         
 -15   4   9        992.11        988.97        87.42 o                         
 -14   4   9        846.98        840.23        91.24 o                         
 -13   4   9       2938.95       3132.72       185.79 o                         
 -12   4   9        253.62        177.95        70.54 o                         
 -11   4   9       3969.07       4346.92       337.28 o                         
 -10   4   9       3371.23       3224.83       122.25 o                         
  -9   4   9       8046.18       7365.87       230.20 o                         
  -8   4   9       1723.56       1594.44        89.57 o                         
  -7   4   9        235.63        206.76        51.38 o                         
  -6   4   9       4777.64       4772.70       289.53 o                         
  -5   4   9      10061.78       9827.06       398.30 o                         
  -4   4   9          9.71         19.21        19.19 o                         
  -3   4   9      14467.84      15360.14       299.68 o                         
  -2   4   9       2858.89       2959.64       202.02 o                         
  -1   4   9        198.36        199.49        40.97 o                         
   0   4   9       9257.67       8502.04       245.68 o                         
   1   4   9       6293.16       5494.25       199.69 o                         
   2   4   9       6913.73       6377.35       218.56 o                         
   3   4   9      16849.41      14660.27       466.29 o                         
   4   4   9        259.15        184.13        37.41 o                         
   5   4   9       1973.99       1716.69       106.74 o                         
   6   4   9       4240.66       3796.38       160.77 o                         
   7   4   9        213.31        156.19        69.00 o                         
   8   4   9       5837.03       5108.60       361.51 o                         
   9   4   9       3019.91       2712.07       257.87 o                         
  10   4   9       1305.36       1224.96       165.49 o                         
  11   4   9       1735.44       1885.70       189.07 o                         
  12   4   9        679.42        796.91       105.78 o                         
  13   4   9        549.75        501.51        68.64 o                         
 -15   5   9       1117.78       1075.77        57.05 o                         
 -14   5   9        299.09        273.46        45.50 o                         
 -13   5   9        293.75        357.72        55.62 o                         
 -12   5   9       1198.59       1372.48       105.85 o                         
 -11   5   9        154.45        152.33        24.59 o                         
 -10   5   9        215.13        208.03        32.23 o                         
  -9   5   9         41.40         36.45        15.51 o                         
  -8   5   9       1204.98       1159.63        72.78 o                         
  -7   5   9        162.75        138.07        50.44 o                         
  -6   5   9       2967.82       3151.59       142.51 o                         
  -5   5   9        213.24        164.15        24.36 o                         
  -4   5   9       5376.80       5510.17       152.61 o                         
  -3   5   9        151.87        134.34        55.25 o                         
  -2   5   9       4297.33       4280.68       255.81 o                         
  -1   5   9         57.07         33.51        20.46 o                         
   0   5   9        142.13        156.09        36.79 o                         
   1   5   9        415.81        388.34        45.26 o                         
   2   5   9       6063.33       5810.91       210.13 o                         
   3   5   9          7.53          4.11        12.79 o                         
   4   5   9       1018.91        936.68        64.03 o                         
   5   5   9        147.42        124.08        30.27 o                         
   6   5   9         98.99        101.90        47.09 o                         
   7   5   9       1691.15       1804.81       154.47 o                         
   8   5   9         37.08         96.31        31.78 o                         
   9   5   9       1382.38       1256.54       158.68 o                         
  10   5   9        127.71        123.27        53.03 o                         
  11   5   9          1.94         -3.59        17.11 o                         
  12   5   9         53.81        105.15        35.59 o                         
 -14   6   9       1395.90       1320.96        60.03 o                         
 -13   6   9        252.36        275.46        30.39 o                         
 -12   6   9        751.06        766.96        52.16 o                         
 -11   6   9       2006.33       2324.31       107.43 o                         
 -10   6   9       1391.41       1678.36        96.02 o                         
  -9   6   9       1340.88       1425.82        90.99 o                         
  -8   6   9       2315.51       2601.60       122.52 o                         
  -7   6   9         10.23         13.30        12.61 o                         
  -6   6   9       2780.46       2721.36        96.97 o                         
  -5   6   9        164.34        156.14        22.44 o                         
  -4   6   9        157.19        214.58        29.82 o                         
  -3   6   9       3024.29       3005.05       104.71 o                         
  -2   6   9       1939.52       2037.60        92.29 o                         
  -1   6   9         10.75         28.45        12.07 o                         
   0   6   9       5152.16       4880.21       115.15 o                         
   1   6   9        243.84        231.28        36.27 o                         
   2   6   9        842.45        788.97        64.46 o                         
   3   6   9        956.64        992.12        64.13 o                         
   4   6   9         28.58         28.44        15.12 o                         
   5   6   9       2515.50       2381.87       140.31 o                         
   6   6   9       1572.74       1362.45       105.67 o                         
   7   6   9         40.24         26.55        54.82 o                         
   8   6   9       1672.33       1597.81       125.64 o                         
   9   6   9        256.91        260.13       110.99 o                         
  10   6   9         29.37         35.24        24.37 o                         
  11   6   9       1867.14       1582.09       107.34 o                         
 -13   7   9       1303.43       1461.35        73.97 o                         
 -12   7   9       2277.02       2609.70       104.73 o                         
 -11   7   9          1.40          4.14        17.62 o                         
 -10   7   9       1838.29       2002.15       147.94 o                         
  -9   7   9       2771.03       3303.82       131.78 o                         
  -8   7   9        200.34        287.86        44.07 o                         
  -7   7   9       3626.65       3969.85       151.43 o                         
  -6   7   9       4491.87       4793.15       167.51 o                         
  -5   7   9        893.68        855.69        64.62 o                         
  -4   7   9       9857.40       9806.87       215.48 o                         
  -3   7   9       1231.34       1226.37        63.67 o                         
  -2   7   9       3622.91       3582.38       107.01 o                         
  -1   7   9       5362.35       4967.80       124.23 o                         
   0   7   9          0.65        -17.82        26.42 o                         
   1   7   9       2834.78       2747.29       145.57 o                         
   2   7   9       2840.73       2693.30       144.12 o                         
   3   7   9        124.60        120.63        32.00 o                         
   4   7   9       8316.83       8113.77       241.81 o                         
   5   7   9       2773.98       2661.93       218.68 o                         
   6   7   9       1146.03       1085.73       112.37 o                         
   7   7   9       4956.79       4569.12       211.26 o                         
   8   7   9         42.20         21.79        32.23 o                         
   9   7   9        910.52        957.73       116.08 o                         
  10   7   9       1362.28       1394.94       116.82 o                         
 -12   8   9         85.73        106.03        20.17 o                         
 -11   8   9         62.21         58.39        18.20 o                         
 -10   8   9          1.31          4.24        13.85 o                         
  -9   8   9        167.11        225.70        39.38 o                         
  -8   8   9         63.26         63.95        27.57 o                         
  -7   8   9         48.07         80.37        28.64 o                         
  -6   8   9        123.45        144.24        31.21 o                         
  -5   8   9        265.82        226.07        46.55 o                         
  -4   8   9         43.06         43.94        20.55 o                         
  -3   8   9       1023.62       1040.03        68.34 o                         
  -2   8   9        112.42        155.55        34.67 o                         
  -1   8   9         54.67         55.55        29.42 o                         
   0   8   9         60.24         77.62        25.96 o                         
   1   8   9         32.05         31.98        52.82 o                         
   2   8   9        188.80        169.79        43.53 o                         
   3   8   9        108.30        130.38        29.63 o                         
   4   8   9        190.18        153.28        64.76 o                         
   5   8   9        187.98        117.56        58.96 o                         
   6   8   9         42.47         40.15        38.55 o                         
   7   8   9        347.41        262.32        59.81 o                         
   8   8   9        196.05        178.72        48.03 o                         
   9   8   9         13.81         28.62        18.31 o                         
 -11   9   9         57.88         62.83        12.90 o                         
 -10   9   9       1255.35       1258.80        66.29 o                         
  -9   9   9        862.83        877.95        62.12 o                         
  -8   9   9         13.40         19.51        17.58 o                         
  -7   9   9       3565.01       3980.49       148.82 o                         
  -6   9   9       1113.56       1302.51        89.43 o                         
  -5   9   9       1126.41       1192.67        87.68 o                         
  -4   9   9       2419.34       2726.21       134.98 o                         
  -3   9   9        323.99        288.07        83.61 o                         
  -2   9   9       2433.18       2194.96       177.11 o                         
  -1   9   9       3349.33       3353.00       126.24 o                         
   0   9   9         24.03         18.30        59.21 o                         
   1   9   9       1852.85       1800.48        87.48 o                         
   2   9   9        447.54        512.80       102.75 o                         
   3   9   9        408.79        447.54        86.88 o                         
   4   9   9       2810.92       2965.13       211.55 o                         
   5   9   9       1003.32       1150.76       124.24 o                         
   6   9   9        928.55        981.97       102.43 o                         
   7   9   9       1477.59       1368.92       105.61 o                         
  -8  10   9       2365.52       2510.13        70.75 o                         
  -7  10   9        193.10        216.35        27.80 o                         
  -6  10   9       2017.01       2044.65        87.23 o                         
  -5  10   9        903.81        901.38        60.70 o                         
  -4  10   9          1.01         -8.10        13.14 o                         
  -3  10   9       1925.91       1902.13        88.09 o                         
  -2  10   9        913.62        928.26        51.72 o                         
  -1  10   9        550.50        524.94        34.34 o                         
   0  10   9       1903.73       1981.61       162.94 o                         
   1  10   9        122.13        105.93        47.39 o                         
   2  10   9         34.26         -7.06        22.21 o                         
   3  10   9        681.14        626.70        81.98 o                         
   4  10   9        481.35        493.50        67.49 o                         
 -17   0  10       1077.11        776.17        63.76 o                         
 -16   0  10        230.21        191.48        36.80 o                         
 -15   0  10       5275.57       5075.80       195.42 o                         
 -14   0  10       1168.21       1148.20        87.00 o                         
 -13   0  10       4066.61       4613.42       512.60 o                         
 -12   0  10       4146.42       4794.65       543.64 o                         
 -11   0  10        500.74        494.11        91.44 o                         
 -10   0  10        534.88        647.29       153.86 o                         
  -9   0  10      18893.06      22029.91      2546.18 o                         
  -8   0  10        438.86        360.29        75.48 o                         
  -7   0  10      28680.65      27289.69       583.68 o                         
  -6   0  10       3915.92       3664.72       194.95 o                         
  -5   0  10       6437.69       5787.76       227.13 o                         
  -4   0  10       9352.85      10504.77       292.08 o                         
  -3   0  10       5106.92       5414.65       123.19 o                         
  -2   0  10       2158.62       2253.09        93.69 o                         
  -1   0  10      32947.66      35614.46       372.56 o                         
   0   0  10       1783.32       1871.08        87.80 o                         
   1   0  10      12413.81      13419.68       238.61 o                         
   2   0  10      19668.90      21799.08       315.15 o                         
   3   0  10          0.31          5.28        10.52 o                         
   4   0  10      17994.41      20055.10       331.62 o                         
   5   0  10       5388.56       5917.43       191.36 o                         
   6   0  10       3710.67       3844.75       145.77 o                         
   7   0  10       4822.63       5002.79       204.54 o                         
   8   0  10       2039.30       2047.91       254.37 o                         
   9   0  10        406.58        400.49       128.59 o                         
  10   0  10       4811.81       5133.16       407.22 o                         
  11   0  10        815.92        986.95       124.43 o                         
  12   0  10       3080.83       4563.40       291.24 o                         
 -17   1  10          5.45         19.71        11.36 o                         
 -16   1  10        102.99         83.30        19.37 o                         
 -15   1  10        404.86        377.34        38.98 o                         
 -14   1  10        662.59        726.76        48.89 o                         
 -13   1  10        795.15        878.19        59.22 o                         
 -12   1  10        787.12        886.39        66.27 o                         
 -11   1  10        998.54       1158.52       117.14 o                         
 -10   1  10        117.19         59.75        64.93 o                         
  -9   1  10         93.53         97.92        29.47 o                         
  -8   1  10      10355.52       9627.03       913.43 o                         
  -7   1  10        355.75        318.68        43.30 o                         
  -6   1  10       1245.53       1242.00        78.22 o                         
  -5   1  10        342.31        371.79        40.76 o                         
  -4   1  10       1532.89       1860.73        56.50 o                         
  -3   1  10        269.90        271.67        24.52 o                         
  -2   1  10       4014.40       4235.84       138.12 o                         
  -1   1  10       2272.06       2649.19        70.30 o                         
   0   1  10       4956.55       5310.72       111.45 o                         
   1   1  10        219.27        290.87        25.23 o                         
   2   1  10        307.52        332.70        28.29 o                         
   3   1  10       1209.82       1331.72        58.25 o                         
   4   1  10       1729.10       1772.99        70.86 o                         
   5   1  10        152.99        155.26        22.66 o                         
   6   1  10       1078.90       1083.63        55.43 o                         
   7   1  10         54.24         49.37        14.31 o                         
   8   1  10         63.95         60.24        64.82 o                         
   9   1  10        699.69        691.10       104.63 o                         
  10   1  10        279.79        241.43        59.66 o                         
  11   1  10        536.24        754.32       100.19 o                         
  12   1  10        489.51        651.39        74.04 o                         
  13   1  10         55.37        108.41        50.36 o                         
 -17   2  10        567.16        384.84        48.20 o                         
 -16   2  10        755.27        714.04        76.37 o                         
 -15   2  10       1769.47       1530.84       123.06 o                         
 -14   2  10        169.12        137.50        26.30 o                         
 -13   2  10         52.63         28.23        21.11 o                         
 -12   2  10       1076.72       1116.70       109.73 o                         
 -11   2  10        408.65        514.54        64.90 o                         
 -10   2  10       1113.22       1340.29       158.95 o                         
  -9   2  10       5219.36       6184.11       252.87 o                         
  -8   2  10        894.73        917.74       140.56 o                         
  -7   2  10       3683.41       4137.63       275.75 o                         
  -6   2  10       3617.24       3922.53       248.78 o                         
  -5   2  10        456.47        365.23        71.68 o                         
  -4   2  10       3603.61       3592.38       212.31 o                         
  -3   2  10        270.66        299.24        61.97 o                         
  -2   2  10         68.97        164.41        32.33 o                         
  -1   2  10       1776.58       1662.70       102.33 o                         
   0   2  10       4442.05       4830.36       353.03 o                         
   1   2  10       2469.38       2656.21       139.00 o                         
   2   2  10       8612.13       8708.35       252.34 o                         
   3   2  10       1203.51       1214.68        56.58 o                         
   4   2  10       8709.09       9330.63       198.57 o                         
   5   2  10        205.90        198.60        24.56 o                         
   6   2  10        402.54        446.11        37.88 o                         
   7   2  10        647.12        660.87        47.81 o                         
   8   2  10        818.91        811.20       158.52 o                         
   9   2  10        901.09        754.72       157.55 o                         
  10   2  10       3021.57       3115.69       294.45 o                         
  11   2  10        104.20        161.09        52.08 o                         
  12   2  10       1128.67       1575.23       169.36 o                         
  13   2  10       1673.86       2380.00       189.73 o                         
 -17   3  10       1141.95        871.01        64.10 o                         
 -16   3  10       2037.50       1770.69       111.33 o                         
 -15   3  10          1.45          2.69        24.49 o                         
 -14   3  10       1359.58       1395.87       125.22 o                         
 -13   3  10       3197.78       3173.02       265.04 o                         
 -12   3  10         28.16         70.97        54.07 o                         
 -11   3  10       4464.00       4590.02       284.35 o                         
 -10   3  10       1034.63       1159.18       108.70 o                         
  -9   3  10        916.95        973.39        94.75 o                         
  -8   3  10      11672.36      12450.14       499.14 o                         
  -7   3  10       1165.72       1257.08       158.60 o                         
  -6   3  10       4833.40       4966.49       289.57 o                         
  -5   3  10      10793.06      11235.67       417.65 o                         
  -4   3  10        265.67        286.97        65.59 o                         
  -3   3  10       4646.00       4872.11       254.94 o                         
  -2   3  10      11224.77      11694.95       329.96 o                         
  -1   3  10        190.34        122.37        33.42 o                         
   0   3  10       5753.81       5002.07       187.41 o                         
   1   3  10       8158.46       7525.01       232.65 o                         
   2   3  10       2125.90       1950.23       121.43 o                         
   3   3  10      12844.80      11653.58       301.31 o                         
   4   3  10       1775.41       1589.59       100.03 o                         
   5   3  10       2430.11       2430.98       127.07 o                         
   6   3  10       4713.75       4650.35       178.05 o                         
   7   3  10        191.91        159.12        76.94 o                         
   8   3  10       4461.29       3833.53       326.33 o                         
   9   3  10       4673.29       4296.84       336.18 o                         
  10   3  10        208.29        217.82        64.17 o                         
  11   3  10       2836.46       2898.03       176.19 o                         
  12   3  10       1644.00       1931.98       180.54 o                         
  13   3  10        472.90        528.27        77.40 o                         
 -16   4  10        115.49        114.19        19.33 o                         
 -15   4  10         75.13         64.64        24.16 o                         
 -14   4  10        346.69        348.90        57.80 o                         
 -13   4  10        134.47        128.14        42.29 o                         
 -12   4  10        218.18        215.93        69.77 o                         
 -11   4  10        309.84        297.12        83.19 o                         
 -10   4  10        314.77        340.85        45.90 o                         
  -9   4  10        196.27        190.19        31.01 o                         
  -8   4  10         14.21         22.63        19.16 o                         
  -7   4  10         62.51         28.14        13.78 o                         
  -6   4  10        130.91        120.77        46.45 o                         
  -5   4  10        333.11        268.89        66.14 o                         
  -4   4  10        637.17        690.38       105.24 o                         
  -3   4  10        651.33        776.39       111.04 o                         
  -2   4  10        686.35        638.40        60.65 o                         
  -1   4  10         31.26         27.37        20.01 o                         
   0   4  10       2135.08       2020.32       125.05 o                         
   1   4  10        392.30        377.43        56.63 o                         
   2   4  10         52.21         46.07        20.16 o                         
   3   4  10        628.07        541.06        73.22 o                         
   4   4  10          6.10          8.45        37.61 o                         
   5   4  10        512.89        411.41        48.44 o                         
   6   4  10          6.43        -12.23        83.06 o                         
   7   4  10        137.24        162.03        53.35 o                         
   8   4  10        414.93        410.39        78.88 o                         
   9   4  10         59.46        114.63        67.28 o                         
  10   4  10          0.24        -59.69        59.69 o                         
  11   4  10        169.54        158.17        56.31 o                         
  12   4  10         25.96        -27.77        27.77 o                         
 -15   5  10          0.03          1.58         8.41 o                         
 -14   5  10        990.55       1049.85        63.33 o                         
 -13   5  10       1561.24       1689.29       117.19 o                         
 -12   5  10        114.64        103.81        21.76 o                         
 -11   5  10       6080.00       6665.62       184.97 o                         
 -10   5  10       3959.96       4464.07       206.59 o                         
  -9   5  10       1631.60       1714.33       101.23 o                         
  -8   5  10       7229.61       7433.03       222.57 o                         
  -7   5  10       3145.72       3257.95       147.38 o                         
  -6   5  10       3695.90       3756.47       157.93 o                         
  -5   5  10       7376.63       7628.58       199.04 o                         
  -4   5  10        262.13        312.74        42.78 o                         
  -3   5  10      12287.34      11974.32       418.88 o                         
  -2   5  10       2607.27       2833.76       159.92 o                         
  -1   5  10        488.59        453.57        38.54 o                         
   0   5  10       9673.21       9588.16       280.18 o                         
   1   5  10       3925.76       3384.21       329.37 o                         
   2   5  10       4309.12       4028.72       130.35 o                         
   3   5  10       4122.10       3763.55       128.05 o                         
   4   5  10        295.77        310.22        37.26 o                         
   5   5  10       3067.43       2678.24       241.08 o                         
   6   5  10       1181.10       1122.83        97.23 o                         
   7   5  10         51.00         -6.14        27.38 o                         
   8   5  10       2518.14       2024.55       205.98 o                         
   9   5  10       1310.36       1156.74       148.22 o                         
  10   5  10          4.09         38.20        32.57 o                         
  11   5  10        802.83        831.93        95.63 o                         
 -14   6  10         75.11         82.83        20.24 o                         
 -13   6  10         17.54         33.81        11.44 o                         
 -12   6  10       2157.00       2481.25       134.33 o                         
 -11   6  10         29.70         53.83        23.05 o                         
 -10   6  10       1700.35       2031.31       104.49 o                         
  -9   6  10        820.99        924.91        73.72 o                         
  -8   6  10          5.05         19.62        26.21 o                         
  -7   6  10         74.83         34.17        19.84 o                         
  -6   6  10       3921.71       3960.19       131.77 o                         
  -5   6  10        460.57        502.64        43.81 o                         
  -4   6  10       7688.67       7583.64       168.67 o                         
  -3   6  10       2030.52       2008.78        81.38 o                         
  -2   6  10       3643.67       3732.21       109.59 o                         
  -1   6  10       2758.48       2615.79        91.12 o                         
   0   6  10       1182.34       1184.64        70.39 o                         
   1   6  10        973.27        883.68        63.24 o                         
   2   6  10       2306.64       2139.91       100.32 o                         
   3   6  10         73.27         20.31        80.44 o                         
   4   6  10       3236.18       2917.90       154.93 o                         
   5   6  10        860.12        858.54        83.59 o                         
   6   6  10         30.66         50.35        23.26 o                         
   7   6  10       5479.75       5379.33       272.04 o                         
   8   6  10        692.69        652.05       103.90 o                         
   9   6  10       1296.26       1215.84       125.54 o                         
  10   6  10        820.98        708.07        61.21 o                         
 -13   7  10          5.14          3.43         5.63 o                         
 -12   7  10          4.87         26.28         9.54 o                         
 -11   7  10         60.69         62.25        20.87 o                         
 -10   7  10          4.58         30.75        17.65 o                         
  -9   7  10         51.64         87.30        27.42 o                         
  -8   7  10        357.16        429.07        68.72 o                         
  -7   7  10          3.09         20.35        19.57 o                         
  -6   7  10       1132.22       1166.17        83.52 o                         
  -5   7  10         61.01         96.48        26.86 o                         
  -4   7  10          1.70          1.21        24.73 o                         
  -3   7  10         18.91         45.78        18.82 o                         
  -2   7  10       1530.60       1501.55        85.54 o                         
  -1   7  10        858.70        819.21        70.66 o                         
   0   7  10        515.58        453.70        59.46 o                         
   1   7  10          3.46         15.63        18.18 o                         
   2   7  10        387.67        323.16        49.91 o                         
   3   7  10        762.96        740.73        74.08 o                         
   4   7  10       1924.67       1862.98       114.75 o                         
   5   7  10        309.53        230.10        44.82 o                         
   6   7  10        901.57        913.76       135.19 o                         
   7   7  10          0.29        -19.20        31.97 o                         
   8   7  10        155.95        118.69        47.80 o                         
   9   7  10         43.81         -9.61        16.09 o                         
 -12   8  10       3931.12       4432.98       110.78 o                         
 -11   8  10         67.31         90.23        20.85 o                         
 -10   8  10        748.36        908.54        67.73 o                         
  -9   8  10       1755.55       1933.02       106.10 o                         
  -8   8  10         61.98         73.06        22.90 o                         
  -7   8  10       3857.78       4398.50       146.07 o                         
  -6   8  10       1451.30       1519.17        89.07 o                         
  -5   8  10        836.31        831.08        68.36 o                         
  -4   8  10       4415.00       4623.30       141.55 o                         
  -3   8  10       3699.67       3744.41       126.31 o                         
  -2   8  10       1621.98       1597.46       102.68 o                         
  -1   8  10       5134.83       5030.02       175.15 o                         
   0   8  10         75.87         49.69        27.76 o                         
   1   8  10       2341.88       2348.42       119.24 o                         
   2   8  10       2024.28       1955.21       104.78 o                         
   3   8  10        285.88        263.16        38.02 o                         
   4   8  10       2960.92       3174.10       241.55 o                         
   5   8  10       6307.84       6775.84       336.84 o                         
   6   8  10        223.67        149.84        51.36 o                         
   7   8  10       2419.10       2653.73       175.85 o                         
   8   8  10        600.07        693.38        77.48 o                         
 -10   9  10        152.70        164.93        23.12 o                         
  -9   9  10          4.26         -0.74         8.89 o                         
  -8   9  10        250.96        259.89        35.62 o                         
  -7   9  10         11.86          3.86        17.23 o                         
  -6   9  10        761.15        821.98        68.62 o                         
  -5   9  10        246.50        256.17        41.12 o                         
  -4   9  10        163.57        156.43        33.95 o                         
  -3   9  10        971.35        887.50        64.61 o                         
  -2   9  10        612.70        576.73        52.39 o                         
  -1   9  10         32.57         40.10        19.42 o                         
   0   9  10       1523.76       1453.82        79.08 o                         
   1   9  10        110.73        101.89        22.23 o                         
   2   9  10          5.38        -23.32        31.87 o                         
   3   9  10        718.74        663.96        98.83 o                         
   4   9  10        482.75        492.75        82.38 o                         
   5   9  10        321.34        374.92        64.98 o                         
   6   9  10       1295.47       1339.39       106.59 o                         
  -8  10  10        192.60        190.92        18.66 o                         
  -7  10  10        334.75        341.62        31.94 o                         
  -6  10  10        545.25        548.18        42.87 o                         
  -5  10  10         46.71         51.45        16.29 o                         
  -4  10  10        906.73        908.82        58.25 o                         
  -3  10  10         45.32         65.97        17.73 o                         
  -2  10  10        999.10        979.02        49.77 o                         
  -1  10  10        668.39        590.77        36.79 o                         
   0  10  10         71.74        117.10        40.68 o                         
   1  10  10        220.59        257.28        52.95 o                         
   2  10  10        273.43        238.64        49.74 o                         
   3  10  10         43.69         -7.29        14.88 o                         
 -17   1  11       1729.08       1237.33        79.83 o                         
 -16   1  11         23.45         39.81        13.33 o                         
 -15   1  11       3899.12       3634.90       182.77 o                         
 -14   1  11       1192.42       1198.30        59.64 o                         
 -13   1  11       1126.93       1251.65        62.63 o                         
 -12   1  11       3436.12       3879.88       163.10 o                         
 -11   1  11        297.20        385.53        38.56 o                         
 -10   1  11       1534.70       2029.82       168.15 o                         
  -9   1  11       8451.07       9972.77       494.92 o                         
  -8   1  11       2132.88       2266.49       201.74 o                         
  -7   1  11      14730.30      13531.09       384.68 o                         
  -6   1  11       9978.30       9984.47       221.90 o                         
  -5   1  11       6756.42       6888.87       204.59 o                         
  -4   1  11       6975.82       6857.85       176.05 o                         
  -3   1  11       2080.58       2253.52        68.68 o                         
  -2   1  11       2588.12       2836.38        76.09 o                         
  -1   1  11      12214.34      13781.75       601.59 o                         
   0   1  11       3406.87       3802.61        94.17 o                         
   1   1  11       1787.55       2037.85        69.85 o                         
   2   1  11      13709.01      14851.64       196.34 o                         
   3   1  11        546.93        559.76        40.35 o                         
   4   1  11       7158.77       7862.48       163.58 o                         
   5   1  11       4440.64       4624.15       114.83 o                         
   6   1  11       1596.64       1548.03        68.91 o                         
   7   1  11       3343.81       3353.47       197.90 o                         
   8   1  11       1233.26       1290.96       122.11 o                         
   9   1  11         14.01        -28.83        28.83 o                         
  10   1  11       3628.84       4495.71       181.72 o                         
  11   1  11       1118.19       1464.31       162.62 o                         
  12   1  11        615.26        898.24       138.66 o                         
 -17   2  11        307.32        183.99        31.71 o                         
 -16   2  11        999.20        886.27        80.52 o                         
 -15   2  11        564.44        513.56        70.51 o                         
 -14   2  11        994.28       1045.70        88.84 o                         
 -13   2  11       1598.87       1663.19       134.04 o                         
 -12   2  11       1564.08       1890.92       174.67 o                         
 -11   2  11        272.14        458.35        64.76 o                         
 -10   2  11        726.90        875.15        77.55 o                         
  -9   2  11         47.89         79.61        24.98 o                         
  -8   2  11       9601.86      10021.08       618.95 o                         
  -7   2  11       1489.11       1656.20       172.36 o                         
  -6   2  11       3239.15       3317.23       228.96 o                         
  -5   2  11       2113.80       2136.06       175.47 o                         
  -4   2  11       2170.29       2269.14       172.93 o                         
  -3   2  11       1109.49       1224.01       125.83 o                         
  -2   2  11      10000.50       9499.01       255.91 o                         
  -1   2  11         60.68         59.10        24.27 o                         
   0   2  11       7906.48       7940.77       228.86 o                         
   1   2  11       4571.63       5294.30       258.31 o                         
   2   2  11         10.27         11.19         7.95 o                         
   3   2  11       7897.41       8313.57       244.43 o                         
   4   2  11       5664.51       5835.63       213.08 o                         
   5   2  11       1164.89       1259.34        66.30 o                         
   6   2  11       3032.49       3165.89       102.62 o                         
   7   2  11         56.87        153.63        81.69 o                         
   8   2  11       1630.27       1538.84       226.10 o                         
   9   2  11       2363.22       2385.89       196.40 o                         
  10   2  11        155.81        231.55        64.74 o                         
  11   2  11       1369.71       1492.51       193.02 o                         
  12   2  11        928.45       1291.02       154.11 o                         
 -17   3  11        514.70        405.67        40.62 o                         
 -16   3  11        192.49        149.38        34.86 o                         
 -15   3  11        532.70        416.10        61.71 o                         
 -14   3  11        110.61         81.47        32.13 o                         
 -13   3  11          4.10          7.70        23.08 o                         
 -12   3  11         56.52         31.46        47.53 o                         
 -11   3  11       1751.57       1729.18       172.00 o                         
 -10   3  11        329.79        266.30        51.81 o                         
  -9   3  11        859.20        763.99        83.56 o                         
  -8   3  11       1060.86       1211.41        99.10 o                         
  -7   3  11         24.39        -10.12        52.86 o                         
  -6   3  11       2968.74       2843.49       225.18 o                         
  -5   3  11        518.03        500.90        91.92 o                         
  -4   3  11       4961.17       5075.53       278.23 o                         
  -3   3  11          1.57         17.55        30.73 o                         
  -2   3  11         75.55         67.90        25.38 o                         
  -1   3  11       2305.24       2058.81       124.54 o                         
   0   3  11       2191.12       1916.84       120.46 o                         
   1   3  11        384.37        385.38        57.00 o                         
   2   3  11       2996.31       2688.44       129.34 o                         
   3   3  11        800.22        717.11        68.74 o                         
   4   3  11       2854.87       2515.98       118.35 o                         
   5   3  11          9.33         41.05        19.68 o                         
   6   3  11        126.83        109.26        51.05 o                         
   7   3  11        302.53        291.68       126.82 o                         
   8   3  11         58.09        -51.88        51.88 o                         
   9   3  11         48.43         33.04        47.17 o                         
  10   3  11        145.33        143.71        67.41 o                         
  11   3  11         31.99          7.43        29.83 o                         
  12   3  11         33.27         42.99        30.72 o                         
 -16   4  11       2222.53       2053.69        96.50 o                         
 -15   4  11          5.28         -9.13        19.59 o                         
 -14   4  11       1747.07       1650.13       120.36 o                         
 -13   4  11       3060.46       2982.27       240.58 o                         
 -12   4  11        341.86        374.61        88.62 o                         
 -11   4  11       4226.00       3813.72       254.55 o                         
 -10   4  11       4831.97       4664.90       274.64 o                         
  -9   4  11        328.91        362.42        42.08 o                         
  -8   4  11       6981.53       6899.40       178.81 o                         
  -7   4  11       4281.20       4348.28       139.63 o                         
  -6   4  11        223.96        206.10        65.94 o                         
  -5   4  11      13072.93      13606.80       516.37 o                         
  -4   4  11        457.18        465.94        59.74 o                         
  -3   4  11       9105.31       8855.94       383.12 o                         
  -2   4  11       6666.27       6572.38       240.85 o                         
  -1   4  11          1.11         35.28        23.79 o                         
   0   4  11       3250.16       3023.36       134.74 o                         
   1   4  11      10172.89       8681.95       230.39 o                         
   2   4  11       1748.03       1506.26        98.66 o                         
   3   4  11      11490.89      10079.96       257.19 o                         
   4   4  11        868.27        771.98        72.46 o                         
   5   4  11       3492.69       2959.78       284.77 o                         
   6   4  11       3170.60       2764.06       274.68 o                         
   7   4  11       1342.93       1091.87       171.75 o                         
   8   4  11       3171.76       2872.58       266.76 o                         
   9   4  11       2726.84       2566.25       235.31 o                         
  10   4  11        192.85        149.63        60.17 o                         
  11   4  11       1544.92       1551.12       142.19 o                         
 -15   5  11         42.26         49.87        17.77 o                         
 -14   5  11         94.11         53.59        23.84 o                         
 -13   5  11        165.14        147.75        38.87 o                         
 -12   5  11       3082.59       3423.57       192.13 o                         
 -11   5  11        311.14        394.24        40.42 o                         
 -10   5  11       2022.88       2308.52        97.69 o                         
  -9   5  11       1003.58       1025.11        79.02 o                         
  -8   5  11         18.53         14.00        26.70 o                         
  -7   5  11         59.30         23.12        48.87 o                         
  -6   5  11        568.87        551.33        62.60 o                         
  -5   5  11        317.22        349.13        43.05 o                         
  -4   5  11       1963.20       1979.48       123.53 o                         
  -3   5  11        919.26        930.91        64.20 o                         
  -2   5  11        452.68        426.68        45.72 o                         
  -1   5  11       1234.25       1248.26        64.10 o                         
   0   5  11          9.20         33.47        17.18 o                         
   1   5  11        300.88        271.96        37.07 o                         
   2   5  11        261.79        233.68        39.76 o                         
   3   5  11        150.04        160.02        33.47 o                         
   4   5  11        597.55        688.98       129.33 o                         
   5   5  11        274.85        182.51        72.73 o                         
   6   5  11        432.33        425.81        97.74 o                         
   7   5  11       1358.41       1116.40       154.27 o                         
   8   5  11       1732.48       1514.25       171.90 o                         
   9   5  11        457.96        378.11        79.93 o                         
  10   5  11        422.15        441.26        75.75 o                         
  11   5  11        112.80         84.62        27.35 o                         
 -14   6  11       1462.92       1443.13        73.21 o                         
 -13   6  11        538.64        573.31        54.91 o                         
 -12   6  11         32.09         44.70        16.49 o                         
 -11   6  11        449.32        491.73        71.61 o                         
 -10   6  11        159.16        227.29        36.89 o                         
  -9   6  11        105.15        104.38        27.76 o                         
  -8   6  11       2635.92       3075.21       173.43 o                         
  -7   6  11        277.58        307.15        44.04 o                         
  -6   6  11       2773.74       3132.23       134.43 o                         
  -5   6  11       1628.39       1540.91        76.52 o                         
  -4   6  11        106.91        143.72        24.34 o                         
  -3   6  11       1126.32       1131.15        61.53 o                         
  -2   6  11        806.45        795.54        51.03 o                         
  -1   6  11        763.30        672.21        47.17 o                         
   0   6  11       2182.09       2320.54       152.00 o                         
   1   6  11         62.00         79.72        30.81 o                         
   2   6  11         11.75         59.71        30.06 o                         
   3   6  11       3933.74       3683.21       199.08 o                         
   4   6  11       1780.08       1562.35       179.60 o                         
   5   6  11        126.06        102.47        47.54 o                         
   6   6  11       1087.00        978.64       135.17 o                         
   7   6  11          9.68         -9.14        24.28 o                         
   8   6  11        199.52        123.23        44.37 o                         
   9   6  11        673.76        602.19        58.94 o                         
  10   6  11        114.14        157.19        36.01 o                         
 -12   7  11       4576.84       5220.40       537.78 o                         
 -11   7  11       1420.78       1641.06        59.57 o                         
 -10   7  11       1477.94       1619.91        83.07 o                         
  -9   7  11       3508.24       3990.41       137.84 o                         
  -8   7  11         30.91         50.58        21.70 o                         
  -7   7  11       2222.77       2328.48       112.46 o                         
  -6   7  11       3608.47       3650.21       143.38 o                         
  -5   7  11        271.36        250.69        47.85 o                         
  -4   7  11       5539.85       5473.38       158.81 o                         
  -3   7  11       5433.08       5431.66       160.20 o                         
  -2   7  11       1964.01       1960.96        96.78 o                         
  -1   7  11       5589.87       5504.44       161.75 o                         
   0   7  11        770.68        742.48        75.29 o                         
   1   7  11       3815.47       3741.32       167.20 o                         
   2   7  11       1654.01       1640.53       176.70 o                         
   3   7  11        154.91        134.17        33.01 o                         
   4   7  11       1222.14       1175.13        88.04 o                         
   5   7  11       2296.96       2304.99       115.44 o                         
   6   7  11         22.62         27.84        23.65 o                         
   7   7  11       2880.79       2895.67       202.74 o                         
   8   7  11       1260.96       1283.14       119.99 o                         
 -11   8  11        132.97        121.10        21.88 o                         
 -10   8  11         14.66         20.36        11.14 o                         
  -9   8  11         17.81         14.09        15.44 o                         
  -8   8  11         34.89         36.26        18.36 o                         
  -7   8  11          2.58         -0.44        18.24 o                         
  -6   8  11          1.08         26.50        19.47 o                         
  -5   8  11        257.33        217.83        35.17 o                         
  -4   8  11        471.19        427.30        43.87 o                         
  -3   8  11          6.96         19.58        14.04 o                         
  -2   8  11         43.36         44.02        20.52 o                         
  -1   8  11        219.99        199.98        37.07 o                         
   0   8  11         15.33         47.01        19.38 o                         
   1   8  11         29.02         43.47        20.53 o                         
   2   8  11        262.45        243.80        38.27 o                         
   3   8  11          4.42        -21.82        32.04 o                         
   4   8  11         30.64         48.89        41.65 o                         
   5   8  11         63.10         94.08        40.47 o                         
   6   8  11          3.02         32.76        30.41 o                         
   7   8  11        108.16        132.97        38.28 o                         
 -10   9  11        832.13        866.34        47.25 o                         
  -9   9  11       1359.39       1493.76        71.34 o                         
  -8   9  11          1.64         12.57        11.47 o                         
  -7   9  11       1702.98       1847.23        92.34 o                         
  -6   9  11       1269.79       1348.85        83.97 o                         
  -5   9  11         17.82         -4.57        14.63 o                         
  -4   9  11       1471.67       1502.69        93.63 o                         
  -3   9  11       2307.69       2496.26       120.69 o                         
  -2   9  11        533.99        554.30        48.87 o                         
  -1   9  11       4839.14       4858.94       140.13 o                         
   0   9  11        501.90        490.30        44.76 o                         
   1   9  11       1801.92       1792.32        79.28 o                         
   2   9  11        856.17        834.93       107.37 o                         
   3   9  11        161.38        112.02        40.11 o                         
   4   9  11       1541.47       1541.96       126.56 o                         
   5   9  11       2339.00       2307.49       136.86 o                         
  -7  10  11        226.42        203.26        22.67 o                         
  -6  10  11        981.00       1040.25        54.22 o                         
  -5  10  11        783.16        799.17        49.87 o                         
  -4  10  11        566.83        579.56        43.16 o                         
  -3  10  11        527.21        522.90        35.09 o                         
  -2  10  11       3196.27       2853.45        76.94 o                         
  -1  10  11          8.46         20.88         8.08 o                         
   1  10  11        424.65        430.70        62.67 o                         
   2  10  11         19.21         44.68        21.87 o                         
 -17   0  12       1699.91       1095.07        62.44 o                         
 -16   0  12        262.97        216.56        34.77 o                         
 -15   0  12       3292.08       3290.67       126.88 o                         
 -14   0  12       1181.28       1267.36        85.67 o                         
 -13   0  12       2908.74       3092.03       271.32 o                         
 -12   0  12       6874.90       7293.44      1108.83 o                         
 -11   0  12       5158.23       6966.30       400.06 o                         
 -10   0  12        249.02        360.48        93.50 o                         
  -9   0  12      17072.82      17984.95      3181.85 o                         
  -8   0  12       8223.00       8778.36      1079.28 o                         
  -7   0  12       2968.26       2780.87       180.90 o                         
  -6   0  12       6822.19       6679.26       264.01 o                         
  -5   0  12       1962.58       1989.81        83.25 o                         
  -4   0  12       3133.34       3312.05       104.32 o                         
  -3   0  12       8962.43       9556.80       211.73 o                         
  -2   0  12       2495.27       2778.55       114.40 o                         
  -1   0  12      22535.65      24961.78       349.13 o                         
   0   0  12       2441.29       2588.31       115.40 o                         
   1   0  12        439.58        495.81        52.34 o                         
   2   0  12       9729.74      10807.38       249.59 o                         
   3   0  12       5873.80       5954.75       181.18 o                         
   4   0  12       7473.48       8264.61       278.81 o                         
   5   0  12      11433.67      12298.47       257.95 o                         
   6   0  12       3341.32       3510.13       141.37 o                         
   7   0  12       5301.58       6064.47       352.53 o                         
   8   0  12       1514.86       1615.77       178.65 o                         
   9   0  12        134.60         82.50        85.50 o                         
  10   0  12       2408.33       3013.73       285.86 o                         
  11   0  12       2005.51       3049.44       242.90 o                         
 -17   1  12         38.52         46.72        17.43 o                         
 -16   1  12         77.83         73.81        24.60 o                         
 -15   1  12        633.20        580.42        40.70 o                         
 -14   1  12        200.83        161.96        39.16 o                         
 -13   1  12        107.37         92.90        19.69 o                         
 -12   1  12        293.99        383.07        42.79 o                         
 -11   1  12        523.76        565.60        45.68 o                         
 -10   1  12        204.71        226.27        42.99 o                         
  -9   1  12        716.63        815.91        95.59 o                         
  -8   1  12       2444.47       2466.29       135.30 o                         
  -7   1  12        865.86        898.08       116.17 o                         
  -6   1  12        332.51        266.53        63.63 o                         
  -5   1  12        266.52        251.03        37.09 o                         
  -4   1  12         99.69        111.86        24.52 o                         
  -3   1  12         24.26         15.39        15.87 o                         
  -2   1  12       5479.30       5339.42       177.87 o                         
  -1   1  12        855.63        942.26        47.08 o                         
   0   1  12       2701.24       2835.99       158.60 o                         
   1   1  12         98.46        120.51        19.19 o                         
   2   1  12       1268.38       1410.92        63.91 o                         
   3   1  12        483.00        541.52        40.01 o                         
   4   1  12        830.84        796.38        61.32 o                         
   5   1  12        509.80        481.85        37.87 o                         
   6   1  12       4016.76       3856.63       219.65 o                         
   7   1  12         19.50         -1.86        32.99 o                         
   8   1  12          9.98        -19.27        31.09 o                         
   9   1  12       1194.53       1257.19       111.50 o                         
  10   1  12        711.26        775.00       158.25 o                         
  11   1  12        347.44        400.68        98.79 o                         
  12   1  12        358.82        390.09        72.93 o                         
 -17   2  12        890.29        663.52        53.71 o                         
 -16   2  12         11.81         29.76        20.89 o                         
 -15   2  12       1994.95       1700.68       119.14 o                         
 -14   2  12       1216.88       1100.83        71.49 o                         
 -13   2  12         38.84         52.31        21.14 o                         
 -12   2  12       2370.39       2612.09       204.31 o                         
 -11   2  12        798.58        900.72        93.23 o                         
 -10   2  12         43.17         33.41        33.81 o                         
  -9   2  12       1001.50       1102.21       116.90 o                         
  -8   2  12       1353.75       1277.78       119.33 o                         
  -7   2  12       1747.17       1841.73       112.17 o                         
  -6   2  12       9087.60       9990.79       398.51 o                         
  -5   2  12        200.79        150.26        50.48 o                         
  -4   2  12      14754.26      15351.12       458.49 o                         
  -3   2  12       1913.21       2011.42       100.40 o                         
  -2   2  12        194.81        152.39        34.95 o                         
  -1   2  12        994.29        987.53        84.70 o                         
   0   2  12        854.15        942.45        82.85 o                         
   1   2  12        281.96        272.33        47.89 o                         
   2   2  12       8764.50       9021.15       378.58 o                         
   3   2  12       1825.96       1877.36       111.49 o                         
   4   2  12       3143.67       3258.30       135.62 o                         
   5   2  12       1972.12       2142.38       244.67 o                         
   6   2  12        229.83        187.36        57.20 o                         
   7   2  12       1756.76       1836.93       179.87 o                         
   8   2  12       1056.44        885.31       131.17 o                         
   9   2  12         43.46          7.77        48.77 o                         
  10   2  12        339.78        180.15        76.37 o                         
  11   2  12        317.40        555.07       106.82 o                         
  12   2  12          9.26        -31.49        31.49 o                         
 -16   3  12       2378.04       1915.01       104.70 o                         
 -15   3  12        349.45        257.72        48.43 o                         
 -14   3  12       1297.48       1302.29        90.55 o                         
 -13   3  12       3645.47       3485.90       250.33 o                         
 -12   3  12        871.27        858.10       126.58 o                         
 -11   3  12       3878.68       3793.27       251.97 o                         
 -10   3  12       3863.88       3565.61       236.22 o                         
  -9   3  12         21.90         65.39        21.78 o                         
  -8   3  12       6267.69       6677.78       249.06 o                         
  -7   3  12       3019.23       3309.48       129.33 o                         
  -6   3  12        675.44        688.02        68.70 o                         
  -5   3  12      17692.17      19791.47       576.66 o                         
  -4   3  12        556.89        548.85        95.93 o                         
  -3   3  12       2454.99       2236.45       113.13 o                         
  -2   3  12       9425.00       8729.91       268.36 o                         
  -1   3  12         36.78         12.99        18.19 o                         
   0   3  12       3479.80       3296.41       143.98 o                         
   1   3  12       7746.20       7055.73       255.95 o                         
   2   3  12        196.35        111.92        94.28 o                         
   3   3  12       8736.26       7811.77       318.64 o                         
   4   3  12       4255.43       3946.53       167.24 o                         
   5   3  12        607.75        642.03       143.07 o                         
   6   3  12       4206.15       3882.46       353.04 o                         
   7   3  12       1085.59       1134.62       187.06 o                         
   8   3  12       1316.83       1256.53       199.74 o                         
   9   3  12       2479.88       2603.22       253.88 o                         
  10   3  12         33.52         23.76        48.00 o                         
  11   3  12       1521.69       1981.50       171.42 o                         
 -16   4  12          0.51         -5.51        11.18 o                         
 -15   4  12         54.81         22.31        18.92 o                         
 -14   4  12          1.07          4.78        18.25 o                         
 -13   4  12        246.42        222.23        40.77 o                         
 -12   4  12        457.79        442.77        58.55 o                         
 -11   4  12         83.24          7.83        35.18 o                         
 -10   4  12         50.53         64.68        47.53 o                         
  -9   4  12        269.71        244.08        40.03 o                         
  -8   4  12        183.58        234.17        38.16 o                         
  -7   4  12        520.93        466.37        47.51 o                         
  -6   4  12        172.30        101.91        29.46 o                         
  -5   4  12         13.22         29.61        22.85 o                         
  -4   4  12        128.31        148.13        37.80 o                         
  -3   4  12        696.72        665.26        58.78 o                         
  -2   4  12         19.49          5.69        16.00 o                         
  -1   4  12       4308.29       3988.78       158.18 o                         
   0   4  12        509.26        468.08        56.68 o                         
   1   4  12         93.59         89.14        27.68 o                         
   2   4  12        123.34        121.76        47.02 o                         
   3   4  12       1618.32       1511.80       118.80 o                         
   4   4  12          0.43        -54.85        54.85 o                         
   5   4  12         98.85         15.81        52.51 o                         
   6   4  12          8.49        -54.79        54.79 o                         
   7   4  12          1.67          8.11        55.48 o                         
   8   4  12         58.02         17.03        35.18 o                         
   9   4  12          1.60        -38.64        38.64 o                         
  10   4  12         36.93         78.90        39.72 o                         
  11   4  12        143.23         94.60        33.43 o                         
 -15   5  12        442.20        409.81        39.19 o                         
 -14   5  12       1043.99       1055.65        76.53 o                         
 -13   5  12       2762.70       3037.28       145.39 o                         
 -12   5  12        479.92        384.65        94.61 o                         
 -11   5  12       3209.79       3865.63       225.02 o                         
 -10   5  12       3244.90       4039.07       146.14 o                         
  -9   5  12        652.28        717.73        64.74 o                         
  -8   5  12       4351.24       4733.20       165.11 o                         
  -7   5  12       2392.71       2671.09       165.36 o                         
  -6   5  12        730.89        746.75        96.13 o                         
  -5   5  12      11895.95      11916.06       331.07 o                         
  -4   5  12         91.73         81.15        21.60 o                         
  -3   5  12       4483.79       4364.70       351.02 o                         
  -2   5  12       3662.62       3875.74       190.32 o                         
  -1   5  12        168.09        157.02        25.67 o                         
   0   5  12        303.06        279.29        43.82 o                         
   1   5  12       4601.34       4366.05       149.44 o                         
   2   5  12        844.62        777.19        93.61 o                         
   3   5  12       3081.25       2837.48       257.17 o                         
   4   5  12       1413.89       1287.26       175.04 o                         
   5   5  12        262.50        252.87        79.15 o                         
   6   5  12       1144.83       1050.06       153.21 o                         
   7   5  12       1064.40        963.79       139.29 o                         
   8   5  12       1263.06       1095.31       136.86 o                         
   9   5  12        794.65        777.08       103.45 o                         
  10   5  12         66.14         45.30        15.79 o                         
 -14   6  12        253.47        266.55        29.45 o                         
 -13   6  12        308.02        326.79        40.32 o                         
 -12   6  12       1612.74       2085.15       250.71 o                         
 -11   6  12       1684.86       1939.43        90.87 o                         
 -10   6  12       1179.01       1424.53        83.86 o                         
  -9   6  12       2022.72       2372.70       111.30 o                         
  -8   6  12         98.91         96.08        26.23 o                         
  -7   6  12        264.68        267.20        41.19 o                         
  -6   6  12       2134.28       2176.95       111.97 o                         
  -5   6  12       1315.50       1382.89        80.77 o                         
  -4   6  12       1068.97       1153.91        80.80 o                         
  -3   6  12       2191.71       2165.24       117.22 o                         
  -2   6  12         14.74        -32.07        44.09 o                         
  -1   6  12       5091.71       4984.20       156.40 o                         
   0   6  12       2634.16       2486.02       117.90 o                         
   1   6  12        327.29        329.83        57.20 o                         
   2   6  12       6331.11       6151.38       541.65 o                         
   3   6  12        231.31        214.36        47.81 o                         
   4   6  12        204.20        252.61        81.27 o                         
   5   6  12        800.31        668.44        80.25 o                         
   6   6  12        627.12        473.76        63.33 o                         
   7   6  12       1542.10       1434.76       117.84 o                         
   8   6  12       2790.97       2716.13       279.60 o                         
   9   6  12        441.40        376.60        38.88 o                         
 -12   7  12        387.99        409.63        36.30 o                         
 -11   7  12        138.51        136.57        22.85 o                         
 -10   7  12         38.72         47.76        17.14 o                         
  -9   7  12        327.48        419.04        45.45 o                         
  -8   7  12         79.91        114.16        29.85 o                         
  -7   7  12        575.75        611.65        57.84 o                         
  -6   7  12        303.05        319.31        45.01 o                         
  -5   7  12        197.87        210.68        39.39 o                         
  -4   7  12        645.77        620.21        53.69 o                         
  -3   7  12          3.77         36.91        26.52 o                         
  -2   7  12       1031.69       1079.20        71.42 o                         
  -1   7  12         26.03          0.40        14.75 o                         
   0   7  12        354.95        326.99        48.46 o                         
   1   7  12        230.54        196.13        39.93 o                         
   2   7  12         22.67         87.29        33.69 o                         
   3   7  12        373.27        285.39        42.82 o                         
   4   7  12       1003.30        951.39        62.30 o                         
   5   7  12        514.00        514.81        42.56 o                         
   6   7  12        946.43        842.49       121.92 o                         
   7   7  12         20.71         28.17        21.40 o                         
   8   7  12        145.74        109.47        28.91 o                         
 -11   8  12        727.45        813.04        48.77 o                         
 -10   8  12        609.16        620.15        49.16 o                         
  -9   8  12       4187.11       4668.57       147.52 o                         
  -8   8  12        200.48        204.74        30.81 o                         
  -7   8  12       2706.24       2995.84       111.70 o                         
  -6   8  12       2356.95       2479.99       105.60 o                         
  -5   8  12        206.79        139.70        27.48 o                         
  -4   8  12       1306.95       1195.03       103.54 o                         
  -3   8  12       6741.83       6715.10       287.82 o                         
  -2   8  12         54.89         52.85        32.30 o                         
  -1   8  12       5486.96       5340.17       170.09 o                         
   0   8  12       1285.11       1229.69        80.76 o                         
   1   8  12       3493.90       3366.86       145.39 o                         
   2   8  12       1081.02        973.55        68.46 o                         
   3   8  12        216.29        190.26        28.72 o                         
   4   8  12       2139.07       2028.97       163.30 o                         
   5   8  12       3351.34       3496.71       195.89 o                         
   6   8  12          1.53        -13.17        13.17 o                         
  -9   9  12         11.40          4.02         6.84 o                         
  -8   9  12       1230.50       1329.49        68.77 o                         
  -7   9  12         24.16         28.98        13.62 o                         
  -6   9  12        399.33        450.82        46.80 o                         
  -5   9  12        519.68        435.56        46.99 o                         
  -4   9  12        399.60        382.12        45.82 o                         
  -3   9  12         55.78         70.51        22.25 o                         
  -2   9  12       1293.76       1177.10        66.70 o                         
  -1   9  12        122.21        135.22        24.04 o                         
   0   9  12        664.12        603.03        45.34 o                         
   1   9  12         63.84         76.71        16.41 o                         
   2   9  12         73.30        132.68        43.27 o                         
   3   9  12        266.41        272.25        52.87 o                         
   4   9  12        263.89        272.49        47.10 o                         
  -6  10  12         78.83         45.56        10.41 o                         
  -5  10  12          2.57         -6.91         6.91 o                         
  -4  10  12        361.15        326.83        25.21 o                         
  -3  10  12        230.64        193.69        22.94 o                         
  -2  10  12         45.08         38.87        11.50 o                         
 -16   1  13       1010.62        788.87        64.63 o                         
 -15   1  13       1727.97       1545.56        86.23 o                         
 -14   1  13       4935.23       4895.94       166.42 o                         
 -13   1  13        568.98        623.09        42.19 o                         
 -12   1  13       3959.53       4698.98       374.19 o                         
 -11   1  13       1121.81       1430.68       124.65 o                         
 -10   1  13        865.58       1012.29        80.99 o                         
  -9   1  13       4323.02       4711.82       199.21 o                         
  -8   1  13       3262.97       3353.10       158.91 o                         
  -7   1  13       2782.42       2927.32       202.03 o                         
  -6   1  13       7630.02       7851.80       505.75 o                         
  -5   1  13       1005.67       1011.68        68.72 o                         
  -4   1  13      12455.55      12004.08       447.61 o                         
  -3   1  13       6949.94       6792.13       207.64 o                         
  -2   1  13        569.20        577.24        61.63 o                         
  -1   1  13       9421.94       9954.96       252.97 o                         
   0   1  13         88.40        145.85        20.31 o                         
   1   1  13        586.56        612.81        49.77 o                         
   2   1  13       6047.86       6740.71       139.75 o                         
   3   1  13       4757.23       4979.93       119.27 o                         
   4   1  13       1461.33       1510.60        67.45 o                         
   5   1  13       6978.81       7594.41       375.35 o                         
   6   1  13         13.58         50.51       106.25 o                         
   7   1  13       4326.60       4981.26       282.21 o                         
   8   1  13       1477.80       1710.77       257.78 o                         
   9   1  13          2.23        -59.85        59.85 o                         
  10   1  13       1072.77       1413.23       181.71 o                         
  11   1  13       1091.69       1535.10       154.22 o                         
 -16   2  13        139.02        111.04        26.85 o                         
 -15   2  13        643.08        522.04        63.98 o                         
 -14   2  13        948.24        859.24        62.01 o                         
 -13   2  13        977.84        976.39        69.07 o                         
 -12   2  13        540.99        595.25        78.63 o                         
 -11   2  13       2122.50       2377.10       235.26 o                         
 -10   2  13         86.23        138.09        40.44 o                         
  -9   2  13       4516.79       5193.09       338.51 o                         
  -8   2  13       2819.25       3104.97       181.40 o                         
  -7   2  13       2163.68       2146.25       123.67 o                         
  -6   2  13         65.49         -6.54        42.46 o                         
  -5   2  13       2762.30       2841.39       133.53 o                         
  -4   2  13       1049.49       1037.75        83.95 o                         
  -3   2  13         43.65         50.93        25.97 o                         
  -2   2  13      12635.58      11370.63       293.56 o                         
  -1   2  13       1863.00       1975.35       232.89 o                         
   0   2  13       7976.77       7644.35       220.60 o                         
   1   2  13       1169.93       1322.35        93.31 o                         
   2   2  13       1345.53       1333.59        94.94 o                         
   3   2  13       3359.22       3562.17       157.43 o                         
   4   2  13       3503.97       3679.05       162.78 o                         
   5   2  13        695.84        527.83       151.20 o                         
   6   2  13       6290.15       6712.10       503.31 o                         
   7   2  13        303.93        301.42       114.35 o                         
   8   2  13         59.92        -50.29        68.31 o                         
   9   2  13       2143.20       2715.21       272.24 o                         
  10   2  13        468.98        531.13       107.76 o                         
  11   2  13        537.20        793.39       107.72 o                         
 -16   3  13         19.56         -0.73        11.13 o                         
 -15   3  13        325.26        287.80        47.62 o                         
 -14   3  13        401.87        393.32        51.11 o                         
 -13   3  13          9.83         59.07        49.34 o                         
 -12   3  13        471.99        457.27        93.80 o                         
 -11   3  13        295.62        294.11        74.26 o                         
 -10   3  13       1842.11       2049.16       328.04 o                         
  -9   3  13         29.60         26.08        17.44 o                         
  -8   3  13         63.73         53.56        19.54 o                         
  -7   3  13        443.40        404.93        45.14 o                         
  -6   3  13       1971.65       2132.56        84.60 o                         
  -5   3  13       2013.23       2222.10       129.81 o                         
  -4   3  13       5374.33       5427.85       135.20 o                         
  -3   3  13         51.17         46.25        24.03 o                         
  -2   3  13         97.74        117.68        54.18 o                         
  -1   3  13         38.09          5.46        29.44 o                         
   0   3  13        109.61         88.61        26.27 o                         
   1   3  13       3111.07       2812.77       138.42 o                         
   2   3  13       1381.13       1279.58        94.14 o                         
   3   3  13        307.03        244.80        44.06 o                         
   4   3  13         50.61         51.02        46.25 o                         
   5   3  13        678.78        402.48       113.99 o                         
   6   3  13        372.92        347.88       111.41 o                         
   7   3  13        369.15        413.37       118.27 o                         
   8   3  13        614.55        575.62       123.72 o                         
   9   3  13        302.72        252.40        73.43 o                         
  10   3  13         27.68         74.90        41.16 o                         
  11   3  13         24.47         53.81        27.51 o                         
 -16   4  13       2725.30       2572.11        91.72 o                         
 -15   4  13        486.44        479.11        51.12 o                         
 -14   4  13        175.43        132.29        33.28 o                         
 -13   4  13       2444.18       2373.55       255.89 o                         
 -12   4  13        873.63        786.88        70.37 o                         
 -11   4  13       6691.31       5956.85       301.36 o                         
 -10   4  13       4489.52       4480.38       260.18 o                         
  -9   4  13         27.30         50.01        21.48 o                         
  -8   4  13       2659.15       2833.83       130.87 o                         
  -7   4  13       4995.55       5330.42       207.67 o                         
  -6   4  13         71.37         88.24        22.67 o                         
  -5   4  13      14140.08      14823.60       364.73 o                         
  -4   4  13       4260.51       4191.32       114.58 o                         
  -3   4  13       4271.63       4119.90       146.15 o                         
  -2   4  13       6025.28       5514.40       191.37 o                         
  -1   4  13       1664.02       1580.51       101.48 o                         
   0   4  13       2007.72       1905.60       113.07 o                         
   1   4  13       7460.57       6916.36       216.04 o                         
   2   4  13         34.10         44.19        20.19 o                         
   3   4  13       4364.13       4217.43       334.67 o                         
   4   4  13       2142.97       1980.46       233.54 o                         
   5   4  13        392.89        346.12       101.99 o                         
   6   4  13       3703.87       3385.19       294.36 o                         
   7   4  13       1911.29       1646.19       196.32 o                         
   8   4  13        988.29        929.00       137.87 o                         
   9   4  13       2373.60       2512.65       196.36 o                         
  10   4  13         11.80        -18.03        19.56 o                         
 -15   5  13        164.83        171.04        23.82 o                         
 -14   5  13         11.13          5.94        14.07 o                         
 -13   5  13        405.20        461.95        41.42 o                         
 -12   5  13        441.43        336.15        90.79 o                         
 -11   5  13       1797.97       1820.55       121.04 o                         
 -10   5  13       1115.65       1350.31        71.81 o                         
  -9   5  13       1793.30       1931.51       120.08 o                         
  -8   5  13        277.30        273.19        40.98 o                         
  -7   5  13       1034.07       1032.98       102.93 o                         
  -6   5  13         63.18        133.17        44.11 o                         
  -5   5  13        299.37        327.96        38.66 o                         
  -4   5  13       1463.64       1501.33        91.74 o                         
  -3   5  13         31.30         37.37        18.15 o                         
  -2   5  13        418.38        423.35        44.98 o                         
  -1   5  13       1009.17        991.60        97.13 o                         
   0   5  13       3053.76       2497.41       230.11 o                         
   1   5  13        243.44        196.49        67.71 o                         
   2   5  13       1386.41       1531.40       128.17 o                         
   3   5  13         19.79         -7.04        19.52 o                         
   4   5  13        131.32        126.55        64.55 o                         
   5   5  13         17.25        -42.64        42.64 o                         
   6   5  13        754.24        688.77       115.65 o                         
   7   5  13         24.46        -11.26        26.73 o                         
   8   5  13       1258.30       1302.44        91.61 o                         
   9   5  13          6.90         19.17        20.56 o                         
 -14   6  13        532.06        505.43        37.20 o                         
 -13   6  13       1454.38       1459.01        77.62 o                         
 -12   6  13         12.91         44.10        22.45 o                         
 -11   6  13        227.94        271.38        65.92 o                         
 -10   6  13        498.15        542.59        68.94 o                         
  -9   6  13        179.58        228.15        36.24 o                         
  -8   6  13        849.64        876.73        68.71 o                         
  -7   6  13        966.55        992.43        74.33 o                         
  -6   6  13         10.60         -9.70        37.36 o                         
  -5   6  13       1779.78       1780.17       101.97 o                         
  -4   6  13       1335.51       1208.78        86.19 o                         
  -3   6  13         86.72         76.21        28.21 o                         
  -2   6  13       1533.43       1481.78        84.11 o                         
  -1   6  13          9.88         -7.94        21.42 o                         
   0   6  13       1070.69        974.24        72.94 o                         
   1   6  13       2636.63       2510.93       319.09 o                         
   2   6  13         26.89        -31.10        31.10 o                         
   3   6  13        285.71        313.70        56.42 o                         
   4   6  13       3069.26       2893.35       416.47 o                         
   5   6  13          5.20         27.66        43.23 o                         
   6   6  13       2164.24       2348.25       112.21 o                         
   7   6  13        228.36        212.68        36.34 o                         
   8   6  13        323.14        335.38        36.79 o                         
 -12   7  13       1321.81       1302.50        65.43 o                         
 -11   7  13       2135.45       2392.71       224.37 o                         
 -10   7  13        439.96        449.05        40.79 o                         
  -9   7  13       4092.51       4556.56       135.17 o                         
  -8   7  13        638.59        669.74        56.27 o                         
  -7   7  13       3575.17       4004.49       138.59 o                         
  -6   7  13       3547.82       3851.78       140.30 o                         
  -5   7  13        357.02        344.84        45.77 o                         
  -4   7  13       1121.19       1167.87        71.46 o                         
  -3   7  13       2008.39       2110.83        95.67 o                         
  -2   7  13        170.38        159.40        28.13 o                         
  -1   7  13       3200.11       3381.17       119.69 o                         
   0   7  13       1630.05       1692.08       105.38 o                         
   1   7  13       1248.39       1271.47        91.01 o                         
   2   7  13       5713.74       5767.30       187.75 o                         
   3   7  13        582.03        529.30        55.61 o                         
   4   7  13        623.28        587.28        45.31 o                         
   5   7  13       2132.05       2004.31       131.46 o                         
   6   7  13        311.89        330.74        58.21 o                         
 -10   8  13        116.97        105.41        20.16 o                         
  -9   8  13          1.70         29.21        15.22 o                         
  -8   8  13         28.99         39.04        15.83 o                         
  -7   8  13        148.54        139.57        26.28 o                         
  -6   8  13         15.12         50.88        20.24 o                         
  -5   8  13         15.86         17.00        16.94 o                         
  -4   8  13          6.16        -22.78        22.78 o                         
  -3   8  13         62.16         56.68        20.41 o                         
  -2   8  13         39.91         15.03        58.44 o                         
  -1   8  13        328.81        289.38        38.19 o                         
   0   8  13         74.35         73.36        21.98 o                         
   1   8  13        277.98        252.72        35.84 o                         
   2   8  13         19.70          8.26        10.74 o                         
   3   8  13        171.51        169.67        25.01 o                         
   4   8  13         15.34         22.44        16.25 o                         
   5   8  13          2.79         -1.00         9.08 o                         
  -8   9  13        412.40        412.11        35.36 o                         
  -7   9  13       1355.20       1611.72        75.34 o                         
  -6   9  13        841.23        838.86        58.14 o                         
  -5   9  13         52.34         38.62        16.90 o                         
  -4   9  13        905.10        872.00        63.49 o                         
  -3   9  13       2526.96       2579.22       108.46 o                         
  -2   9  13         18.25         17.11        11.93 o                         
  -1   9  13       2915.30       2857.61        92.51 o                         
   0   9  13        643.29        585.18        40.06 o                         
   1   9  13        824.14        760.84        42.40 o                         
   2   9  13       2199.74       2027.11       123.91 o                         
 -16   0  14        333.34        249.87        29.70 o                         
 -15   0  14        310.96        287.10        34.52 o                         
 -14   0  14       5096.58       4951.42       367.91 o                         
 -13   0  14         62.38         61.79        40.05 o                         
 -12   0  14       2048.38       2255.10       305.94 o                         
 -11   0  14       2755.86       3162.55       263.54 o                         
 -10   0  14        977.07       1233.78       157.30 o                         
  -9   0  14        228.43        382.66        85.47 o                         
  -8   0  14       3540.52       4137.27       257.29 o                         
  -7   0  14       3118.02       3134.67       482.58 o                         
  -6   0  14       6234.25       6696.09       905.70 o                         
  -5   0  14       2050.72       2309.15       172.68 o                         
  -4   0  14       3334.82       3814.71       217.39 o                         
  -3   0  14      14874.87      15818.64       439.51 o                         
  -2   0  14         61.56        117.28        22.26 o                         
  -1   0  14      15253.86      16736.87       829.18 o                         
   0   0  14       3635.17       4039.45       146.10 o                         
   1   0  14       3686.59       3836.42       146.06 o                         
   2   0  14        672.47        751.40        72.04 o                         
   3   0  14       4656.02       5192.43       330.06 o                         
   4   0  14        799.05        896.78       201.60 o                         
   5   0  14      10686.63      13061.34       721.75 o                         
   6   0  14        274.99        348.30       124.03 o                         
   7   0  14       3550.18       4614.05       382.94 o                         
   8   0  14       1303.04       2120.11       237.10 o                         
   9   0  14         57.54        -40.63        40.63 o                         
  10   0  14       1372.96       1531.71       141.07 o                         
 -16   1  14         32.03         35.46        15.61 o                         
 -15   1  14       1880.86       1643.18        92.29 o                         
 -14   1  14        149.46        150.21        27.35 o                         
 -13   1  14        313.23        268.41        54.91 o                         
 -12   1  14         91.11        129.59        51.62 o                         
 -11   1  14         38.52         52.21        38.75 o                         
 -10   1  14        620.10        855.76        92.40 o                         
  -9   1  14       3662.94       3726.76       209.54 o                         
  -8   1  14       2162.25       2183.93       128.40 o                         
  -7   1  14       2105.21       2221.27       124.75 o                         
  -6   1  14         26.69         30.82        12.69 o                         
  -5   1  14        765.26        774.92        46.07 o                         
  -4   1  14        478.39        570.51        46.54 o                         
  -3   1  14          1.26         -5.94        10.48 o                         
  -2   1  14       7611.62       7793.89       268.22 o                         
  -1   1  14         68.56         92.66        18.93 o                         
   0   1  14       3294.89       3472.40       152.30 o                         
   1   1  14        566.63        537.95        86.39 o                         
   2   1  14        146.17        152.23        42.33 o                         
   3   1  14        588.22        574.62        57.85 o                         
   4   1  14       2357.39       2359.59       206.63 o                         
   5   1  14          1.25         49.02        41.93 o                         
   6   1  14        640.10        671.66       104.11 o                         
   7   1  14          9.70        123.06        84.94 o                         
   8   1  14         57.61         79.63        58.94 o                         
   9   1  14        319.79        291.16        87.56 o                         
  10   1  14        295.18        479.21        93.13 o                         
 -16   2  14         91.04         78.51        22.80 o                         
 -15   2  14        275.73        204.24        33.71 o                         
 -14   2  14        894.90        861.12        57.81 o                         
 -13   2  14        268.76        298.15        58.02 o                         
 -12   2  14       3773.33       4250.58       329.53 o                         
 -11   2  14       3473.85       3960.02       302.24 o                         
 -10   2  14       1661.36       1779.45       121.23 o                         
  -9   2  14        900.86        984.92        75.71 o                         
  -8   2  14        976.36       1063.74        74.78 o                         
  -7   2  14        144.08        123.67        29.53 o                         
  -6   2  14       4021.70       4083.93       205.38 o                         
  -5   2  14       4981.62       4692.11       206.51 o                         
  -4   2  14       3783.89       3563.68       194.75 o                         
  -3   2  14       6014.39       5736.07       207.13 o                         
  -2   2  14          3.54          8.48        10.92 o                         
  -1   2  14       2335.04       2302.54       119.72 o                         
   0   2  14       2407.86       2429.26       100.29 o                         
   1   2  14         49.57         93.98        39.24 o                         
   2   2  14       2086.63       2328.29       128.06 o                         
   3   2  14       1016.40       1049.57        88.01 o                         
   4   2  14         44.08        104.70        77.10 o                         
   5   2  14       3207.26       3318.09       351.48 o                         
   6   2  14       1495.07       1610.49       247.11 o                         
   7   2  14       1491.94       1680.47       236.63 o                         
   8   2  14       1978.39       2351.85       252.97 o                         
   9   2  14         41.36        130.98        62.90 o                         
  10   2  14        615.90        819.07       114.29 o                         
 -16   3  14       1332.59        963.85        62.78 o                         
 -15   3  14        983.25        801.23        70.67 o                         
 -14   3  14        348.52        365.12        46.91 o                         
 -13   3  14       4656.48       3942.85       243.57 o                         
 -12   3  14        563.88        510.07        93.49 o                         
 -11   3  14       2292.50       2438.17       336.98 o                         
 -10   3  14       5605.15       6204.82       661.32 o                         
  -9   3  14         24.55         28.30        18.56 o                         
  -8   3  14       1802.98       1817.78        95.48 o                         
  -7   3  14       3671.90       3913.96       245.71 o                         
  -6   3  14        385.25        333.78        30.45 o                         
  -5   3  14       3675.81       3808.60       106.47 o                         
  -4   3  14       4242.95       4024.27       142.99 o                         
  -3   3  14       1429.68       1373.05        81.93 o                         
  -2   3  14       5921.82       5385.18       312.48 o                         
  -1   3  14       1745.15       1563.85       157.05 o                         
   0   3  14       1152.99       1031.87        93.02 o                         
   1   3  14       3307.27       3033.65       146.03 o                         
   2   3  14       1666.94       1499.75       211.34 o                         
   3   3  14       1302.86       1358.60       205.22 o                         
   4   3  14       2261.79       2511.33       283.88 o                         
   5   3  14         90.21        140.64        78.57 o                         
   6   3  14       3670.43       3677.16       328.13 o                         
   7   3  14       4273.43       4219.48       337.16 o                         
   8   3  14        108.85        139.86        63.32 o                         
   9   3  14       3215.28       3944.91       258.73 o                         
  10   3  14        783.96       1005.63       109.80 o                         
 -15   4  14         20.25         28.58        15.80 o                         
 -14   4  14         64.06         65.65        25.58 o                         
 -13   4  14        116.16        100.90        26.90 o                         
 -12   4  14        129.39        106.43        45.83 o                         
 -11   4  14        236.89        221.16        58.98 o                         
 -10   4  14         57.59         30.75        30.27 o                         
  -9   4  14         24.18         67.65        39.43 o                         
  -8   4  14        636.41        613.17        60.74 o                         
  -7   4  14        417.32        384.84        48.48 o                         
  -6   4  14          1.35          4.79        10.29 o                         
  -5   4  14        541.89        502.41        48.95 o                         
  -4   4  14         44.52         22.49        16.89 o                         
  -3   4  14        510.39        447.78        49.31 o                         
  -2   4  14        386.40        367.96        41.02 o                         
  -1   4  14        112.45        108.07        41.78 o                         
   0   4  14        188.35        146.37        34.54 o                         
   1   4  14          2.94        -32.74        39.63 o                         
   2   4  14         28.03         21.98        35.87 o                         
   3   4  14         12.45         -6.23        37.13 o                         
   4   4  14        664.46        615.48       123.45 o                         
   5   4  14         76.20        -65.72        65.72 o                         
   6   4  14        160.96         66.34        39.14 o                         
   7   4  14         97.34        121.28        71.21 o                         
   8   4  14         12.30        -30.16        31.62 o                         
   9   4  14        575.73        631.32        85.78 o                         
 -15   5  14        843.36        708.37        42.66 o                         
 -14   5  14         72.28         82.35        21.47 o                         
 -13   5  14       2573.13       2599.22        89.98 o                         
 -12   5  14        469.47        414.31        77.22 o                         
 -11   5  14       1649.01       1614.40        99.21 o                         
 -10   5  14       5169.29       6324.67       302.03 o                         
  -9   5  14        201.68        244.09        36.97 o                         
  -8   5  14       1439.16       1470.71       117.52 o                         
  -7   5  14       3840.18       4117.89       200.05 o                         
  -6   5  14         43.01         68.22        34.71 o                         
  -5   5  14       4492.45       4706.12       229.06 o                         
  -4   5  14       4390.18       4087.02       220.82 o                         
  -3   5  14        985.53        892.95        70.36 o                         
  -2   5  14       1993.51       2159.86       106.72 o                         
  -1   5  14        489.04        512.22       101.90 o                         
   0   5  14       2491.08       2195.27       220.23 o                         
   1   5  14       4120.83       3562.53       275.93 o                         
   2   5  14        607.41        498.12       105.02 o                         
   3   5  14       2068.98       1919.58       204.93 o                         
   4   5  14       1705.82       1517.00       177.80 o                         
   5   5  14        133.04        139.94        59.26 o                         
   6   5  14       1155.80       1071.67       136.44 o                         
   7   5  14       1244.53       1262.98       133.43 o                         
   8   5  14        346.68        380.25        63.43 o                         
   9   5  14       1210.94        991.68        81.45 o                         
 -13   6  14        251.11        214.92        28.59 o                         
 -12   6  14        371.75        319.92        52.81 o                         
 -11   6  14       2665.06       3188.85       302.00 o                         
 -10   6  14         84.06         86.90        21.37 o                         
  -9   6  14       1757.34       2040.49       145.86 o                         
  -8   6  14       1468.29       1626.96       130.19 o                         
  -7   6  14         48.87         67.40        21.57 o                         
  -6   6  14       4728.19       4923.97       162.63 o                         
  -5   6  14       1014.76       1002.85        76.20 o                         
  -4   6  14       1950.94       2159.84       113.04 o                         
  -3   6  14       2014.25       1984.50       111.24 o                         
  -2   6  14       1961.10       2007.51       112.48 o                         
  -1   6  14        338.82        341.41        71.43 o                         
   0   6  14       4692.66       4595.03       243.25 o                         
   1   6  14         19.53        -19.23        33.02 o                         
   2   6  14       7641.31       7447.14      1171.81 o                         
   3   6  14        941.50        923.84        89.75 o                         
   4   6  14       1186.72       1176.48        93.92 o                         
   5   6  14       1874.14       1629.14       129.84 o                         
   6   6  14        553.35        534.43        39.61 o                         
   7   6  14        227.17        182.32        38.85 o                         
 -12   7  14         74.76         69.43        13.66 o                         
 -11   7  14         29.14         30.48        10.23 o                         
 -10   7  14         11.77          9.25         9.84 o                         
  -9   7  14        238.30        280.42        33.31 o                         
  -8   7  14        184.07        192.54        30.22 o                         
  -7   7  14         11.24          7.52        18.31 o                         
  -6   7  14          4.16          6.57        14.80 o                         
  -5   7  14        123.82        130.33        35.45 o                         
  -4   7  14        251.41        269.96        40.22 o                         
  -3   7  14         52.43         51.81        17.02 o                         
  -2   7  14       1583.47       1581.99        78.94 o                         
  -1   7  14          6.93         10.03        70.89 o                         
   0   7  14        758.23        740.55        65.86 o                         
   1   7  14          5.11          0.98        14.45 o                         
   2   7  14        113.11        110.62        27.03 o                         
   3   7  14          6.90         -5.11        19.39 o                         
   4   7  14        470.49        470.97        43.28 o                         
   5   7  14          3.93         27.71        12.30 o                         
 -10   8  14        121.85        112.01        18.00 o                         
  -9   8  14       2507.37       2575.79        94.05 o                         
  -8   8  14       1325.90       1443.80        77.21 o                         
  -7   8  14       1988.63       2085.68        82.76 o                         
  -6   8  14       3395.30       3429.25       110.54 o                         
  -5   8  14         17.79         12.03        13.68 o                         
  -4   8  14        472.96        442.36        54.20 o                         
  -3   8  14       2238.22       2226.73       120.23 o                         
  -2   8  14         36.69         74.67        27.39 o                         
  -1   8  14       3423.70       3407.47       118.44 o                         
   0   8  14       2414.41       2419.88        97.59 o                         
   1   8  14        210.87        182.33        27.32 o                         
   2   8  14       2798.71       2744.71       162.66 o                         
   3   8  14        839.14        809.69        44.77 o                         
  -8   9  14        730.61        723.92        40.18 o                         
  -7   9  14        608.68        586.52        41.03 o                         
  -6   9  14        181.49        202.86        26.32 o                         
  -5   9  14         91.32        129.44        23.32 o                         
  -4   9  14         15.05         19.37        12.34 o                         
  -3   9  14          0.99         -9.54         9.54 o                         
  -2   9  14        608.70        558.49        46.59 o                         
  -1   9  14        447.64        408.85        38.22 o                         
   0   9  14        107.02        102.90        18.22 o                         
 -16   1  15        522.81        310.24        32.15 o                         
 -15   1  15         34.62        -13.51        13.51 o                         
 -14   1  15       3703.91       3508.50       260.07 o                         
 -13   1  15        492.82        459.80        45.43 o                         
 -12   1  15       5144.48       6117.93       245.88 o                         
 -11   1  15       4672.54       5433.78       326.52 o                         
 -10   1  15         52.23         36.10        31.47 o                         
  -9   1  15       4076.10       4908.97       502.60 o                         
  -8   1  15       1926.57       1870.95       188.20 o                         
  -7   1  15       1837.92       1735.22       111.54 o                         
  -6   1  15       2956.82       3658.52       294.80 o                         
  -5   1  15       1237.00       1566.44       121.91 o                         
  -4   1  15       1159.70       1336.57        67.25 o                         
  -3   1  15       7533.89       7770.05       225.62 o                         
  -2   1  15       1864.26       1968.13        81.63 o                         
  -1   1  15      12166.51      12515.48       237.47 o                         
   0   1  15       1890.52       1995.90        91.65 o                         
   1   1  15        161.53        176.17        34.23 o                         
   2   1  15        348.46        350.42        44.53 o                         
   3   1  15       1051.35       1061.44       190.76 o                         
   4   1  15         91.68        139.25        53.78 o                         
   5   1  15       4870.78       5069.18       418.20 o                         
   6   1  15       1578.92       1798.61       252.32 o                         
   7   1  15        337.90        297.65       100.51 o                         
   8   1  15       3102.82       3842.10       303.58 o                         
   9   1  15        191.50        331.79        80.84 o                         
 -16   2  15        158.18         95.96        18.66 o                         
 -15   2  15        937.11        783.71        91.47 o                         
 -14   2  15          1.14         11.23        14.87 o                         
 -13   2  15       1019.12        997.09        62.74 o                         
 -12   2  15        522.10        593.91        73.56 o                         
 -11   2  15         12.65          9.97        26.34 o                         
 -10   2  15       2452.47       2593.37       143.40 o                         
  -9   2  15       1574.43       1724.41       196.03 o                         
  -8   2  15        617.86        681.16        60.24 o                         
  -7   2  15       3699.13       3721.98       275.82 o                         
  -6   2  15         34.03         31.58        15.15 o                         
  -5   2  15       1588.39       1467.70       128.49 o                         
  -4   2  15       4737.29       4614.89       198.54 o                         
  -3   2  15        341.14        341.16        35.34 o                         
  -2   2  15       4238.69       4201.00       117.05 o                         
  -1   2  15       3122.38       3126.87       115.00 o                         
   0   2  15       1455.88       1429.42        78.52 o                         
   1   2  15       1927.85       2071.61        94.79 o                         
   2   2  15        392.01        421.24        60.88 o                         
   3   2  15        607.40        659.35       160.08 o                         
   4   2  15       3692.26       4657.84       416.28 o                         
   5   2  15        114.78        190.26        93.33 o                         
   6   2  15       3034.84       3177.81       322.01 o                         
   7   2  15        932.36       1105.95       171.86 o                         
   8   2  15          4.07         37.11        39.24 o                         
   9   2  15        971.75       1340.47       149.85 o                         
 -15   3  15          2.94         -1.05        10.81 o                         
 -14   3  15         29.00         41.53        20.35 o                         
 -13   3  15        789.20        718.23       101.17 o                         
 -12   3  15        571.11        465.06        86.86 o                         
 -11   3  15        864.15        834.41       111.15 o                         
 -10   3  15        127.46        169.54        34.89 o                         
  -9   3  15        673.67        646.33        66.10 o                         
  -8   3  15        993.00        940.50       143.91 o                         
  -7   3  15        775.76        767.17        69.74 o                         
  -6   3  15        527.82        551.62        42.10 o                         
  -5   3  15       3646.48       3381.50       140.94 o                         
  -4   3  15         36.86         28.92        13.58 o                         
  -3   3  15       1404.23       1304.06       100.81 o                         
  -2   3  15         87.21         73.01        21.47 o                         
  -1   3  15        317.59        307.69        46.67 o                         
   0   3  15       2587.23       2378.62       168.84 o                         
   1   3  15         10.43        -11.10        34.57 o                         
   2   3  15       1738.23       1535.41       217.67 o                         
   3   3  15        627.88        579.34       137.72 o                         
   4   3  15        192.55        201.12        83.22 o                         
   5   3  15        128.61        123.93        76.11 o                         
   6   3  15       1815.91       1630.63       208.78 o                         
   7   3  15        156.76        203.59        73.50 o                         
   8   3  15       1713.21       2055.15       190.15 o                         
   9   3  15         60.87         95.62        37.77 o                         
 -15   4  15        370.72        338.02        36.25 o                         
 -14   4  15         26.99         28.63        16.23 o                         
 -13   4  15       1758.10       1614.77       133.28 o                         
 -12   4  15       2975.59       2460.82       174.44 o                         
 -11   4  15        991.70        907.55       111.90 o                         
 -10   4  15       5189.93       4890.57       254.73 o                         
  -9   4  15        100.56        101.06        42.26 o                         
  -8   4  15        706.53        800.20        67.83 o                         
  -7   4  15       4128.05       4706.84       131.28 o                         
  -6   4  15       1362.94       1333.16        71.19 o                         
  -5   4  15       4739.09       5200.25       189.18 o                         
  -4   4  15       5554.05       5344.60       325.61 o                         
  -3   4  15        958.39        925.20       102.15 o                         
  -2   4  15       4303.83       4295.69       223.10 o                         
  -1   4  15       2462.46       2199.86       231.44 o                         
   0   4  15        872.13        786.62       142.62 o                         
   1   4  15      11064.28      10364.53       506.38 o                         
   2   4  15        517.61        493.55       113.76 o                         
   3   4  15       2979.20       2676.47       260.90 o                         
   4   4  15       2167.79       2185.81       232.43 o                         
   5   4  15        357.74        207.29        74.89 o                         
   6   4  15       1111.30       1037.54       142.20 o                         
   7   4  15       2042.99       2065.84       181.75 o                         
   8   4  15        207.15        168.07        48.25 o                         
   9   4  15       2036.68       2082.38       126.63 o                         
 -14   5  15         63.53         57.73        16.69 o                         
 -13   5  15        310.62        302.15        36.41 o                         
 -12   5  15        366.16        322.64        87.19 o                         
 -11   5  15        947.06        879.60        70.40 o                         
 -10   5  15         14.92         57.30        35.94 o                         
  -9   5  15         81.50         96.26        23.10 o                         
  -8   5  15        774.21        783.00        81.85 o                         
  -7   5  15          7.91         20.52        21.48 o                         
  -6   5  15       2587.39       2611.02       160.64 o                         
  -5   5  15        261.45        236.74        52.49 o                         
  -4   5  15       1236.44       1221.01       120.22 o                         
  -3   5  15        235.12        222.83        37.35 o                         
  -2   5  15        397.08        377.64        38.58 o                         
  -1   5  15         75.97         43.86        25.77 o                         
   0   5  15        970.95        885.98       134.98 o                         
   1   5  15        545.10        457.35       104.04 o                         
   2   5  15       2750.33       2579.09       228.12 o                         
   3   5  15       1639.72       1415.81       165.63 o                         
   4   5  15        250.19        220.62        66.72 o                         
   5   5  15        696.81        536.39        97.82 o                         
   6   5  15        287.28        292.27        66.15 o                         
   7   5  15         56.04         39.22        26.47 o                         
   8   5  15        576.43        490.97        59.30 o                         
 -13   6  15        609.43        584.04        41.00 o                         
 -12   6  15        287.94        282.09        47.10 o                         
 -11   6  15        416.91        390.67        62.03 o                         
 -10   6  15       1045.99       1119.95        63.31 o                         
  -9   6  15        309.41        309.17        37.04 o                         
  -8   6  15       1722.62       1838.39        90.87 o                         
  -7   6  15       1622.19       1719.97        90.62 o                         
  -6   6  15         78.54        127.64        29.67 o                         
  -5   6  15        783.22        827.87        66.73 o                         
  -4   6  15       1609.18       1612.79        95.62 o                         
  -3   6  15        154.29        142.08        31.96 o                         
  -2   6  15       3080.15       3109.58       144.98 o                         
  -1   6  15        405.66        376.44        70.12 o                         
   0   6  15        556.21        475.62       121.61 o                         
   1   6  15       1611.66       1530.85        83.99 o                         
   2   6  15        182.52        173.04        36.40 o                         
   3   6  15        183.73        216.13        45.80 o                         
   4   6  15        719.13        569.05        54.62 o                         
   5   6  15        134.96        111.11        22.74 o                         
   6   6  15        941.36        848.66        49.26 o                         
 -10   7  15          4.61         22.10         8.29 o                         
  -9   7  15       2082.59       2358.06        85.00 o                         
  -8   7  15       2590.59       2791.17        99.38 o                         
  -7   7  15        181.63        187.13        28.96 o                         
  -6   7  15       4326.43       4452.30       136.90 o                         
  -5   7  15        285.26        334.33        41.07 o                         
  -4   7  15        961.75       1003.45        68.90 o                         
  -3   7  15       2027.33       2094.30       100.17 o                         
  -2   7  15        152.52        170.13        42.97 o                         
  -1   7  15       1161.13       1244.74       104.87 o                         
   0   7  15       4028.21       4112.05       186.15 o                         
   1   7  15        328.09        283.32        48.21 o                         
   2   7  15       1953.80       2057.38       121.31 o                         
   3   7  15       1614.33       1575.88        98.06 o                         
   4   7  15        111.27         99.43        23.29 o                         
  -9   8  15         21.52         28.42        10.83 o                         
  -8   8  15         75.13         83.36        17.84 o                         
  -7   8  15        403.77        396.08        40.38 o                         
  -6   8  15        193.67        182.51        31.12 o                         
  -5   8  15        361.53        404.15        46.05 o                         
  -4   8  15          1.35          6.19        12.39 o                         
  -3   8  15         84.79         86.32        25.74 o                         
  -2   8  15         10.42         -0.57        15.27 o                         
  -1   8  15        171.41        157.99        31.53 o                         
   0   8  15         15.41         -1.84        11.69 o                         
   1   8  15        149.03        124.16        24.18 o                         
   2   8  15         71.34         86.39        18.83 o                         
  -6   9  15       1521.08       1510.37        61.45 o                         
  -5   9  15        121.29        114.07        19.39 o                         
  -4   9  15        273.54        291.96        30.25 o                         
  -3   9  15       1188.80       1280.55        61.86 o                         
  -2   9  15         80.39        102.95        17.34 o                         
  -1   9  15        601.98        580.27        37.92 o                         
 -15   0  16        339.40        265.95        63.43 o                         
 -14   0  16       3698.77       3932.88       254.50 o                         
 -13   0  16        145.56        150.58        26.64 o                         
 -12   0  16        655.82        717.41       107.11 o                         
 -11   0  16       5491.08       6557.24       354.39 o                         
 -10   0  16        496.18        578.64       107.89 o                         
  -9   0  16       3348.98       3946.87       259.25 o                         
  -8   0  16       3625.51       3910.84       248.28 o                         
  -7   0  16       1983.86       2413.58       193.50 o                         
  -6   0  16       1810.63       2115.14       180.67 o                         
  -5   0  16       1432.20       1601.16       149.87 o                         
  -4   0  16       1097.68       1254.06       130.82 o                         
  -3   0  16       5683.06       5951.30       285.86 o                         
  -2   0  16       3111.84       3278.17       210.93 o                         
  -1   0  16       2773.42       2840.14       170.41 o                         
   0   0  16       3602.99       3835.56       399.03 o                         
   1   0  16        612.24        628.70       161.82 o                         
   2   0  16       2147.97       2587.56       314.11 o                         
   3   0  16       3655.89       4206.56       391.22 o                         
   4   0  16         55.43        -15.28        66.33 o                         
   5   0  16       1987.74       2580.65       277.09 o                         
   6   0  16       2535.88       3015.74       268.64 o                         
   7   0  16        100.30        142.97        54.80 o                         
   8   0  16       1451.60       1276.44       248.49 o                         
 -15   1  16       1400.68       1074.44       111.77 o                         
 -14   1  16          0.14          0.31        12.86 o                         
 -13   1  16       1834.89       1598.15       151.21 o                         
 -12   1  16       1579.24       1761.99       129.01 o                         
 -11   1  16        223.81        204.22        50.74 o                         
 -10   1  16        282.70        334.11        56.86 o                         
  -9   1  16        526.78        659.35        76.67 o                         
  -8   1  16        811.82        942.46       126.99 o                         
  -7   1  16       2780.24       3287.70       341.25 o                         
  -6   1  16        544.71        572.47        65.63 o                         
  -5   1  16        451.30        459.87        58.43 o                         
  -4   1  16       1589.63       1848.92       167.43 o                         
  -3   1  16        529.38        465.97        57.89 o                         
  -2   1  16         79.86         55.07        33.98 o                         
  -1   1  16        934.71        943.62        56.03 o                         
   0   1  16       2281.74       2216.63       154.37 o                         
   1   1  16        175.35        129.05        88.11 o                         
   2   1  16        120.43         33.73        37.17 o                         
   3   1  16        168.51        251.32       132.87 o                         
   4   1  16       1500.90       1760.35       258.35 o                         
   5   1  16        302.76         72.42        67.68 o                         
   6   1  16        826.55        858.95       140.49 o                         
   7   1  16         49.18         53.09        39.66 o                         
   8   1  16        150.78        192.23        61.59 o                         
 -15   2  16          7.24          5.10        15.04 o                         
 -14   2  16         66.24         24.79        25.33 o                         
 -13   2  16       1166.71       1106.06        62.05 o                         
 -12   2  16         69.72         60.09        28.60 o                         
 -11   2  16       5269.96       5672.43       654.37 o                         
 -10   2  16         12.25         18.68        24.19 o                         
  -9   2  16       2828.55       3033.38       265.62 o                         
  -8   2  16       1172.68       1298.00       174.68 o                         
  -7   2  16         41.59         44.46        17.20 o                         
  -6   2  16       1730.74       1953.09       277.57 o                         
  -5   2  16       2678.40       2520.65       136.88 o                         
  -4   2  16        462.33        431.12        62.26 o                         
  -3   2  16       6181.54       6480.96       204.32 o                         
  -2   2  16       1464.71       1349.45        70.05 o                         
  -1   2  16       3550.64       3402.06       120.40 o                         
   0   2  16       9185.96       9378.70       380.51 o                         
   1   2  16        523.23        509.41        65.46 o                         
   2   2  16       3021.40       3201.48       241.31 o                         
   3   2  16         75.93         48.35        59.71 o                         
   4   2  16        582.22        722.75       159.30 o                         
   5   2  16        572.17        554.50       136.76 o                         
   6   2  16       1518.43       1944.33       229.78 o                         
   7   2  16        247.86        308.59        92.28 o                         
   8   2  16       2115.38       2657.09       208.05 o                         
   9   2  16        350.41        315.84        55.96 o                         
 -15   3  16        906.77        689.87        52.45 o                         
 -14   3  16          8.02         21.52         9.63 o                         
 -13   3  16       1263.78       1031.76       114.61 o                         
 -12   3  16       2713.99       2506.04       132.12 o                         
 -11   3  16        640.12        613.70        61.57 o                         
 -10   3  16       4283.29       4379.90       475.16 o                         
  -9   3  16        453.09        477.96        78.44 o                         
  -8   3  16        395.49        535.00        65.29 o                         
  -7   3  16       4483.09       4419.13       512.15 o                         
  -6   3  16        252.50        307.46        37.01 o                         
  -5   3  16       1763.01       1941.42        90.28 o                         
  -4   3  16       3666.75       4025.95       155.33 o                         
  -3   3  16        105.89        176.89        62.43 o                         
  -2   3  16       1855.78       2016.40       167.41 o                         
  -1   3  16       8198.36       8783.52       502.05 o                         
   0   3  16        570.87        482.94       113.55 o                         
   1   3  16       2586.99       2421.56       270.20 o                         
   2   3  16       1684.89       1942.55       238.30 o                         
   3   3  16        794.36        818.76       157.17 o                         
   4   3  16       3537.80       3870.20       328.31 o                         
   5   3  16        692.80        720.75       139.64 o                         
   6   3  16       1170.84       1114.64       155.86 o                         
   7   3  16       2416.99       2808.40       221.55 o                         
   8   3  16        104.48         88.56        37.10 o                         
 -14   4  16         74.32         53.17        19.22 o                         
 -13   4  16         16.68          3.57        10.68 o                         
 -12   4  16         12.51         15.28        17.35 o                         
 -11   4  16        122.51        156.41        47.54 o                         
 -10   4  16        339.09        270.72        59.69 o                         
  -9   4  16        245.53        224.34        53.84 o                         
  -8   4  16        369.27        355.87        36.10 o                         
  -7   4  16        204.79        183.73        26.09 o                         
  -6   4  16         67.79         72.22        17.73 o                         
  -5   4  16         28.34         22.44        16.97 o                         
  -4   4  16        685.46        749.64        66.70 o                         
  -3   4  16        211.90        237.40        53.51 o                         
  -2   4  16          7.57        -19.55        23.64 o                         
  -1   4  16         64.81         41.75        47.53 o                         
   0   4  16          5.03         60.66        47.12 o                         
   1   4  16         77.77         25.76        32.27 o                         
   2   4  16        109.12         40.24        45.42 o                         
   3   4  16        319.40        251.19        78.76 o                         
   4   4  16        243.85        189.29        69.93 o                         
   5   4  16        316.77        250.99        69.79 o                         
   6   4  16         97.44        172.53        62.01 o                         
   7   4  16        224.53        284.41        60.25 o                         
   8   4  16         17.77         18.13        14.10 o                         
 -14   5  16        134.96        131.88        18.92 o                         
 -13   5  16       1282.83       1310.50        55.33 o                         
 -12   5  16       1474.38       1463.27       106.92 o                         
 -11   5  16        244.43        225.81        33.88 o                         
 -10   5  16       2621.66       2811.72       256.75 o                         
  -9   5  16        126.18        112.38        26.58 o                         
  -8   5  16       1261.53       1203.83        95.14 o                         
  -7   5  16       2509.33       2813.61       152.58 o                         
  -6   5  16        604.26        583.32        74.08 o                         
  -5   5  16       2492.53       2588.07       160.63 o                         
  -4   5  16       3285.36       3256.17       123.40 o                         
  -3   5  16          2.04         12.31        14.00 o                         
  -2   5  16       1899.75       1849.48        97.85 o                         
  -1   5  16       2771.16       2740.83       159.25 o                         
   0   5  16        119.59        106.92        34.77 o                         
   1   5  16       4062.41       3885.10       271.22 o                         
   2   5  16        428.86        295.48        75.46 o                         
   3   5  16       1043.62       1078.53       136.56 o                         
   4   5  16       1369.83       1077.73       129.33 o                         
   5   5  16        709.37        736.05        99.53 o                         
   6   5  16        269.55        232.27        50.81 o                         
   7   5  16       1409.42       1332.72        98.11 o                         
 -12   6  16        434.36        444.08        30.58 o                         
 -11   6  16        994.96       1016.78        91.65 o                         
 -10   6  16         21.08         22.76        16.32 o                         
  -9   6  16        642.45        745.99        51.97 o                         
  -8   6  16       1239.74       1288.41        71.49 o                         
  -7   6  16        291.31        319.82        38.71 o                         
  -6   6  16       3425.40       3494.85       126.13 o                         
  -5   6  16       3477.33       3558.57       131.38 o                         
  -4   6  16       1983.21       2103.82       103.68 o                         
  -3   6  16       1715.12       1786.76        97.31 o                         
  -2   6  16         38.03         16.80        29.01 o                         
  -1   6  16        251.66        277.02        59.16 o                         
   0   6  16       3557.04       3470.20       119.98 o                         
   1   6  16        651.73        620.94        49.94 o                         
   2   6  16       1804.91       1748.69        80.52 o                         
   3   6  16       2521.21       2342.62       138.80 o                         
   4   6  16         79.50         62.09        14.73 o                         
   5   6  16        803.47        705.19        42.15 o                         
 -10   7  16        137.83        140.20        38.12 o                         
  -9   7  16        559.38        584.21        38.65 o                         
  -8   7  16        587.52        619.89        43.54 o                         
  -7   7  16        214.61        235.81        29.62 o                         
  -6   7  16          5.86          7.21        24.81 o                         
  -5   7  16        397.37        429.98        42.33 o                         
  -4   7  16          8.30         -1.43        12.43 o                         
  -3   7  16        263.25        244.25        33.34 o                         
  -2   7  16        735.07        735.89        74.07 o                         
  -1   7  16        262.03        252.74        46.39 o                         
   0   7  16        193.66        236.77        42.63 o                         
   1   7  16         69.14         75.00        28.40 o                         
   2   7  16        114.35         99.62        24.67 o                         
   3   7  16          3.30          0.65         8.63 o                         
  -8   8  16       3667.49       3888.15        99.07 o                         
  -7   8  16          2.06         11.04        10.25 o                         
  -6   8  16       2059.66       2194.39        89.97 o                         
  -5   8  16        932.65       1008.45        64.66 o                         
  -4   8  16        210.47        232.62        32.87 o                         
  -3   8  16       2333.68       2507.19       105.43 o                         
  -2   8  16        311.63        275.55        35.81 o                         
  -1   8  16       1399.77       1378.36        76.52 o                         
   0   8  16       1423.19       1313.17        70.56 o                         
   1   8  16         63.63         63.08        14.96 o                         
 -15   1  17        272.49        179.63        29.88 o                         
 -14   1  17       1654.24       1494.35       158.45 o                         
 -13   1  17        922.29        890.43        67.78 o                         
 -12   1  17        130.43        162.57        43.71 o                         
 -11   1  17       3334.21       3663.05       271.15 o                         
 -10   1  17        748.58        851.53       142.63 o                         
  -9   1  17       4139.73       4709.42       335.98 o                         
  -8   1  17       2871.08       3399.17       201.77 o                         
  -7   1  17        231.99        282.19        49.20 o                         
  -6   1  17       3938.43       4502.91       261.32 o                         
  -5   1  17        393.46        471.11        59.17 o                         
  -4   1  17        204.73        220.28        40.59 o                         
  -3   1  17       2463.86       2669.54       133.89 o                         
  -2   1  17       1594.25       1602.27       104.20 o                         
  -1   1  17         48.17         24.57        20.24 o                         
   0   1  17      10194.15      10629.03       277.71 o                         
   1   1  17        118.66         66.50        55.69 o                         
   2   1  17        940.95        880.30        75.14 o                         
   3   1  17       3339.17       3480.19       500.64 o                         
   4   1  17         23.09         54.60        29.41 o                         
   5   1  17        971.12        858.32        76.31 o                         
   6   1  17       1467.28       1688.92       191.85 o                         
   7   1  17          6.41        -26.69        26.69 o                         
   8   1  17        965.34        616.46        53.60 o                         
 -15   2  17       1992.98       1206.33        60.68 o                         
 -14   2  17        105.19         83.97        15.58 o                         
 -13   2  17       1056.37        935.24        52.69 o                         
 -12   2  17       1007.55       1024.98       125.29 o                         
 -11   2  17        453.66        391.70        62.40 o                         
 -10   2  17       1041.15       1055.81        86.97 o                         
  -9   2  17       2724.45       3057.24       239.35 o                         
  -8   2  17         60.71         67.72        27.75 o                         
  -7   2  17       3847.20       3985.24       509.68 o                         
  -6   2  17        157.32        259.30        45.20 o                         
  -5   2  17         84.05         25.24        46.60 o                         
  -4   2  17       2698.36       3031.49       142.53 o                         
  -3   2  17       1383.33       1436.64        96.73 o                         
  -2   2  17       3397.05       3567.48       151.46 o                         
  -1   2  17       4876.51       5073.72       166.07 o                         
   0   2  17          2.17        -35.38        57.52 o                         
   1   2  17       1283.35       1299.18       102.49 o                         
   2   2  17       1416.26       1500.65       242.89 o                         
   3   2  17        197.34        271.33       102.09 o                         
   4   2  17       4567.49       5171.04       382.13 o                         
   5   2  17        339.88        324.66        96.33 o                         
   6   2  17        819.19       1110.07       149.81 o                         
   7   2  17        956.28       1168.02       134.78 o                         
   8   2  17         79.13         86.56        17.92 o                         
 -14   3  17        399.21        317.46        24.72 o                         
 -13   3  17        957.34        815.21        56.45 o                         
 -12   3  17         11.90         37.91        37.54 o                         
 -11   3  17       1036.26        957.51        83.19 o                         
 -10   3  17        120.79        131.48        30.34 o                         
  -9   3  17       1064.03       1041.77        78.68 o                         
  -8   3  17        672.44        545.05        72.68 o                         
  -7   3  17         40.82         79.11        25.13 o                         
  -6   3  17        351.10        419.86        42.33 o                         
  -5   3  17        946.34        918.18        61.29 o                         
  -4   3  17        466.61        451.72        43.63 o                         
  -3   3  17        272.47        247.25        39.18 o                         
  -2   3  17       1232.75       1344.95        89.54 o                         
  -1   3  17         22.11         37.43        36.00 o                         
   0   3  17       2474.64       2555.20       266.10 o                         
   1   3  17        614.61        479.35       120.56 o                         
   2   3  17       3104.30       3250.20       296.35 o                         
   3   3  17         31.67        -37.61        66.17 o                         
   4   3  17        113.54         63.35        49.84 o                         
   5   3  17          2.99        -10.77        27.40 o                         
   6   3  17        249.50        197.00        59.79 o                         
   7   3  17         58.65         22.81        23.94 o                         
 -14   4  17          8.08        -10.58        10.58 o                         
 -13   4  17        622.00        522.85        37.97 o                         
 -12   4  17       2580.92       2432.30       309.14 o                         
 -11   4  17         22.45         11.96        23.42 o                         
 -10   4  17       4124.04       3830.19       203.53 o                         
  -9   4  17        367.12        337.69        65.09 o                         
  -8   4  17        230.27        188.98        31.10 o                         
  -7   4  17       4447.93       4444.13       148.25 o                         
  -6   4  17       1556.89       1620.82        74.02 o                         
  -5   4  17       2545.98       2762.47       119.78 o                         
  -4   4  17       5841.82       5723.27       175.89 o                         
  -3   4  17         47.42         45.08        24.47 o                         
  -2   4  17       1717.88       1863.01       142.00 o                         
  -1   4  17       2576.89       2675.41       173.29 o                         
   0   4  17         96.07        109.76        42.52 o                         
   1   4  17       5388.38       5288.01       338.12 o                         
   2   4  17        763.48        791.19       130.35 o                         
   3   4  17        927.61        816.02       128.65 o                         
   4   4  17       1875.69       1919.40       183.31 o                         
   5   4  17        120.24         54.47        33.82 o                         
   6   4  17         50.62         28.24        24.69 o                         
   7   4  17       2565.17       2747.34        94.02 o                         
 -13   5  17        222.44        198.94        25.79 o                         
 -12   5  17         88.56         93.15        29.80 o                         
 -11   5  17       1817.68       1694.08       174.16 o                         
 -10   5  17        152.36        177.63        46.88 o                         
  -9   5  17        179.84        223.17        54.73 o                         
  -8   5  17        106.17        144.90        32.47 o                         
  -7   5  17        802.78        819.95        78.23 o                         
  -6   5  17       1821.91       1791.93       119.47 o                         
  -5   5  17       2759.61       2844.45       122.44 o                         
  -4   5  17        861.37        954.58        55.26 o                         
  -3   5  17       1309.46       1385.60        66.82 o                         
  -2   5  17         27.24         39.05        19.58 o                         
  -1   5  17          4.60         -1.61        13.43 o                         
   0   5  17        709.04        598.16        72.56 o                         
   1   5  17        104.71        118.93        36.59 o                         
   2   5  17        375.69        343.95        53.71 o                         
   3   5  17        704.95        697.40        58.02 o                         
   4   5  17        135.83        142.01        40.64 o                         
   5   5  17        377.43        367.22        32.60 o                         
   6   5  17        535.56        492.94        43.53 o                         
 -12   6  17        277.73        258.89        25.47 o                         
 -11   6  17         41.76         65.68        25.66 o                         
 -10   6  17       1352.90       1412.81       110.04 o                         
  -9   6  17       1296.71       1434.66        63.68 o                         
  -8   6  17        384.83        400.38        37.19 o                         
  -7   6  17       1342.89       1441.48        73.18 o                         
  -6   6  17         48.66         53.26        18.14 o                         
  -5   6  17        173.87        182.83        31.05 o                         
  -4   6  17        218.26        206.86        32.96 o                         
  -3   6  17         31.08         54.92        39.31 o                         
  -2   6  17       2226.49       2506.48       148.02 o                         
  -1   6  17       1909.06       2024.63       134.37 o                         
   0   6  17          0.46        -19.23        37.09 o                         
   1   6  17        851.14        862.36        52.90 o                         
   2   6  17        527.95        490.40        38.07 o                         
   3   6  17        184.42        166.95        21.18 o                         
   4   6  17        702.94        625.99        54.68 o                         
 -10   7  17        135.92        148.72        30.78 o                         
  -9   7  17        579.09        574.62        38.90 o                         
  -8   7  17       1515.96       1677.88        62.79 o                         
  -7   7  17        767.11        782.49        46.73 o                         
  -6   7  17       1854.52       2059.79        78.60 o                         
  -5   7  17       1950.21       2074.90        82.69 o                         
  -4   7  17         81.23         53.29        16.68 o                         
  -3   7  17       2681.31       3004.89       131.31 o                         
  -2   7  17        559.00        538.83        57.78 o                         
  -1   7  17        425.87        480.53        53.47 o                         
   0   7  17       2093.84       2094.37       106.02 o                         
   1   7  17        456.57        400.28        44.30 o                         
   2   7  17        558.72        529.76        45.62 o                         
  -6   8  17         27.24         33.69        10.57 o                         
  -5   8  17        149.73        128.22        20.67 o                         
  -4   8  17        169.22        161.71        23.94 o                         
  -3   8  17        188.29        206.32        27.86 o                         
  -2   8  17         11.62         19.91        12.80 o                         
  -1   8  17         22.63         33.58        12.50 o                         
   0   8  17          1.53          8.36         6.82 o                         
 -15   0  18        173.95         73.49        26.66 o                         
 -14   0  18       3536.60       3590.58       198.32 o                         
 -13   0  18        543.47        459.58        83.10 o                         
 -12   0  18        148.98         93.08        52.74 o                         
 -11   0  18        560.68        744.18       111.72 o                         
 -10   0  18       3006.19       3430.03       233.62 o                         
  -9   0  18        756.26        859.25       115.15 o                         
  -8   0  18       5890.21       6828.30       316.75 o                         
  -7   0  18         13.86         26.08        38.26 o                         
  -6   0  18       6308.81       6735.17       312.08 o                         
  -5   0  18       1250.40       1436.83       143.21 o                         
  -4   0  18        997.46       1015.23       118.04 o                         
  -3   0  18       2601.37       2939.83       197.99 o                         
  -2   0  18       8377.96       8451.22       336.37 o                         
  -1   0  18         31.69         30.84        31.69 o                         
   0   0  18       4597.73       4636.01       251.04 o                         
   1   0  18        820.26        822.64       105.16 o                         
   2   0  18        525.75        478.67        66.37 o                         
   3   0  18       5862.24       6195.23       691.05 o                         
   4   0  18         56.16         53.15        35.93 o                         
   5   0  18       2891.26       2822.45       486.40 o                         
   6   0  18        849.28        588.85        60.59 o                         
 -15   1  18        707.01        585.57        69.17 o                         
 -14   1  18         11.37         31.62        26.11 o                         
 -13   1  18        436.41        384.84        31.11 o                         
 -12   1  18         47.37         24.59        11.76 o                         
 -11   1  18        164.69        168.99        43.53 o                         
 -10   1  18        100.76        136.87        35.91 o                         
  -9   1  18       1652.91       1780.09       196.22 o                         
  -8   1  18        258.04        265.02        46.99 o                         
  -7   1  18        775.76        828.55        88.72 o                         
  -6   1  18        296.04        298.41        47.86 o                         
  -5   1  18        102.84         89.92        31.21 o                         
  -4   1  18        664.63        874.43        77.15 o                         
  -3   1  18       2283.31       2268.05       122.35 o                         
  -2   1  18        775.07        844.30        76.34 o                         
  -1   1  18        593.58        605.35        63.96 o                         
   0   1  18         49.88         45.00        27.55 o                         
   1   1  18        981.96       1040.87        76.05 o                         
   2   1  18        350.55        420.06        48.61 o                         
   3   1  18         69.17         56.91        19.08 o                         
   4   1  18       1442.44       1385.10       104.21 o                         
   5   1  18        249.09        310.19        52.35 o                         
   6   1  18        276.15        252.74        81.22 o                         
   7   1  18         44.99         24.48        12.90 o                         
 -14   2  18        152.99        113.40        14.54 o                         
 -13   2  18        552.43        451.18        33.07 o                         
 -12   2  18          1.95         10.08        18.93 o                         
 -11   2  18       1785.68       1825.27       106.38 o                         
 -10   2  18       1145.18       1092.82        95.34 o                         
  -9   2  18       1439.38       1439.60       132.99 o                         
  -8   2  18       3418.72       3596.74       231.15 o                         
  -7   2  18        636.99        595.60        64.40 o                         
  -6   2  18       2460.39       2404.90       210.85 o                         
  -5   2  18       1105.88       1177.13       135.03 o                         
  -4   2  18        849.37        941.51        78.43 o                         
  -3   2  18        591.64        603.25        63.30 o                         
  -2   2  18       1029.33       1079.08        83.17 o                         
  -1   2  18         97.67         64.20        40.32 o                         
   0   2  18       2062.54       2263.62       153.48 o                         
   1   2  18       1053.76       1113.86        74.50 o                         
   2   2  18       3774.92       4767.01       370.78 o                         
   3   2  18       1606.99       1754.18       216.89 o                         
   4   2  18          4.60        -31.43        37.05 o                         
   5   2  18        297.10        358.34        82.11 o                         
   6   2  18        214.07        228.09        36.70 o                         
   7   2  18         72.29         55.07        18.62 o                         
 -14   3  18        145.89        113.61        16.34 o                         
 -13   3  18        672.93        574.01        41.44 o                         
 -12   3  18       2072.77       1659.75       128.59 o                         
 -11   3  18         70.51         56.02        17.15 o                         
 -10   3  18       3135.33       2984.68       153.55 o                         
  -9   3  18       1533.10       1508.13        89.39 o                         
  -8   3  18        214.99        199.51        41.36 o                         
  -7   3  18       2109.41       2269.43       146.54 o                         
  -6   3  18       1654.86       1780.52       182.58 o                         
  -5   3  18        862.73        912.57        59.47 o                         
  -4   3  18       2479.69       2603.61        99.87 o                         
  -3   3  18        124.55        130.10        30.15 o                         
  -2   3  18        828.47        891.04       106.55 o                         
  -1   3  18       1862.66       2119.26       167.35 o                         
   0   3  18       1160.01       1352.32       134.79 o                         
   1   3  18       3056.35       3534.97       173.45 o                         
   2   3  18       1458.15       1758.13       121.43 o                         
   3   3  18          5.21         88.47        49.74 o                         
   4   3  18       1636.59       1757.42       184.27 o                         
   5   3  18        942.68       1056.17        76.59 o                         
   6   3  18         82.62         92.75        22.20 o                         
 -13   4  18         21.18         14.95         8.00 o                         
 -12   4  18         43.45         45.50        17.27 o                         
 -11   4  18        137.32        150.60        42.59 o                         
 -10   4  18        127.63        103.92        34.34 o                         
  -9   4  18          2.78        -24.56        24.56 o                         
  -8   4  18          9.84          6.05        34.45 o                         
  -7   4  18        110.17         98.20        18.70 o                         
  -6   4  18         11.47         19.32        13.53 o                         
  -5   4  18        472.50        467.01        48.13 o                         
  -4   4  18        213.13        186.34        32.94 o                         
  -3   4  18        245.40        220.39        35.56 o                         
  -2   4  18          4.33        -12.22        43.83 o                         
  -1   4  18        235.01        198.46        46.45 o                         
   0   4  18         11.45         27.38        24.03 o                         
   1   4  18        374.54        304.56        56.86 o                         
   2   4  18         87.59         60.02        31.98 o                         
   3   4  18         22.56         17.83        19.27 o                         
   4   4  18        158.19        147.69        29.26 o                         
   5   4  18         44.81         83.98        25.04 o                         
   6   4  18          9.20          4.09         6.63 o                         
 -12   5  18       2339.47       2369.81       114.16 o                         
 -11   5  18          4.57         26.98        21.39 o                         
 -10   5  18       1216.32       1325.73       107.55 o                         
  -9   5  18       1482.84       1536.86       121.27 o                         
  -8   5  18         49.21         38.72        12.42 o                         
  -7   5  18       2034.00       2348.07        94.67 o                         
  -6   5  18       2002.01       2144.20       101.24 o                         
  -5   5  18        848.14        926.14        49.67 o                         
  -4   5  18       2083.99       2084.78        76.08 o                         
  -3   5  18         14.59         20.16        20.29 o                         
  -2   5  18        845.67        768.47        56.67 o                         
  -1   5  18       2964.48       2870.81       121.54 o                         
   0   5  18        304.38        270.10        34.56 o                         
   1   5  18       2807.12       2755.81       103.55 o                         
   2   5  18       1825.65       1711.33        77.83 o                         
   3   5  18        335.78        334.22        32.67 o                         
   4   5  18       1196.95       1163.94        53.61 o                         
 -11   6  18       1577.85       1617.57        92.62 o                         
 -10   6  18         42.83         44.74        22.02 o                         
  -9   6  18        275.08        301.87        52.78 o                         
  -8   6  18        144.59        137.32        20.04 o                         
  -7   6  18        736.76        688.35        45.96 o                         
  -6   6  18        856.06        843.00        53.44 o                         
  -5   6  18       3308.11       3442.58       154.81 o                         
  -4   6  18         70.77        107.19        21.56 o                         
  -3   6  18       1980.59       2097.84       118.91 o                         
  -2   6  18        550.13        583.38        65.81 o                         
  -1   6  18        125.52        140.33        34.92 o                         
   0   6  18       1343.21       1293.65        72.63 o                         
   1   6  18        293.43        267.45        29.80 o                         
   2   6  18        876.12        682.95       103.42 o                         
   3   6  18        771.18        739.14        53.92 o                         
  -8   7  18        140.01        159.80        34.20 o                         
  -7   7  18        183.14        180.77        19.61 o                         
  -6   7  18        112.75        116.99        23.69 o                         
  -5   7  18         20.20         19.60        10.24 o                         
  -4   7  18          6.20         -2.76        13.22 o                         
  -3   7  18        530.79        531.77        49.40 o                         
  -2   7  18         78.26         90.64        22.68 o                         
  -1   7  18        327.93        357.12        39.72 o                         
   0   7  18         14.65         14.65        12.14 o                         
   1   7  18         15.16         26.36        10.30 o                         
 -14   1  19       2115.19       1715.18        91.06 o                         
 -13   1  19        331.44        275.58        38.63 o                         
 -12   1  19          1.73         28.69        23.94 o                         
 -11   1  19        734.75        738.52        71.24 o                         
 -10   1  19       1630.79       1590.66       103.38 o                         
  -9   1  19         72.44         73.27        30.29 o                         
  -8   1  19       5770.14       6168.24       467.06 o                         
  -7   1  19        430.17        381.65        52.37 o                         
  -6   1  19       1497.29       1745.02       107.67 o                         
  -5   1  19       2511.41       2647.27       204.64 o                         
  -4   1  19         39.11         -5.46        22.66 o                         
  -3   1  19       1946.66       2103.85       115.93 o                         
  -2   1  19       1605.96       1740.43       104.10 o                         
  -1   1  19        244.74        248.75        42.68 o                         
   0   1  19       1362.41       1396.95        92.78 o                         
   1   1  19       2350.14       2298.56       114.70 o                         
   2   1  19        307.27        324.39        43.38 o                         
   3   1  19       4084.24       4017.59       135.52 o                         
   4   1  19        445.87        477.74        68.22 o                         
   5   1  19        974.95        837.05        78.39 o                         
   6   1  19        781.07        514.04        48.71 o                         
 -14   2  19        237.26        212.80        43.13 o                         
 -13   2  19        428.22        341.07        24.44 o                         
 -12   2  19        562.84        443.44        33.28 o                         
 -11   2  19        550.20        544.87        55.19 o                         
 -10   2  19        578.22        571.13        58.02 o                         
  -9   2  19       2716.92       2696.27       124.10 o                         
  -8   2  19         11.77          7.66        18.14 o                         
  -7   2  19       3244.21       3390.83       294.21 o                         
  -6   2  19       2703.10       2667.48       166.35 o                         
  -5   2  19         41.30          7.94        19.88 o                         
  -4   2  19       2195.35       2477.43       120.91 o                         
  -3   2  19       2329.51       2320.00       117.79 o                         
  -2   2  19        450.92        494.42        56.47 o                         
  -1   2  19       2159.68       2314.49       115.13 o                         
   0   2  19          9.98         20.40        16.54 o                         
   1   2  19       2160.32       2157.03       103.91 o                         
   2   2  19       1339.17       1408.68       133.44 o                         
   3   2  19        209.11        249.46        56.64 o                         
   4   2  19       2102.63       2210.11       143.82 o                         
   5   2  19        541.76        526.03        63.14 o                         
   6   2  19        311.19        231.32        33.35 o                         
 -13   3  19        145.45         96.74        13.10 o                         
 -12   3  19          5.30        -14.83        19.03 o                         
 -11   3  19        443.87        422.27        40.50 o                         
 -10   3  19         43.98         52.17        18.55 o                         
  -9   3  19          2.31         19.40        18.17 o                         
  -8   3  19        274.67        265.01        37.70 o                         
  -7   3  19        369.15        342.82        42.93 o                         
  -6   3  19        842.91        824.68        66.03 o                         
  -5   3  19        596.89        576.01        44.58 o                         
  -4   3  19       1186.56       1151.32        62.74 o                         
  -3   3  19        340.34        320.45        33.82 o                         
  -2   3  19         62.78         83.11        37.89 o                         
  -1   3  19        411.20        389.07        70.30 o                         
   0   3  19        514.46        617.24        86.72 o                         
   1   3  19       1227.24       1342.15       123.05 o                         
   2   3  19        460.58        505.68        74.52 o                         
   3   3  19        577.17        688.49        81.71 o                         
   4   3  19         33.06         33.03        23.63 o                         
   5   3  19        243.17        221.15        38.10 o                         
 -12   4  19       1902.00       1498.22       321.26 o                         
 -11   4  19        139.74        145.89        24.58 o                         
 -10   4  19       1747.80       1564.22       109.95 o                         
  -9   4  19       1168.33       1009.23        91.16 o                         
  -8   4  19        329.67        355.81        59.45 o                         
  -7   4  19       1232.46       1339.84        71.90 o                         
  -6   4  19       2534.52       2814.17       222.95 o                         
  -5   4  19        679.86        668.79        52.79 o                         
  -4   4  19       3279.61       3335.59       119.49 o                         
  -3   4  19         32.85         14.48        13.49 o                         
  -2   4  19        195.61        187.25        30.78 o                         
  -1   4  19       3342.81       3358.65       124.44 o                         
   0   4  19        823.45        780.61        83.60 o                         
   1   4  19       1627.06       1735.50       119.82 o                         
   2   4  19       3067.64       3329.93       157.96 o                         
   3   4  19          5.12         18.97        16.62 o                         
   4   4  19        896.62       1000.97        73.10 o                         
 -11   5  19       1013.15       1115.45        81.33 o                         
 -10   5  19         30.74         15.04        19.12 o                         
  -9   5  19        920.63        902.56        86.32 o                         
  -8   5  19         30.96          4.74        21.20 o                         
  -7   5  19         63.11         71.14        15.65 o                         
  -6   5  19         56.05         60.50        31.44 o                         
  -5   5  19       1042.64       1066.50        48.06 o                         
  -4   5  19          5.49          0.00        19.15 o                         
  -3   5  19        505.28        495.16        41.40 o                         
  -2   5  19        176.42        181.56        25.66 o                         
  -1   5  19        111.59        102.39        20.63 o                         
   0   5  19        603.98        631.71        87.05 o                         
   1   5  19        286.81        231.44        27.09 o                         
   2   5  19        242.33        224.17        24.99 o                         
   3   5  19         35.54         19.16         8.24 o                         
 -10   6  19        100.73        122.09        27.47 o                         
  -9   6  19       1941.28       2014.51       112.45 o                         
  -8   6  19         53.53         41.19        20.81 o                         
  -7   6  19       1121.89       1158.88        67.49 o                         
  -6   6  19        375.61        359.84        30.94 o                         
  -5   6  19        744.65        820.53        67.62 o                         
  -4   6  19        592.27        573.15        52.97 o                         
  -3   6  19        781.14        829.50        66.00 o                         
  -2   6  19        279.59        292.46        40.60 o                         
  -1   6  19        411.68        414.97        47.61 o                         
   0   6  19          4.36          6.74        10.64 o                         
   1   6  19        104.58        120.32        24.32 o                         
   2   6  19        593.65        566.11        42.03 o                         
  -5   7  19       2009.28       2207.55        76.43 o                         
  -4   7  19        118.63        116.50        19.88 o                         
  -3   7  19       2065.67       2300.23        83.96 o                         
  -2   7  19       2557.99       2764.18        90.66 o                         
  -1   7  19          8.57         12.41         7.11 o                         
 -13   0  20        356.82        360.19        57.33 o                         
 -12   0  20        139.56        119.62        39.88 o                         
 -11   0  20        946.54        958.16       107.61 o                         
 -10   0  20       3141.15       3100.25       193.33 o                         
  -9   0  20         13.42         18.95        35.53 o                         
  -8   0  20       5761.60       6087.09       271.43 o                         
  -7   0  20       2139.42       2142.90       162.06 o                         
  -6   0  20        686.40        859.00       103.59 o                         
  -5   0  20       3603.87       3704.06       214.44 o                         
  -4   0  20         98.41        131.71        47.64 o                         
  -3   0  20       2817.71       2859.68       184.36 o                         
  -2   0  20       1459.44       1535.44       134.16 o                         
  -1   0  20         90.79         49.76        28.91 o                         
   0   0  20       2058.33       2020.39       147.98 o                         
   1   0  20       1835.44       1834.08       135.39 o                         
   2   0  20         94.22         87.79        33.35 o                         
   3   0  20       2042.37       1810.70       115.43 o                         
   4   0  20       1755.70       1273.64        82.58 o                         
 -13   1  20        135.79        106.05        22.81 o                         
 -12   1  20         35.13         19.45        18.29 o                         
 -11   1  20        286.69        227.63        37.39 o                         
 -10   1  20          6.24         -2.38        23.02 o                         
  -9   1  20       1590.56       1657.23       178.08 o                         
  -8   1  20         36.76         28.11        19.50 o                         
  -7   1  20        766.06        695.09        65.64 o                         
  -6   1  20        243.85        271.05        42.71 o                         
  -5   1  20          7.31          1.26        19.57 o                         
  -4   1  20        285.48        298.75        44.29 o                         
  -3   1  20        965.88        954.41        75.90 o                         
  -2   1  20       1037.20       1067.33        79.05 o                         
  -1   1  20       1092.14       1098.42        78.60 o                         
   0   1  20         57.62         35.94        21.18 o                         
   1   1  20         23.27         38.66        27.51 o                         
   2   1  20        102.59        116.63        26.57 o                         
   3   1  20        113.53         98.25        33.73 o                         
   4   1  20        596.28        508.70        58.38 o                         
 -13   2  20        767.68        606.93        65.24 o                         
 -12   2  20          2.37         -3.39         6.98 o                         
 -11   2  20        288.05        263.55        35.39 o                         
 -10   2  20        392.56        388.97        44.93 o                         
  -9   2  20          0.74         -1.63        17.28 o                         
  -8   2  20        325.24        319.00        42.72 o                         
  -7   2  20       1980.69       1871.48        99.11 o                         
  -6   2  20        770.21        831.89        67.21 o                         
  -5   2  20       4452.42       4539.43       396.01 o                         
  -4   2  20          7.94        -18.34        18.34 o                         
  -3   2  20        903.88        893.99        56.82 o                         
  -2   2  20        344.31        354.61        43.64 o                         
  -1   2  20        277.95        263.23        37.05 o                         
   0   2  20        644.96        720.77        58.67 o                         
   1   2  20       1736.06       1797.30       139.39 o                         
   2   2  20         80.67        111.78        41.90 o                         
   3   2  20       1728.64       1786.83       122.06 o                         
   4   2  20        400.13        426.89        53.90 o                         
 -12   3  20       1229.71        969.02        52.59 o                         
 -11   3  20        292.60        248.89        27.49 o                         
 -10   3  20        856.69        768.40        56.42 o                         
  -9   3  20       1463.18       1498.94        90.06 o                         
  -8   3  20        107.87         96.25        21.94 o                         
  -7   3  20       1664.04       1682.60        88.64 o                         
  -6   3  20       2616.30       2616.31       107.66 o                         
  -5   3  20         15.12         27.41        29.81 o                         
  -4   3  20       2581.93       3061.53       159.21 o                         
  -3   3  20       1505.61       1624.97        88.80 o                         
  -2   3  20         68.13         97.74        25.25 o                         
  -1   3  20        891.04       1011.01       100.72 o                         
   0   3  20        721.23        837.02        90.66 o                         
   1   3  20       1300.55       1539.15       119.06 o                         
   2   3  20       3155.14       3507.35       167.28 o                         
   3   3  20        587.40        632.73        65.30 o                         
   4   3  20       1304.27       1399.37        83.73 o                         
 -11   4  20          1.45        -18.75        18.75 o                         
 -10   4  20         98.64         97.27        18.46 o                         
  -9   4  20        296.86        317.79        46.55 o                         
  -8   4  20          0.86         23.75        12.73 o                         
  -7   4  20         14.44         15.34        11.90 o                         
  -6   4  20         17.15         23.80        13.82 o                         
  -5   4  20         13.34          1.05        22.49 o                         
  -4   4  20        810.01        858.73        55.55 o                         
  -3   4  20         45.06         83.04        21.11 o                         
  -2   4  20         71.59         73.96        20.47 o                         
  -1   4  20          0.60          1.64        13.75 o                         
   0   4  20        425.25        402.82        38.72 o                         
   1   4  20         11.18         26.53        11.88 o                         
   2   4  20        240.95        249.71        27.60 o                         
   3   4  20         27.00         18.29        18.12 o                         
 -10   5  20        469.69        455.73        51.10 o                         
  -9   5  20        995.27       1038.73        83.12 o                         
  -8   5  20        163.83        189.76        39.64 o                         
  -7   5  20        532.55        541.30        63.24 o                         
  -6   5  20       1346.56       1415.41        64.80 o                         
  -5   5  20        392.91        427.10        63.98 o                         
  -4   5  20       2635.58       2600.75       206.63 o                         
  -3   5  20        669.25        668.57        57.73 o                         
  -2   5  20        156.87        117.85        17.67 o                         
  -1   5  20        677.91        648.79        54.97 o                         
   0   5  20        866.64        865.35        60.41 o                         
   1   5  20        551.84        584.76        37.12 o                         
   2   5  20        950.69       1059.40        61.48 o                         
  -7   6  20        373.51        265.70        37.71 o                         
  -5   6  20        973.09       1054.84        56.14 o                         
  -4   6  20         50.63         49.41        13.54 o                         
  -3   6  20        568.32        546.85        44.61 o                         
  -2   6  20        883.69        930.11        57.52 o                         
  -1   6  20        277.97        282.83        31.23 o                         
   0   6  20       1374.98       1462.86        64.04 o
[truncated: 11,989 more chars]
